# Supplementary material for: The essential host genome for Cryptosporidium survival exposes metabolic dependencies that can be leveraged for treatment
Source: Cell. Author manuscript; Available in PMC 2026 Mar 30. (PMC7618951; doi:10.1016/j.cell.2025.07.001)
Supplement: Table S1 [file EMS213015-supplement-Table_S1.xlsx]

## Sheet: Sheet1
Table S1: Cryptosporidium vacuole analysis using Harmony software 5.1
Step	Building block	Input / Method / Output
1	Input Image	Flatfield Correction: Basic, Brightfield Correction, Stack Processing: Maximum Projection
2	Filter Image	Channel: Alexa 488 / Method: Smoothing, Filter: Gaussian, Width: 1 px / Output Image: Gaussian Smoothed
3	Find Nuclei	Channel: DAPI, ROI: None / Method: C, Common Threshold: 0.4, Area: > 10µm2, Splitting Coefficient: 3, Individual Threshold: 0.4, Contrast: > 0.1 / Output Population: Nuclei
4	Find Cytoplasm	Channel: Alexa568, Nuclei: Nuclei / Method: A, Individual Threshold: 0.15
5	Select Region	Population: Nuclei, Region: Cell / Method: Resize Region [%], Outer Border: -30%, Outer population: None, Outer Region: None, Inner Border: 100% / Output Region: Cell Resized
6	Find Image Region	Channel: Alexa488, ROI: None / Method: Whole Image Region / Output: Output Population: Whole Image, Output Region: Whole Image Region
7	Find Spots	Channel: Gaussian Smoothed, ROI: Whole Image, ROI Region: Whole Image Region / Method: B, Detection Sensitivity: 0.35, Splitting Sensitivity: 0.5, Calculate Spot Properties / Output Population: Spots
8	Calculate Intensity Properties	Channel: Alexa488, Population: Spots, Region: Spot / Method: Standard, Mean / Property Prefix: Intensity Spot Alexa488
9	Calculate Morphology Properties	Population: Spots, Region: Spot, Method: Standard, Roundness / Property Prefix: Spot
10	Select Region (2)	Population: Spots, Region: Spot / Method: Resize Region [µm/px], Outer Border: 0px, Restrictive Population: None, Inner Border: 1 px / Output Region: Spot Resized
11	Calculate Morphology Properties (2)	Population: Spots, Region: Spot Resized / Method: Standard, Area / Property Prefix: Spot Perimeter
12	Select Population	Population: Spots / Method: Filter by Property, Spot Area [px2]: < 400, Intensity Spot Alexa 488 Mean: > 500, Spot Roundness: > 0.7, Spot Contrast: > 0.4, Relative Spot Intensity: > 0.49, Spot Area [px2]: > 2, Spot Perimeter Area [px2]: < 50, Boolean Operations: F1 and F2 and F3 and F4 and F5 and F6 and F7 / Output Population: Total Vacuole
13	Select Population (2)	Population: Total Vacuole, Method: Filter by Property, Spot Area [px2]: > 13 / Output Population: Big Vacuole
14	Select Population (3)	Population: Total Vacuole, Method: Filter by Property, Big Vacuole: == 0 / Output Population: Small Vacuole
15	Filter Image	Alexa568 / Method: Smoothing, Filter: Gaussian, Width: 1 px / Output Image: Gaussian Smoothed 568
16	Select Region (3)	Population: Total Vacuole, Region: Spot / Method: Resize Region[um/px], Outer Border: -2 px, Restrictive Population: None, Restrictive Region: Inner Border: INF px / Output Region: Spot Resized
17	Find Spots (2)	Channel: Gaussian Smoothed 568, ROI: Total Vacuole, ROI Region: Spot Resized (2) / Method: C, Radius: <= 2.5px, Contrast: > 0.07, Uncorrected Spot to Region Intensity: > 1, Distance: >= 0.99px, Spot Peak Radius: 0 px, Calculate Spot Properties / Output Population: ActinPuncta
18	Calculate Properties	Population: Total Vacuole / Method: By Related Population, Related Population: ActinPuncta, Number of ActinPuncta / Output: Property Suffix: per Object
19	Select Population (4)	Population: Total Vacuole / Method: Filter by Property, Number of ActinPuncta-per Object: >= 1 / Output Population: Actin puncta positive vacuole
20	Select Population (5)	Population: Total Vacuole / Method: Filter by Property, Actin puncta positive vacuole: == 1, Big Vacuole: == 1, Boolean Operation: F1 and F2 / Output Population: Actin puncta pos Big vacuole
21	Calculate Intensity Properties (2)	Channel: Alexa 647, Population: Total Vacuole, Region: Spot / Method: Standard Median / Property Prefix: Intensity Spot Alexa647
22	Select Population (6)	Population: Total Vacuole / Method: Filter by Property Intensity Spot Alexa 647Median: > 300 / Output Population: F Vacuole
23	Select Population (7)	Population: Total Vacuole / Method: Filter by Property
		F Vacuole: == 1, Big Vacuole: == 1, Boolean Operations: F1and F2 / Output Population: F Big Vacuole
24	Select Population (8)	Population: Total Vacuole / Method: Filter by Property
		F Vacuole: == 1, Small Vacuole: == 1, Boolean Operations: F1and F2 / Output Population: F Small Vacuole
25	Select Population (9)	Population: Total Vacuole / Method: Filter by Property, F Vacuole: == 1, Actin puncta positive vacuole: == 1, Boolean Operations: F1and F2 / Output Population: F Puncta Pos Vacuole
26	Define Result	Method: List of Outputs
		Population: Nuclei, Number of Objects
		Population: Total Vacuole, Number of Objects, Spot Area [px²]: Mean
		Population: Big Vacuole, Number of Objects, Spot Area [px²]: Mean
		Population: Small Vacuole, Number of Objects, Spot Area [px²]: Mean
		Population: F Vacuole, Number of Objects
		Population: F Big Vacuole, Number of Objects
		Population: F Small Vacuole, Number of Objects
		Population: F Puncta Pos Vacuole, Number of Objects
		Method: Formula Output, Formula: a/b, Population Type: Objects, Variable a: Total Vacuole - Number of Objects, Variable b: Nuclei - Number of Objects, Output Name: Infection Ratio Total vacuole
		Method: Formula Output, Formula: a/b, Population Type: Objects, Variable a: Big Vacuole - Number of Objects, Variable b: Nuclei - Number of Objects, Output Name: Infection Ratio Big vacuole
		Method: Formula Output, Formula: a/b, Population Type: Objects, Variable a: Small Vacuole - Number of Objects, Variable b: Nuclei - Number of Objects, Output Name: Infection Ratio Small vacuole
		Method: Formula Output, Formula: a/b*100, Population Type: Objects, Variable a: Big Vacuole - Number of Objects, Variable b: Total Vacuole - Number of Objects, Output Name: % of Big vacuole in total vacuole
		Method: Formula Output, Formula: a/b*100, Population Type: Objects, Variable a: Small Vacuole - Number of Objects, Variable b: Total Vacuole - Number of Objects, Output Name: % of Small vacuole in total vacuole
		Method: Formula Output, Formula: a/b*100, Population Type: Objects, Variable a: Actin puncta positive vacuole - Number of Objects, Variable b: Total Vacuole - Number of Objects, Output Name: % of actin puncta pos vacuole in total vacuole
		Method: Formula Output, Formula: a/b*100, Population Type: Objects, Variable a: Actin puncta pos Big vacuole - Number of Objects, Variable b: Big Vacuole - Number of Objects, Output Name: % of actin puncta pos big vacuole in big vacuole
		Method: Formula Output, Formula: a/b*100, Population Type: Objects, Variable a: F Vacuole - Number of Objects,
		Variable b: Total Vacuole - Number of Objects, Output Name: % of F Vacuole
		Method: Formula Output, Formula: a/b*100, Population Type: Objects, Variable a: F Big Vacuole - Number of Objects, Variable b: Big Vacuole - Number of Objects, Output Name: % of F Big Vacuole in Big Vacuole
		Method: Formula Output, Formula: a/b*100, Population Type: Objects, Variable a: F Puncta Pos Vacuole - Number of Objects, Variable b: F Vacuole - Number of Objects, Output Name: % of Puncta pos in F vacuole
