# Supplementary material for: The essential host genome for Cryptosporidium survival exposes metabolic dependencies that can be leveraged for treatment
Source: Cell. Author manuscript; Available in PMC 2026 Mar 30. (PMC7618951; doi:10.1016/j.cell.2025.07.001)
Supplement: Table S2 [file EMS213015-supplement-Table_S2.xlsx]

## Sheet: Read me
Column title	Description	Data type
Row	Row	Raw data from Phenix
Column	Column	Raw data from Phenix
Nuclei - Number of Objects	Number of cells	Raw data from Phenix
Total Vacuole - Number of Objects	Number of total vacuole	Raw data from Phenix
Total Vacuole - Spot Area [pxÂ²] - Mean per Well	Mean size of total vacuole per well	Raw data from Phenix
Big Vacuole - Number of Objects	Number of big vacuole	Raw data from Phenix
Big Vacuole - Spot Area [pxÂ²] - Mean per Well	Mean size of big vacuole per well	Raw data from Phenix
Small Vacuole - Number of Objects	Number of small vacuole	Raw data from Phenix
Small Vacuole - Spot Area [pxÂ²] - Mean per Well	Mean size of small vacuole per well	Raw data from Phenix
F Vacuole - Number of Objects	Number of female vacuole	Raw data from Phenix
F Big Vacuole - Number of Objects	Number of female big vacuole	Raw data from Phenix
F Small Vacuole - Number of Objects	Number of female small vacuole	Raw data from Phenix
F Puncta Pos Vacuole - Number of Objects	Number of female actin puncta positive vacuole	Raw data from Phenix
Infection Ratio Total vacuole	Infection ratio (Nb vacuole / Nb cell) of total vacuole	Raw data from Phenix
Infection Ratio Big vacuole	Infection ratio (Nb vacuole / Nb cell) of big vacuole	Raw data from Phenix
Infection Ratio Small vacuole	Infection ratio (Nb vacuole / Nb cell) of small vacuole	Raw data from Phenix
% of Big vacuole in total vacuole	Nb of big vacuole / Nb total vacuole * 100	Raw data from Phenix
% of Small vacuole in total vacuole	Nb of small vacuole / Nb total vacuole * 100	Raw data from Phenix
% of actin puncta pos vacuole in total vacuole	Nb of actin puncta positive vacuole / Nb total vacuole* 100	Raw data from Phenix
% of actin puncta pos big vacuole in big vacuole	Nb of actin puncta positive big vacuole / Nb big vacuole * 100	Raw data from Phenix
% of F Vacuole	Nb of female vacuole / Nb of total vacuole * 100	Raw data from Phenix
% of F Big Vacuole in Big Vacuole	Nb of female big vacuole / Nb of big vacuole * 100	Raw data from Phenix
% of Puncta pos in F vacuole	Nb of female actin puncta positive vacuole / Nb of female vacuole * 100	Raw data from Phenix
Number of Analyzed Fields	Number of fields per well	Raw data from Phenix
plate_barcode	plate_barcode
Nuclei - Number of Objects_corrected	Number of cells	Positional normalization
Total Vacuole - Number of Objects_corrected	Number of total vacuole	Positional normalization
Total Vacuole - Spot Area [pxÂ²] - Mean per Well_corrected	Mean size of total vacuole per well	Positional normalization
Big Vacuole - Number of Objects_corrected	Number of big vacuole	Positional normalization
Big Vacuole - Spot Area [pxÂ²] - Mean per Well_corrected	Mean size of big vacuole per well	Positional normalization
Small Vacuole - Number of Objects_corrected	Number of small vacuole	Positional normalization
Small Vacuole - Spot Area [pxÂ²] - Mean per Well_corrected	Mean size of small vacuole per well	Positional normalization
F Vacuole - Number of Objects_corrected	Number of female vacuole	Positional normalization
F Big Vacuole - Number of Objects_corrected	Number of female big vacuole	Positional normalization
F Small Vacuole - Number of Objects_corrected	Number of female small vacuole	Positional normalization
F Puncta Pos Vacuole - Number of Objects_corrected	Number of female actin puncta positive vacuole	Positional normalization
Infection Ratio Total vacuole_corrected	Infection ratio (Nb vacuole / Nb cell) of total vacuole	Positional normalization
Infection Ratio Big vacuole_corrected	Infection ratio (Nb vacuole / Nb cell) of big vacuole	Positional normalization
Infection Ratio Small vacuole_corrected	Infection ratio (Nb vacuole / Nb cell) of small vacuole	Positional normalization
% of Big vacuole in total vacuole_corrected	Nb of big vacuole / Nb total vacuole * 100	Positional normalization
% of Small vacuole in total vacuole_corrected	Nb of small vacuole / Nb total vacuole * 100	Positional normalization
% of actin puncta pos vacuole in total vacuole_corrected	Nb of actin puncta positive vacuole / Nb total vacuole* 100	Positional normalization
% of actin puncta pos big vacuole in big vacuole_corrected	Nb of actin puncta positive big vacuole / Nb big vacuole * 100	Positional normalization
% of F Vacuole_corrected	Nb of female vacuole / Nb of total vacuole * 100	Positional normalization
% of F Big Vacuole in Big Vacuole_corrected	Nb of female big vacuole / Nb of big vacuole * 100	Positional normalization
% of Puncta pos in F vacuole_corrected	Nb of female actin puncta positive vacuole / Nb of female vacuole * 100	Positional normalization
% cell viability_corrected	Normalized by median nb cells in 183 plates	Positional normalization
plate_num	plate_num (1 ~ 61)
rep	rep (1, 2, 3)
well	well
well_contents	Product info
supplier_id	Product info
sequence	crRNA target sequences for the 4 pooled guides
annotated_target	Gene name
controlType	Control info	(Sample = on-target crRNA, Neutral = non-targeting crRNA, Positive = crRNA controls RhoA or Rab8a)
controlName	Well info
Nuclei - Number of Objects_corrected_zscored	Number of cells	MAD Z-score
Total Vacuole - Number of Objects_corrected_zscored	Number of total vacuole	MAD Z-score
Total Vacuole - Spot Area [pxÂ²] - Mean per Well_corrected_zscored	Mean size of total vacuole per well	MAD Z-score
Big Vacuole - Number of Objects_corrected_zscored	Number of big vacuole	MAD Z-score
Big Vacuole - Spot Area [pxÂ²] - Mean per Well_corrected_zscored	Mean size of big vacuole per well	MAD Z-score
Small Vacuole - Number of Objects_corrected_zscored	Number of small vacuole	MAD Z-score
Small Vacuole - Spot Area [pxÂ²] - Mean per Well_corrected_zscored	Mean size of small vacuole per well	MAD Z-score
F Vacuole - Number of Objects_corrected_zscored	Number of female vacuole	MAD Z-score
F Big Vacuole - Number of Objects_corrected_zscored	Number of female big vacuole	MAD Z-score
F Small Vacuole - Number of Objects_corrected_zscored	Number of female small vacuole	MAD Z-score
F Puncta Pos Vacuole - Number of Objects_corrected_zscored	Number of female actin puncta positive vacuole	MAD Z-score
Infection Ratio Total vacuole_corrected_zscored	Infection ratio (Nb vacuole / Nb cell) of total vacuole	MAD Z-score
Infection Ratio Big vacuole_corrected_zscored	Infection ratio (Nb vacuole / Nb cell) of big vacuole	MAD Z-score
Infection Ratio Small vacuole_corrected_zscored	Infection ratio (Nb vacuole / Nb cell) of small vacuole	MAD Z-score
% of Big vacuole in total vacuole_corrected_zscored	Nb of big vacuole / Nb total vacuole * 100	MAD Z-score
% of Small vacuole in total vacuole_corrected_zscored	Nb of small vacuole / Nb total vacuole * 100	MAD Z-score
% of actin puncta pos vacuole in total vacuole_corrected_zscored	Nb of actin puncta positive vacuole / Nb total vacuole* 100	MAD Z-score
% of actin puncta pos big vacuole in big vacuole_corrected_zscored	Nb of actin puncta positive big vacuole / Nb big vacuole * 100	MAD Z-score
% of F Vacuole_corrected_zscored	Nb of female vacuole / Nb of total vacuole * 100	MAD Z-score
% of F Big Vacuole in Big Vacuole_corrected_zscored	Nb of female big vacuole / Nb of big vacuole * 100	MAD Z-score
% of Puncta pos in F vacuole_corrected_zscored	Nb of female actin puncta positive vacuole / Nb of female vacuole * 100	MAD Z-score
% cell viability_corrected_zscored	Normalized by median nb cells in 183 plates	MAD Z-score
Nuclei - Number of Objects_corrected_zscored_median	Number of cells	Median MAD Z-score of triplicates
Total Vacuole - Number of Objects_corrected_zscored_median	Number of total vacuole	Median MAD Z-score of triplicates
Total Vacuole - Spot Area [pxÂ²] - Mean per Well_corrected_zscored_median	Mean size of total vacuole per well	Median MAD Z-score of triplicates
Big Vacuole - Number of Objects_corrected_zscored_median	Number of big vacuole	Median MAD Z-score of triplicates
Big Vacuole - Spot Area [pxÂ²] - Mean per Well_corrected_zscored_median	Mean size of big vacuole per well	Median MAD Z-score of triplicates
Small Vacuole - Number of Objects_corrected_zscored_median	Number of small vacuole	Median MAD Z-score of triplicates
Small Vacuole - Spot Area [pxÂ²] - Mean per Well_corrected_zscored_median	Mean size of small vacuole per well	Median MAD Z-score of triplicates
F Vacuole - Number of Objects_corrected_zscored_median	Number of female vacuole	Median MAD Z-score of triplicates
F Big Vacuole - Number of Objects_corrected_zscored_median	Number of female big vacuole	Median MAD Z-score of triplicates
F Small Vacuole - Number of Objects_corrected_zscored_median	Number of female small vacuole	Median MAD Z-score of triplicates
F Puncta Pos Vacuole - Number of Objects_corrected_zscored_median	Number of female actin puncta positive vacuole	Median MAD Z-score of triplicates
Infection Ratio Total vacuole_corrected_zscored_median	Infection ratio (Nb vacuole / Nb cell) of total vacuole	Median MAD Z-score of triplicates
Infection Ratio Big vacuole_corrected_zscored_median	Infection ratio (Nb vacuole / Nb cell) of big vacuole	Median MAD Z-score of triplicates
Infection Ratio Small vacuole_corrected_zscored_median	Infection ratio (Nb vacuole / Nb cell) of small vacuole	Median MAD Z-score of triplicates
% of Big vacuole in total vacuole_corrected_zscored_median	Nb of big vacuole / Nb total vacuole * 100	Median MAD Z-score of triplicates
% of Small vacuole in total vacuole_corrected_zscored_median	Nb of small vacuole / Nb total vacuole * 100	Median MAD Z-score of triplicates
% of actin puncta pos vacuole in total vacuole_corrected_zscored_median	Nb of actin puncta positive vacuole / Nb total vacuole* 100	Median MAD Z-score of triplicates
% of actin puncta pos big vacuole in big vacuole_corrected_zscored_median	Nb of actin puncta positive big vacuole / Nb big vacuole * 100	Median MAD Z-score of triplicates
% of F Vacuole_corrected_zscored_median	Nb of female vacuole / Nb of total vacuole * 100	Median MAD Z-score of triplicates
% of F Big Vacuole in Big Vacuole_corrected_zscored_median	Nb of female big vacuole / Nb of big vacuole * 100	Median MAD Z-score of triplicates
% of Puncta pos in F vacuole_corrected_zscored_median	Nb of female actin puncta positive vacuole / Nb of female vacuole * 100	Median MAD Z-score of triplicates
% cell viability_corrected_zscored_median	Normalized by median nb cells in 183 plates	Median MAD Z-score of triplicates

## Sheet: Total data
Row	Column	Nuclei - Number of Objects	Total Vacuole - Number of Objects	Total Vacuole - Spot Area [pxÂ²] - Mean per Well	Big Vacuole - Number of Objects	Big Vacuole - Spot Area [pxÂ²] - Mean per Well	Small Vacuole - Number of Objects	Small Vacuole - Spot Area [pxÂ²] - Mean per Well	F Vacuole - Number of Objects	F Big Vacuole - Number of Objects	F Small Vacuole - Number of Objects	F Puncta Pos Vacuole - Number of Objects	Infection Ratio Total vacuole	Infection Ratio Big vacuole	Infection Ratio Small vacuole	% of Big vacuole in total vacuole	% of Small vacuole in total vacuole	% of actin puncta pos vacuole in total vacuole	% of actin puncta pos big vacuole in big vacuole	% of F Vacuole	% of F Big Vacuole in Big Vacuole	% of Puncta pos in F vacuole	Number of Analyzed Fields	plate_barcode	Nuclei - Number of Objects_corrected	Total Vacuole - Number of Objects_corrected	Total Vacuole - Spot Area [pxÂ²] - Mean per Well_corrected	Big Vacuole - Number of Objects_corrected	Big Vacuole - Spot Area [pxÂ²] - Mean per Well_corrected	Small Vacuole - Number of Objects_corrected	Small Vacuole - Spot Area [pxÂ²] - Mean per Well_corrected	F Vacuole - Number of Objects_corrected	F Big Vacuole - Number of Objects_corrected	F Small Vacuole - Number of Objects_corrected	F Puncta Pos Vacuole - Number of Objects_corrected	Infection Ratio Total vacuole_corrected	Infection Ratio Big vacuole_corrected	Infection Ratio Small vacuole_corrected	% of Big vacuole in total vacuole_corrected	% of Small vacuole in total vacuole_corrected	% of actin puncta pos vacuole in total vacuole_corrected	% of actin puncta pos big vacuole in big vacuole_corrected	% of F Vacuole_corrected	% of F Big Vacuole in Big Vacuole_corrected	% of Puncta pos in F vacuole_corrected	% cell viability_corrected	plate_num	rep	well
1	1	11462	4355	31.8034	3455	38.0275	900	7.91	355	354	1	246	0.379951	0.301431	0.0785203	79.3341	20.6659	51.4811	58.8423	8.15155	10.246	69.2958	5	28884	10396.1	4615.3	32.9652	3762.78	38.8279	835.569	7.96287	427.97	427.705	1	316.652	0.446237	0.363601	0.0808398	81.185	18.3806	56.0402	62.9638	8.99364	11.0618	74.1334	94.2056	1	1	A01
1	1	11751	3661	32.5687	2992	38.1003	669	7.8296	373	370	3	232	0.311548	0.254617	0.0569313	81.7263	18.2737	52.1442	58.0882	10.1885	12.3663	62.1984	5	28885	10658.2	3879.82	33.7584	3258.53	38.9022	621.106	7.88193	449.67	447.036	3	298.631	0.3659	0.307131	0.0586131	83.633	16.253	56.7621	62.1569	11.241	13.3509	66.5405	96.5808	1	2	A01
1	1	12831	6156	34.9111	5114	40.4257	1042	7.84645	1046	1045	1	562	0.479776	0.398566	0.0812096	83.0734	16.9266	47.2547	52.0727	16.9916	20.4341	53.7285	5	28886	11637.7	6523.94	36.1864	5569.56	41.2766	967.403	7.89889	1261	1262.58	1	723.408	0.563477	0.48077	0.0836085	85.0116	15.0548	51.4396	55.7201	18.7469	22.061	57.4793	105.457	1	3	A01
1	2	12308	4846	35.8112	4060	41.2232	786	7.85623	681	679	2	422	0.393728	0.329867	0.0638609	83.7804	16.2196	55.5097	61.1823	14.0528	16.7241	61.9677	5	28884	11173.1	5058.32	36.4047	4311.94	41.6225	770.477	7.88067	739.208	736.861	2	483.761	0.45528	0.385536	0.0697743	84.6749	15.4167	58.7024	64.1743	14.2643	16.787	66.0254	101.247	1	1	A02
1	2	11880	2965	33.574	2446	39.0662	519	7.68979	296	295	1	187	0.249579	0.205892	0.0436869	82.4958	17.5042	51.1298	56.6231	9.98314	12.0605	63.1757	5	28885	10784.6	3094.91	34.1305	2597.78	39.4447	508.75	7.71371	321.3	320.139	1	214.368	0.288596	0.24064	0.0477322	83.3765	16.6378	54.0706	59.3921	10.1334	12.1059	67.3125	97.7262	1	2	A02
1	2	12799	5969	35.1654	4960	40.72	1009	7.86026	1073	1069	4	610	0.466365	0.38753	0.0788343	83.096	16.904	49.1205	54.4355	17.9762	21.5524	56.85	5	28886	11618.8	6230.53	35.7482	5267.79	41.1145	989.072	7.88471	1164.71	1160.1	4	699.276	0.539273	0.452932	0.0861342	83.9832	16.0673	51.9457	57.0976	18.2467	21.6335	60.5726	105.286	1	3	A02
1	3	10782	4756	34.5938	3931	40.1498	825	8.12	605	603	2	404	0.441106	0.364589	0.0765164	82.6535	17.3465	55.0673	61.1549	12.7208	15.3396	66.7769	5	28884	11060.9	5976.48	35.9923	5057.35	41.096	919.126	8.24691	961.135	957.217	2	629.623	0.534661	0.450938	0.0826442	84.4097	15.5916	57.1039	62.3026	15.6344	18.3993	66.3892	100.23	1	1	A03
1	3	9879	2843	33.0285	2378	38.0122	465	7.54194	283	283	0	189	0.287782	0.240713	0.0470695	83.644	16.356	51.7059	57.275	9.95427	11.9008	66.7845	5	28885	10134.5	3572.57	34.3638	3059.37	38.908	518.053	7.65981	449.589	449.241	0	294.551	0.348819	0.297723	0.0508391	85.4213	14.7012	53.6182	58.3499	12.2343	14.2745	66.3967	91.8355	1	2	A03
1	3	12662	6485	35.9579	5426	41.3861	1059	8.14542	1197	1190	7	691	0.512162	0.428526	0.0836361	83.67	16.33	48.4811	52.9303	18.458	21.9314	57.7277	5	28886	12989.5	8149.18	37.4116	6980.72	42.3614	1179.82	8.27273	1901.62	1889.04	7	1076.9	0.620788	0.530018	0.090334	85.4478	14.6779	50.2741	53.9236	22.6858	26.306	57.3925	117.706	1	3	A03
1	4	10197	3701	35.0802	3127	40.1174	574	7.63937	382	382	0	265	0.36295	0.306659	0.0562911	84.4907	15.5093	56.9306	62.7119	10.3215	12.2162	69.3717	5	28884	10201.2	4266.71	36.3368	3685.18	41.0013	598.083	7.71728	529.656	529.823	0	366.098	0.416789	0.358818	0.0590099	86.0249	14.1636	58.9077	63.9717	12.1089	14.0853	69.6374	92.44	1	1	A04
1	4	11029	3843	34.2469	3205	39.5023	638	7.84639	450	449	1	267	0.348445	0.290598	0.0578475	83.3984	16.6016	51.9646	57.8783	11.7096	14.0094	59.3333	5	28885	11033.6	4430.42	35.4737	3777.11	40.3728	664.768	7.92642	623.94	622.75	1	368.861	0.400132	0.340025	0.0606415	84.9128	15.1611	53.7693	59.041	13.7373	16.1529	59.5605	99.9824	1	2	A04
1	4	12141	5950	35.5269	4974	40.9544	976	7.8668	988	986	2	576	0.490075	0.409686	0.0803888	83.5966	16.4034	50.0672	55.3076	16.605	19.8231	58.2996	5	28886	12146	6859.48	36.7995	5861.88	41.8568	1016.95	7.94703	1369.9	1367.55	2	795.746	0.562771	0.479369	0.0842715	85.1146	14.98	51.806	56.4187	19.4805	22.8561	58.5228	110.063	1	3	A04
1	5	10781	4667	35.4519	3960	40.3641	707	7.93777	581	579	2	410	0.432891	0.367313	0.0655783	84.8511	15.1489	56.5031	62.399	12.4491	14.6212	70.568	5	28884	10865	5368.92	36.5736	4660.58	41.1147	735.341	8.0144	807.631	805.111	2	564.349	0.491245	0.425042	0.0676177	86.3384	13.8799	58.4429	63.7532	14.6833	16.9181	70.5802	98.4552	1	1	A05
1	5	11097	3218	32.1759	2622	37.741	596	7.69295	283	283	0	204	0.289988	0.23628	0.0537082	81.4792	18.5208	51.8334	58.4668	8.79428	10.7933	72.0848	5	28885	11183.5	3701.99	33.1939	3085.87	38.4428	619.891	7.76722	393.39	393.517	0	280.798	0.329078	0.273415	0.0553785	82.9074	16.9694	53.6129	59.7357	10.3725	12.4889	72.0973	101.341	1	2	A05
1	5	12965	6205	35.3723	5142	41.0089	1063	8.1063	1110	1104	6	646	0.478596	0.396606	0.08199	82.8687	17.1313	49.4923	54.3368	17.8888	21.4702	58.1982	5	28886	13066	7138.24	36.4915	6051.69	41.7715	1105.61	8.18456	1542.98	1535.13	6	889.194	0.543111	0.458939	0.0845398	84.3212	15.6963	51.1915	55.5161	21.0992	24.8431	58.2083	118.4	1	3	A05
1	6	11381	4874	33.4268	4018	38.8221	856	8.10164	491	490	1	343	0.428258	0.353045	0.0752131	82.4374	17.5626	54.6163	60.5027	10.0739	12.1951	69.8574	5	28884	11383.1	5507.85	34.4012	4634.23	39.463	880.825	8.16093	665.547	664.363	1	465.333	0.480316	0.403541	0.0771944	83.7636	16.2137	56.4701	61.8635	11.8742	14.1407	70.3442	103.15	1	1	A06
1	6	10130	2920	32.2342	2323	38.5402	597	7.69682	234	233	1	175	0.288253	0.229319	0.0589339	79.5548	20.4452	52.1233	59.3629	8.0137	10.0301	74.7863	5	28885	10131.9	3299.74	33.1739	2679.27	39.1766	614.314	7.75315	317.185	315.911	1	237.415	0.323292	0.262119	0.0604864	80.8346	18.875	53.8925	60.698	9.44582	11.6303	75.3074	91.8116	1	2	A06
1	6	12241	5863	34.2105	4850	39.6835	1013	8.00691	816	811	5	473	0.478964	0.396209	0.0827547	82.7222	17.2778	49.9744	55.3608	13.9178	16.7216	57.9657	5	28886	12243.3	6625.47	35.2078	5593.83	40.3387	1042.38	8.06551	1106.08	1099.59	5	641.698	0.537186	0.45288	0.0849347	84.0529	15.9509	51.6706	56.6059	16.405	19.3894	58.3696	110.944	1	3	A06
1	7	10853	4450	33.82	3676	39.2315	774	8.11886	425	422	3	301	0.410025	0.338708	0.0713167	82.6067	17.3933	55.1011	61.3983	9.55056	11.4799	70.8235	5	28884	10985.7	5124.37	34.85	4312.51	39.9478	803.584	8.18141	603.088	599.056	3	423.59	0.460417	0.387642	0.0729216	83.9489	16.0438	56.7594	62.4833	11.5886	13.6873	70.4694	99.5488	1	1	A07
1	7	10213	2895	33.581	2454	38.2262	441	7.73243	229	228	1	158	0.283462	0.240282	0.0431803	84.7668	15.2332	55.1641	60.6764	7.91019	9.29095	68.9956	5	28885	10337.9	3333.72	34.6037	2878.92	38.9241	457.856	7.792	324.958	323.661	1	222.35	0.3183	0.274996	0.044152	86.1441	14.0513	56.8242	61.7487	9.59815	11.0775	68.6506	93.6784	1	2	A07
1	7	12861	6097	34.9867	5068	40.4984	1029	7.84062	1028	1021	7	564	0.474069	0.39406	0.0800093	83.1228	16.8772	47.9416	53.3544	16.8608	20.146	54.8638	5	28886	13018.3	7020.97	36.0522	5945.54	41.2378	1068.33	7.90103	1458.76	1449.37	7	793.704	0.532332	0.45099	0.0818098	84.4734	15.5678	49.3844	54.2973	20.4587	24.0199	54.5894	117.967	1	3	A07
1	8	11380	4210	32.9221	3453	38.4341	757	7.77939	468	468	0	317	0.369947	0.303427	0.0665202	82.019	17.981	53.0166	59.6872	11.1164	13.5534	67.735	5	28884	11328.7	4699.88	33.8129	3933.8	39.0576	766.698	7.82057	620.479	619.85	0	420.974	0.409346	0.341431	0.067521	83.3055	16.6353	54.8092	61.0897	12.973	15.5064	68.5021	102.657	1	1	A08
1	8	11179	2734	34.1657	2325	38.7802	409	7.93399	289	288	1	189	0.244566	0.207979	0.0365865	85.0402	14.9598	52.5238	57.6774	10.5706	12.3871	65.3979	5	28885	11128.6	3052.13	35.0902	2648.73	39.4093	414.24	7.97599	383.159	381.446	1	250.991	0.270611	0.234028	0.0371369	86.3741	13.8402	54.2996	59.0326	12.336	14.172	66.1386	100.844	1	2	A08
1	8	11180	3055	33.8435	2523	39.373	532	7.6203	362	362	0	230	0.273256	0.225671	0.047585	82.5859	17.4141	51.4239	57.392	11.8494	14.348	63.5359	5	28886	11129.6	3410.48	34.7593	2874.3	40.0116	538.815	7.66064	479.943	479.456	0	305.439	0.302357	0.253936	0.0483009	83.8813	16.1108	53.1626	58.7405	13.8285	16.4155	64.2555	100.853	1	3	A08
1	9	10569	4289	33.4299	3550	38.7245	739	7.99594	537	534	3	364	0.405809	0.335888	0.0699215	82.7699	17.2301	54.2551	60.4225	12.5204	15.0423	67.784	5	28884	10742.5	4947.4	34.4656	4188.65	39.4445	774.183	8.05128	772.073	767.06	3	521.987	0.453242	0.382742	0.0716238	84.1318	15.876	56.1121	61.7298	15.3636	18.1716	68.0751	97.3451	1	1	A09
1	9	11651	3222	33.613	2698	38.596	524	7.95611	352	352	0	243	0.276543	0.231568	0.0449747	83.7368	16.2632	53.1968	58.7102	10.9249	13.0467	69.0341	5	28885	11842.3	3716.61	34.6543	3183.37	39.3136	548.947	8.01117	506.089	505.627	0	348.47	0.308866	0.26387	0.0460696	85.1147	14.9851	55.0175	59.9804	13.4058	15.7609	69.3306	107.311	1	2	A09
1	9	11072	3008	33.5938	2499	38.8083	509	7.99214	290	289	1	211	0.271676	0.225704	0.0459718	83.0785	16.9215	53.0585	59.4238	9.64096	11.5646	72.7586	5	28886	11253.8	3469.76	34.6345	2948.57	39.5299	533.233	8.04745	416.948	415.132	1	302.581	0.303431	0.257189	0.0470911	84.4455	15.5917	54.8745	60.7095	11.8303	13.9705	73.0711	101.978	1	3	A09
1	10	10533	4150	33.92	3481	38.9417	669	7.79073	432	430	2	331	0.394	0.330485	0.0635147	83.8795	16.1205	55.9277	61.9937	10.4096	12.3528	76.6204	5	28884	10543.1	4676.66	34.9356	4005.6	39.6442	685.965	7.83104	591.458	588.887	2	455.609	0.437915	0.373697	0.0648771	85.2761	14.8383	57.8544	63.3961	12.3963	14.4549	77.5221	95.5384	1	1	A10
1	10	11004	2597	34.5083	2164	39.8701	433	7.71132	331	329	2	227	0.236005	0.196656	0.0393493	83.3269	16.6731	53.7928	60.3512	12.7455	15.2033	68.5801	5	28885	11014.6	2926.58	35.5415	2490.12	40.5894	443.98	7.75122	453.177	450.567	2	312.457	0.26231	0.222369	0.0401934	84.7143	15.3469	55.646	61.7165	15.1779	17.7905	69.3871	99.8106	1	2	A10
1	10	10566	3479	33.4496	2866	38.9365	613	7.79608	355	355	0	254	0.329264	0.271247	0.0580163	82.38	17.62	54.6134	61.4794	10.2041	12.3866	71.5493	5	28886	10576.2	3920.51	34.4511	3297.92	39.6389	628.545	7.83642	486.036	486.174	0	349.621	0.365964	0.306713	0.0592608	83.7517	16.2185	56.4948	62.8702	12.1515	14.4945	72.3913	95.8377	1	3	A10
1	11	10292	5079	33.5269	4224	38.7315	855	7.81404	579	577	2	420	0.49349	0.410416	0.0830742	83.166	16.834	55.8575	62.6184	11.3999	13.66	72.5389	5	28884	10316.6	5659.09	34.4974	4798.05	39.4227	870.519	7.84804	784.83	782.321	2	567.753	0.54357	0.459376	0.0842118	84.4078	15.6367	57.5341	63.7794	13.6124	16.0294	73.1722	93.4852	1	1	A11
1	11	10170	2698	33.9018	2256	39.0133	442	7.81222	291	291	0	211	0.26529	0.221829	0.0434612	83.6175	16.3825	56.1898	62.5887	10.7858	12.8989	72.5086	5	28885	10194.3	3006.15	34.8832	2562.59	39.7095	450.023	7.84621	394.448	394.55	0	285.228	0.292212	0.248292	0.0440563	84.866	15.2173	57.8763	63.7492	12.8791	15.1363	73.1417	92.377	1	2	A11
1	11	10168	2648	32.065	2177	37.3091	471	7.8259	224	224	0	176	0.260425	0.214103	0.0463218	82.213	17.787	53.9653	60.9095	8.45921	10.2894	78.5714	5	28886	10192.3	2950.44	32.9932	2472.86	37.975	479.549	7.85996	303.63	303.709	0	237.916	0.286853	0.239644	0.0469561	83.4405	16.5219	55.5851	62.0389	10.101	12.0741	79.2575	92.3588	1	3	A11
1	12	11959	4650	33.4951	3850	38.8278	800	7.83125	579	578	1	380	0.388828	0.321933	0.0668952	82.7957	17.2043	54.5376	60.3896	12.4516	15.013	65.6304	5	28884	11908.9	5171.86	34.5374	4362.56	39.5437	810.249	7.85819	763.927	762.754	1	508.217	0.428502	0.361597	0.067873	84.1943	15.8158	56.6045	61.9567	14.585	17.2708	67.093	107.914	1	1	A12
1	12	11817	3118	33.4952	2564	39.0023	554	8.00722	323	320	3	215	0.263857	0.216976	0.0468816	82.2322	17.7678	51.6357	57.7613	10.3592	12.4805	66.5635	5	28885	11767.5	3467.93	34.5375	2905.35	39.7215	561.097	8.03477	426.163	422.286	3	287.544	0.290779	0.243708	0.0475669	83.6212	16.3339	53.5925	59.2602	12.1341	14.3574	68.0469	106.633	1	2	A12
1	12	11519	2832	33.357	2342	38.7378	490	7.63878	307	305	2	221	0.245855	0.203316	0.0425384	82.6977	17.3023	54.3079	60.6319	10.8404	13.0231	71.987	5	28886	11470.7	3149.83	34.395	2653.8	39.4521	496.277	7.66505	405.053	402.491	2	295.568	0.27094	0.228366	0.0431602	84.0946	15.9059	56.366	62.2054	12.6977	14.9816	73.5913	103.944	1	3	A12
1	13	10434	4416	32.5072	3672	37.4926	744	7.90188	511	510	1	361	0.423232	0.351926	0.0713053	83.1522	16.8478	55.9556	62.3638	11.5716	13.8889	70.6458	5	28884	10460.3	5054.37	33.6107	4293.38	38.2825	769.678	7.93635	708.519	707.356	1	504.264	0.477017	0.403447	0.0730187	84.6577	15.3901	58.0983	63.9659	13.7726	16.2026	71.962	94.788	1	1	A13
1	13	10458	2555	33.0834	2083	38.8814	472	7.49576	252	251	1	178	0.244311	0.199178	0.0451329	81.5264	18.4736	53.7378	61.4978	9.86301	12.0499	70.6349	5	28885	10484.4	2924.34	34.2063	2435.49	39.7006	488.291	7.52846	349.407	348.13	1	248.64	0.275358	0.228337	0.0462174	83.0025	16.8752	55.7955	63.0777	11.739	14.0573	71.9509	95.0061	1	2	A13
1	13	10730	3267	32.9933	2724	38.0165	543	7.79374	337	336	1	239	0.304473	0.253868	0.0506058	83.3792	16.6208	53.9945	60.793	10.3153	12.3348	70.9199	5	28886	10757.1	3739.27	34.1132	3184.96	38.8174	561.741	7.82773	467.262	466.023	1	333.848	0.343167	0.291033	0.0518218	84.8889	15.1827	56.0621	62.3547	12.2773	14.3896	72.2412	97.4771	1	3	A13
1	14	10796	4858	32.3261	3978	37.7348	880	7.87614	492	489	3	348	0.449981	0.36847	0.0815117	81.8855	18.1145	54.6315	60.9603	10.1276	12.2926	70.7317	5	28884	10835.2	5606.14	33.3896	4674.67	38.5187	925.242	7.91817	707.374	703.349	3	500.948	0.51274	0.427992	0.0849265	83.277	16.6437	56.5183	62.3343	12.251	14.6044	71.9268	98.1847	1	1	A14
1	14	10945	3017	33.412	2527	38.3415	490	7.9898	370	370	0	261	0.275651	0.230882	0.0447693	83.7587	16.2413	54.7564	61.021	12.2638	14.6419	70.5405	5	28885	10984.7	3481.62	34.5113	2969.55	39.138	515.192	8.03244	531.968	532.186	0	375.711	0.314096	0.268178	0.0466448	85.182	14.9226	56.6475	62.3963	14.8351	17.3954	71.7324	99.5398	1	2	A14
1	14	10401	2756	32.521	2260	37.9704	496	7.69153	241	241	0	166	0.264975	0.217287	0.0476877	82.0029	17.9971	54.7533	61.9469	8.74456	10.6637	68.8797	5	28886	10438.7	3180.43	33.591	2655.79	38.7591	521.5	7.73259	346.498	346.64	0	238.958	0.30193	0.252387	0.0496855	83.3963	16.5359	56.6443	63.3431	10.578	12.6692	70.0435	94.5924	1	3	A14
1	15	10345	4004	34.2398	3370	39.2383	634	7.67035	504	504	0	366	0.387047	0.325761	0.0612856	84.1658	15.8342	56.1439	61.7507	12.5874	14.9555	72.619	5	28884	10379.2	4707.01	35.455	4053.75	40.0873	672.699	7.71529	734.314	734.641	0	544.525	0.448593	0.38518	0.0646427	85.7002	14.4549	58.503	63.579	15.1997	17.7203	74.7488	94.0529	1	1	A15
1	15	10691	2443	33.8273	2037	39.0584	406	7.58128	236	236	0	165	0.22851	0.190534	0.0379759	83.3811	16.6189	54.8506	61.3648	9.66025	11.5857	69.9153	5	28885	10726.3	2871.93	35.0278	2450.29	39.9035	430.782	7.6257	343.846	343.999	0	245.482	0.264847	0.225287	0.0400561	84.9011	15.1713	57.1554	63.1816	11.6651	13.7275	71.9657	97.1986	1	2	A15
1	15	11355	2516	33.7055	2153	38.0994	363	7.64463	255	254	1	170	0.221576	0.189608	0.0319683	85.5723	14.4277	54.531	59.4519	10.1351	11.7975	66.6667	5	28886	11392.5	2957.75	34.9017	2589.83	38.9238	385.158	7.68942	371.528	370.236	1	252.921	0.25681	0.224193	0.0337194	87.1323	13.1709	56.8224	61.2121	12.2385	13.9785	68.6218	103.235	1	3	A15
1	16	10559	4309	31.7055	3491	37.3091	818	7.79095	456	455	1	333	0.408088	0.330618	0.0774695	81.0165	18.9835	53.5391	61.1	10.5825	13.0335	73.0263	5	28884	10602.2	5132.5	32.8639	4258.78	38.1478	877.574	7.83518	671.562	670.407	1	498.377	0.478854	0.39553	0.0823214	82.5293	17.29	55.7258	62.7974	12.9392	15.6535	74.9436	96.0734	1	1	A16
1	16	10555	2634	31.0653	2158	36.2702	476	7.46849	223	222	1	147	0.24955	0.204453	0.0450971	81.9286	18.0714	48.9749	55.7924	8.46621	10.2873	65.9193	5	28885	10598.2	3137.39	32.2003	2632.61	37.0855	510.667	7.51088	328.417	327.1	1	220.004	0.292824	0.244594	0.0479215	83.4585	16.4592	50.9753	57.3424	10.3516	12.3553	67.65	96.037	1	2	A16
1	16	10975	2741	31.7143	2239	37.1501	502	7.47012	302	302	0	200	0.249749	0.204009	0.0457403	81.6855	18.3145	51.2587	58.0616	11.0179	13.4882	66.2252	5	28886	11019.9	3264.84	32.8731	2731.43	37.9852	538.56	7.51252	444.763	444.974	0	299.326	0.293058	0.244063	0.048605	83.2109	16.6807	53.3523	59.6746	13.4715	16.1996	67.9639	99.8585	1	3	A16
1	17	10894	4766	34.0487	4007	38.997	759	7.9249	534	533	1	391	0.437489	0.367817	0.0696714	84.0747	15.9253	56.924	62.9648	11.2044	13.3017	73.221	5	28884	10933	5577.74	35.1729	4778.78	39.8118	806.807	7.95202	757.763	756.628	1	565.003	0.505803	0.432631	0.0737165	85.4899	14.6446	59.0825	64.5386	13.2947	15.5027	74.9926	99.0714	1	1	A17
1	17	11407	3245	34.5396	2702	39.9178	543	7.77716	295	293	2	212	0.284474	0.236872	0.0476023	83.2666	16.7334	56.1479	62.1021	9.09091	10.8438	71.8644	5	28885	11447.9	3797.68	35.68	3222.43	40.7518	577.202	7.80378	418.614	415.932	2	306.344	0.328896	0.278612	0.0503661	84.6682	15.3877	58.2769	63.6543	10.7869	12.6381	73.6032	103.737	1	2	A17
1	17	11539	3041	34.3775	2559	39.3228	482	8.12241	305	303	2	213	0.263541	0.22177	0.0417714	84.15	15.85	55.804	61.2739	10.0296	11.8406	69.8361	5	28886	11580.3	3558.94	35.5126	3051.89	40.1444	512.36	8.1502	432.804	430.128	2	307.789	0.304694	0.260848	0.0441966	85.5664	14.5754	57.92	62.8054	11.9007	13.7998	71.5257	104.937	1	3	A17
1	18	9509	4937	32.7746	4052	38.2354	885	7.77175	461	459	2	350	0.519192	0.426123	0.0930697	82.0741	17.9259	56.0462	62.9566	9.33765	11.3277	75.9219	5	28884	9508.14	5777.86	33.9229	4848.2	39.0856	937.304	7.79863	651.628	649.883	2	507.702	0.601053	0.502877	0.0980334	83.514	16.423	58.1802	64.5602	11.0038	13.1488	78.1711	86.1596	1	1	A18
1	18	10078	2339	33.2561	1916	38.8773	423	7.79433	198	197	1	133	0.23209	0.190117	0.0419726	81.9153	18.0847	52.5438	59.4468	8.46516	10.2818	67.1717	5	28885	10077.1	2737.38	34.4213	2292.49	39.7418	447.999	7.82128	279.875	278.926	1	192.927	0.268683	0.224361	0.0442111	83.3524	16.5685	54.5445	60.961	9.97565	11.9348	69.1617	91.3152	1	2	A18
1	18	11086	3280	33.1369	2723	38.3136	557	7.82944	323	323	0	227	0.295869	0.245625	0.0502436	83.0183	16.9817	55.9146	61.917	9.84756	11.8619	70.2786	5	28886	11085	3838.64	34.2979	3258.06	39.1655	589.919	7.85652	456.564	457.325	0	329.281	0.342518	0.289868	0.0529232	84.4747	15.558	58.0436	63.4941	11.6047	13.7689	72.3606	100.449	1	3	A18
1	19	8906	4696	33.3967	3885	38.7459	811	7.77189	444	442	2	332	0.527285	0.436223	0.0910622	82.73	17.27	55.6218	62.0077	9.45486	11.3771	74.7748	5	28884	8977.89	5383.96	34.5719	4557.7	39.6163	840.492	7.79689	614.059	611.482	2	468.966	0.59658	0.503956	0.0934946	84.2278	15.7759	57.6603	63.5233	11.1435	13.1691	76.694	81.3547	1	1	A19
1	19	11334	4109	34.3062	3548	38.4557	561	8.06239	431	430	1	265	0.362537	0.31304	0.0494971	86.347	13.653	50.7666	55.637	10.4892	12.1195	61.4849	5	28885	11425.5	4710.96	35.5133	4162.35	39.3195	581.401	8.08833	596.079	594.88	1	374.325	0.410181	0.361647	0.0508192	87.9103	12.4718	52.6271	56.9969	12.3626	14.0285	63.063	103.534	1	2	A19
1	19	10908	3875	33.8839	3275	38.6864	600	7.67	345	345	0	237	0.355244	0.300238	0.0550055	84.5161	15.4839	54.7097	60.1527	8.90323	10.5344	68.6957	5	28886	10996.1	4442.68	35.0762	3842.08	39.5554	621.819	7.69468	477.14	477.288	0	334.774	0.401929	0.346857	0.0564748	86.0463	14.1443	56.7147	61.6229	10.4934	12.1936	70.4588	99.6426	1	3	A19
1	20	8124	4299	33.1365	3530	38.6873	769	7.6567	482	478	4	356	0.529173	0.434515	0.0946578	82.1121	17.8879	57.1528	64.0227	11.2119	13.5411	73.8589	5	28884	8098.81	4935.77	34.2747	4143.32	39.5345	801.265	7.67087	637.489	633.094	4	488.238	0.603685	0.503776	0.0988411	83.5446	16.3966	59.5635	65.9522	12.8184	15.1775	76.6694	73.3887	1	1	A20
1	20	11352	3916	34.0296	3320	38.7364	596	7.8104	441	439	2	303	0.344961	0.292459	0.0525018	84.7804	15.2196	56.8182	62.8614	11.2615	13.2229	68.7075	5	28885	11316.8	4496.04	35.1984	3896.83	39.5848	621.006	7.82486	583.263	581.44	2	415.551	0.393535	0.339077	0.054822	86.2595	13.9508	59.2147	64.7559	12.8751	14.8208	71.3219	102.549	1	2	A20
1	20	10366	3403	32.9098	2794	38.344	609	7.97865	282	280	2	205	0.328285	0.269535	0.0587498	82.104	17.896	56.891	63.6006	8.28681	10.0215	72.695	5	28886	10333.9	3907.06	34.0401	3279.44	39.1837	634.552	7.99342	372.971	370.85	2	281.148	0.37451	0.312499	0.0613462	83.5364	16.404	59.2906	65.5173	9.4742	11.2325	75.4612	93.642	1	3	A20
1	21	7999	3636	33.0707	2991	38.5256	645	7.77519	335	335	0	249	0.454557	0.373922	0.0806351	82.2607	17.7393	56.3256	63.6576	9.21342	11.2003	74.3284	5	28884	8109.2	4339.81	34.4334	3651.37	39.4984	686.256	7.80656	485.49	485.699	0	369.726	0.532238	0.448744	0.0844001	83.962	15.9907	58.8253	65.5115	10.8727	12.9199	76.662	73.4829	1	1	A21
1	21	9492	3333	31.9076	2734	37.1737	599	7.87145	217	217	0	153	0.351138	0.288032	0.0631058	82.0282	17.9718	51.8752	58.4492	6.51065	7.93709	70.5069	5	28885	9622.77	3978.16	33.2224	3337.63	38.1124	637.314	7.9032	314.481	314.617	0	227.181	0.411145	0.345668	0.0660523	83.7246	16.2003	54.1774	60.1513	7.68316	9.15568	72.7206	87.1983	1	2	A21
1	21	10275	3608	32.865	2947	38.4571	661	7.93343	353	352	1	233	0.351144	0.286813	0.0643309	81.6796	18.3204	52.9656	59.5521	9.78381	11.9444	66.0057	5	28886	10416.6	4306.39	34.2193	3597.66	39.4282	703.28	7.96544	511.576	510.346	1	345.969	0.411152	0.344204	0.0673346	83.3688	16.5145	55.3162	61.2863	11.5458	13.7782	68.078	94.3914	1	3	A21
1	22	8099	3526	32.576	2858	38.3485	668	7.87874	420	419	1	263	0.435362	0.352883	0.0824793	81.055	18.945	51.4464	58.1176	11.9115	14.6606	62.619	5	28884	8085.32	4284.16	33.8313	3561.94	39.256	727.427	7.8999	594.445	593.248	1	393.613	0.522567	0.433467	0.0894344	82.6967	17.1149	54.3272	60.4757	13.5566	16.3233	66.1328	73.2665	1	1	A22
1	22	11579	3772	33.316	3156	38.3029	616	7.76623	422	422	0	296	0.325762	0.272562	0.0531998	83.6691	16.3309	53.8706	59.8542	11.1877	13.3714	70.1422	5	28885	11559.4	4583.06	34.5998	3933.34	39.2094	670.801	7.78708	597.276	597.496	0	443.002	0.391013	0.334804	0.0576858	85.3638	14.7533	56.8872	62.2828	12.7328	14.8878	74.0781	104.748	1	2	A22
1	22	11415	4647	33.207	3907	38.0069	740	7.86486	443	441	2	301	0.407096	0.342269	0.064827	84.0757	15.9243	53.9057	59.5598	9.53303	11.2874	67.9458	5	28886	11395.7	5646.2	34.4866	4869.31	38.9064	805.832	7.88598	626.998	624.397	2	450.485	0.488639	0.420429	0.0702935	85.7786	14.386	56.9243	61.9764	10.8496	12.5676	71.7585	103.264	1	3	A22
1	23	9479	3868	32.16	3148	37.7058	720	7.9125	379	378	1	237	0.40806	0.332103	0.0759574	81.3857	18.6143	51.3702	57.9416	9.79835	12.0076	62.533	5	28884	8424.42	3942.1	32.802	3257.06	38.1613	691.735	7.86779	366.821	366.665	1	261.359	0.469158	0.387142	0.0831707	82.2408	17.7094	55.7498	62.5035	9.1452	11.1072	71.1987	76.3392	1	1	A23
1	23	11768	5181	33.3304	4267	38.8221	914	7.69256	585	583	2	402	0.440262	0.362593	0.0776683	82.3586	17.6414	52.21	58.2611	11.2913	13.663	68.7179	5	28885	10458.8	5280.26	33.9958	4414.83	39.2911	878.119	7.64909	566.201	565.518	2	443.317	0.506181	0.422687	0.085044	83.2239	16.7838	56.6612	62.8482	10.5386	12.6384	78.2407	94.7737	1	2	A23
1	23	12302	4870	34.3094	4098	39.223	772	8.22668	694	694	0	430	0.395871	0.333117	0.062754	84.1478	15.8522	53.1417	58.5163	14.2505	16.9351	61.9597	5	28886	10933.3	4963.3	34.9944	4239.97	39.6968	741.693	8.1802	671.698	673.19	0	474.195	0.455143	0.388325	0.0687135	85.032	15.0815	57.6723	63.1236	13.3006	15.6652	70.5459	99.0743	1	3	A23
1	24	8918	4188	32.7233	3401	38.5034	787	7.7446	469	469	0	330	0.469612	0.381364	0.0882485	81.2082	18.7918	52.8892	59.5707	11.1987	13.7901	70.3625	5	28884	7974.8	4675.32	34.0275	3907.1	39.4292	772.764	7.73304	582.145	583.506	0	467.893	0.589294	0.491659	0.0980516	83.0802	16.7371	58.5786	64.971	11.9014	14.3517	80.1622	72.2649	1	1	A24
1	24	11402	4026	32.2914	3271	37.8912	755	8.03046	372	371	1	249	0.353096	0.286879	0.0662165	81.2469	18.7531	52.608	58.8811	9.23994	11.3421	66.9355	5	28885	10196.1	4494.47	33.5784	3757.75	38.8023	741.343	8.01847	461.744	461.579	1	353.047	0.443084	0.369849	0.0735722	83.1198	16.7027	58.2672	64.2188	9.81976	11.804	76.2579	92.3934	1	2	A24
1	24	11661	4616	31.7782	3720	37.5478	896	7.82366	490	490	0	331	0.395849	0.319012	0.0768373	80.5893	19.4107	51.6898	58.9247	10.6153	13.172	67.551	5	28886	10427.7	5153.12	33.0448	4273.57	38.4507	879.793	7.81198	608.212	609.633	0	469.311	0.496733	0.411275	0.0853728	82.447	17.2884	57.2502	64.2664	11.2814	13.7085	76.9592	94.4922	1	3	A24
2	1	12646	4181	34.3774	3464	39.8906	717	7.74198	693	689	4	423	0.330618	0.273921	0.0566978	82.851	17.149	52.5233	58.1697	16.575	19.8903	61.039	5	28884	11330.3	4036.64	34.6121	3367.11	40.03	666.285	7.76133	615.266	612.522	4	395.808	0.362001	0.302343	0.059689	83.3863	16.5807	55.4168	61.0394	14.8986	17.7817	64.6871	102.672	1	1	B01
2	1	12337	2214	32.1585	1832	37.3433	382	7.29319	242	241	1	166	0.17946	0.148496	0.0309638	82.7462	17.2538	51.626	58.5153	10.9304	13.155	68.595	5	28885	11053.5	2137.55	32.378	1780.76	37.4738	354.98	7.31142	214.855	214.249	1	155.329	0.196495	0.163904	0.0325973	83.2808	16.6821	54.4701	61.402	9.82492	11.7604	72.6947	100.163	1	2	B01
2	1	13196	6424	36.3795	5344	42.1422	1080	7.86481	1182	1176	6	712	0.486814	0.404971	0.081843	83.188	16.812	50.2958	55.5951	18.3998	22.006	60.2369	5	28886	11823.1	6202.19	36.6278	5194.52	42.2895	1003.61	7.88447	1049.42	1045.47	6	666.229	0.533023	0.446991	0.0861608	83.7256	16.2548	53.0665	58.3377	16.5388	19.6731	63.837	107.137	1	3	B01
2	2	12241	3697	34.6619	3161	39.2101	536	7.83955	535	533	2	343	0.302018	0.258231	0.0437873	85.5018	14.4982	54.6389	59.633	14.4712	16.8618	64.1121	5	28884	10977	3515.61	34.2266	2996.33	38.9093	525.899	7.83125	427.679	425.603	2	285.831	0.325582	0.276167	0.0489208	84.9901	14.9805	56.0049	61.3386	11.967	14.015	67.6689	99.47	1	1	B02
2	2	12225	2581	35.184	2180	40.2165	401	7.82544	401	400	1	249	0.211125	0.178323	0.0328016	84.4634	15.5366	51.8791	58.0734	15.5366	18.3486	62.0948	5	28885	10962.7	2454.36	34.7422	2066.44	39.9081	393.443	7.81715	320.56	319.402	1	207.498	0.227597	0.190709	0.0366472	83.958	16.0534	53.1761	59.7344	12.8481	15.2509	65.5396	99.34	1	2	B02
2	2	12293	6163	36.5905	5262	41.4628	901	8.13541	1131	1122	9	647	0.501342	0.428048	0.0732937	85.3805	14.6195	51.582	56.0243	18.3515	21.3227	57.206	5	28886	11023.6	5860.61	36.1309	4987.88	41.1448	884.021	8.12679	904.122	895.922	9	539.163	0.540458	0.45778	0.0818866	84.8696	15.1058	52.8716	57.6267	15.1758	17.7229	60.3797	99.8926	1	3	B02
2	3	10552	3466	34.2666	2879	39.6256	587	7.98296	282	276	6	192	0.328469	0.272839	0.0556293	83.0641	16.9359	54.6451	60.9239	8.13618	9.58666	68.0851	5	28884	10693.1	3967.9	34.6302	3305.83	39.8621	654.576	8.07403	329.931	322.377	6	217.519	0.371172	0.308786	0.0614393	83.4306	16.548	54.9238	60.8659	8.14677	9.52173	67.0543	96.8976	1	1	B03
2	3	10922	1892	32.297	1513	38.5314	379	7.40897	167	167	0	118	0.173228	0.138528	0.0347006	79.9683	20.0317	54.6512	62.5909	8.82664	11.0377	70.6587	5	28885	11068.1	2165.97	32.6398	1737.31	38.7614	422.631	7.49349	195.385	195.061	0	133.684	0.195749	0.156779	0.0383248	80.3212	19.5728	54.9298	62.5313	8.83812	10.9629	69.5889	100.295	1	2	B03
2	3	12002	4834	36.8533	4132	41.7836	702	7.83333	900	900	0	524	0.402766	0.344276	0.0584903	85.4779	14.5221	50.0414	54.6951	18.6181	21.7812	58.2222	5	28886	12162.5	5533.99	37.2444	4744.6	42.0331	782.815	7.92269	1052.97	1051.23	0	593.646	0.455128	0.389634	0.0645991	85.8551	14.1894	50.2965	54.643	18.6423	21.6337	57.3407	110.213	1	3	B03
2	4	10294	4133	34.3581	3439	39.7287	694	7.74496	526	521	5	381	0.401496	0.334078	0.0674179	83.2083	16.7917	56.2787	62.5763	12.7268	15.1498	72.4335	5	28884	10172.9	4340.78	34.569	3617.28	39.9061	723.786	7.79142	537.108	531.7	5	382.625	0.429829	0.357688	0.072268	83.3227	16.6698	56.4427	62.5979	12.164	14.4643	72.0281	92.1833	1	1	B04
2	4	10004	1831	33.5937	1503	39.31	328	7.39939	139	139	0	106	0.183027	0.15024	0.0327869	82.0863	17.9137	54.178	60.5456	7.59148	9.24817	76.259	5	28885	9886.3	1923.05	33.7998	1580.92	39.4855	342.077	7.44378	141.935	141.855	0	106.452	0.195943	0.160857	0.0351456	82.1992	17.7837	54.3359	60.5665	7.25574	8.82975	75.8323	89.5863	1	2	B04
2	4	11836	5973	35.7981	5035	41.0002	938	7.8742	1052	1047	5	670	0.504647	0.425397	0.0792497	84.296	15.704	51.1803	56.0477	17.6126	20.7944	63.6882	5	28886	11696.7	6273.28	36.0178	5296.02	41.1832	978.258	7.92144	1074.22	1068.5	5	672.858	0.540259	0.45546	0.084951	84.4119	15.59	51.3294	56.067	16.8337	19.8536	63.3318	105.992	1	3	B04
2	5	11155	4895	34.1489	4078	39.4137	817	7.87026	741	739	2	522	0.438817	0.365576	0.0732407	83.3095	16.6905	56.2002	62.2609	15.1379	18.1216	70.4453	5	28884	11105.1	5130.15	34.2198	4283.62	39.4564	850.535	7.91321	758.578	756.106	2	522.314	0.464245	0.387089	0.0772215	83.3724	16.6239	56.3423	62.3809	14.5461	17.3631	69.796	100.631	1	1	B05
2	5	10135	2835	32.5354	2344	37.7479	491	7.65173	323	322	1	218	0.279724	0.231278	0.048446	82.6808	17.3192	52.4162	58.7031	11.3933	13.7372	67.4923	5	28885	10089.6	2971.19	32.603	2462.19	37.7888	511.154	7.69349	330.662	329.453	1	218.131	0.295933	0.244888	0.0510791	82.7432	17.2501	52.5487	58.8162	10.9479	13.1622	66.8701	91.429	1	2	B05
2	5	11986	6677	36.5627	5600	42.0741	1077	7.90529	1288	1281	7	763	0.557067	0.467212	0.0898548	83.87	16.13	52.0743	56.5714	19.2901	22.875	59.2391	5	28886	11932.4	6997.75	36.6386	5882.36	42.1197	1121.21	7.94843	1318.55	1310.65	7	763.458	0.589347	0.494705	0.0947386	83.9334	16.0656	52.2059	56.6805	18.536	21.9175	58.6931	108.127	1	3	B05
2	6	11509	5037	34.6172	4261	39.498	776	7.81701	753	751	2	507	0.437657	0.370232	0.0674255	84.594	15.406	55.946	61.1124	14.9494	17.625	67.3307	5	28884	11371	5185.57	34.6054	4386.3	39.4599	799.243	7.84149	751.687	749.222	2	500.005	0.457616	0.38723	0.0707623	84.538	15.4611	56.0663	61.2775	14.3557	16.9229	67.1633	103.04	1	1	B06
2	6	11320	3245	34.2059	2725	39.2631	520	7.70385	432	431	1	291	0.286661	0.240724	0.0459364	83.9753	16.0247	53.1895	58.789	13.3128	15.8165	67.3611	5	28885	11184.3	3340.71	34.1942	2805.13	39.2252	535.575	7.72797	431.247	429.98	1	286.985	0.299733	0.251777	0.0482097	83.9197	16.082	53.3039	58.9478	12.7841	15.1865	67.1936	101.348	1	2	B06
2	6	12482	6195	36.6639	5183	42.2655	1012	7.9753	1067	1061	6	651	0.496315	0.415238	0.0810768	83.6642	16.3358	51.5416	56.5888	17.2236	20.4708	61.0122	5	28886	12332.3	6377.72	36.6514	5335.41	42.2247	1042.31	8.00027	1065.14	1058.49	6	642.018	0.518948	0.434303	0.0850892	83.6088	16.3942	51.6524	56.7417	16.5396	19.6554	60.8605	111.751	1	3	B06
2	7	12161	6107	35.3578	5165	40.3297	942	8.0966	1047	1042	5	684	0.502179	0.424718	0.0774607	84.5751	15.4249	56.5417	61.3746	17.1443	20.1742	65.3295	5	28884	12159.8	6406.73	35.3905	5408.09	40.3601	978.908	8.12507	1094.17	1088.39	5	699.733	0.525709	0.444778	0.0809901	84.5324	15.4671	56.4525	61.2504	16.9479	19.9177	64.3925	110.188	1	1	B07
2	7	11879	3900	34.1844	3267	39.311	633	7.72512	494	493	1	349	0.32831	0.275023	0.0532873	83.7692	16.2308	53.0513	58.7389	12.6667	15.0903	70.6478	5	28885	11877.9	4091.41	34.216	3420.76	39.3406	657.801	7.75228	516.255	514.948	1	357.028	0.343693	0.288013	0.0557152	83.727	16.2751	52.9676	58.62	12.5216	14.8984	69.6345	107.633	1	2	B07
2	7	12406	6353	36.8415	5429	41.772	924	7.87229	1079	1075	4	644	0.512091	0.437611	0.0744801	85.4557	14.5443	52.6365	57.0087	16.9841	19.8011	59.6849	5	28886	12404.8	6664.8	36.8756	5684.51	41.8034	960.203	7.89997	1127.61	1122.86	4	658.813	0.536085	0.45828	0.0778736	85.4126	14.584	52.5535	56.8932	16.7895	19.5493	58.8289	112.408	1	3	B07
2	8	11614	5690	35.7566	4878	40.385	812	7.95197	836	833	3	601	0.489926	0.42001	0.0699156	85.7293	14.2707	58.8928	64.1861	14.6924	17.0767	71.89	5	28884	11420.9	5786.88	35.6717	4959.94	40.3346	823.162	7.96084	816.268	811.796	3	580.186	0.505389	0.43246	0.0725679	85.6387	14.3522	59.012	64.4228	13.969	16.1781	72.0215	103.492	1	1	B08
2	8	11045	3448	35.1833	2936	39.9312	512	7.95703	442	441	1	294	0.312177	0.265822	0.0463558	85.1508	14.8492	55.8585	61.3079	12.819	15.0204	66.5158	5	28885	10861.4	3506.71	35.0998	2985.32	39.8813	519.038	7.9659	431.567	429.774	1	283.818	0.32203	0.273701	0.0481144	85.0608	14.934	55.9715	61.5339	12.1879	14.2301	66.6376	98.422	1	2	B08
2	8	11808	4202	35.2258	3549	40.2215	653	8.07504	618	618	0	409	0.35586	0.300559	0.0553015	84.4598	15.5402	55.4022	60.6086	14.7073	17.4134	66.1812	5	28886	11611.7	4273.55	35.1422	3608.61	40.1712	661.976	8.08404	603.413	602.269	0	394.836	0.367092	0.309468	0.0573994	84.3705	15.629	55.5143	60.8321	13.9831	16.4971	66.3023	105.221	1	3	B08
2	9	10799	4974	33.7334	4151	38.8704	823	7.82382	657	656	1	480	0.460598	0.384387	0.0762108	83.454	16.546	58.6651	64.105	13.2087	15.8034	73.0594	5	28884	10842.7	5227.03	33.7818	4371.36	38.9125	862.978	7.84521	695.656	693.351	1	500.376	0.479596	0.400791	0.0798267	83.4288	16.5731	58.8075	64.2244	13.2048	15.8085	72.6843	98.2526	1	1	B09
2	9	10550	2986	33.8359	2497	38.9888	489	7.52352	270	270	0	185	0.283033	0.236682	0.0463507	83.6236	16.3764	53.5164	59.2711	9.0422	10.813	68.5185	5	28885	10592.7	3137.9	33.8845	2629.56	39.031	512.754	7.54409	285.886	285.373	0	192.853	0.294707	0.246783	0.0485499	83.5984	16.4033	53.6463	59.3815	9.03952	10.8165	68.1667	95.9872	1	2	B09
2	9	11077	4280	34.1262	3564	39.4203	716	7.77374	526	525	1	375	0.386386	0.321748	0.0646384	83.271	16.729	54.7664	61.1111	12.2897	14.7306	71.2928	5	28886	11121.8	4497.72	34.1751	3753.2	39.463	750.781	7.795	556.948	554.892	1	390.919	0.402323	0.335478	0.0677053	83.246	16.7564	54.8993	61.2249	12.2861	14.7354	70.9267	100.782	1	3	B09
2	10	12334	5250	34.1611	4412	39.1355	838	7.97136	737	734	3	475	0.425653	0.35771	0.0679423	84.0381	15.9619	53.6	58.9755	14.0381	16.6364	64.4505	5	28884	12195.6	5389.83	34.1757	4531.25	39.1566	860.044	7.9793	743.109	739.64	3	475.285	0.441057	0.370114	0.0709648	84.029	15.9716	53.7417	59.1424	13.6195	16.1203	64.5967	110.512	1	1	B10
2	10	11709	3307	33.8292	2823	38.3128	484	7.67769	340	339	1	232	0.282432	0.241097	0.0413357	85.3644	14.6356	53.4926	58.413	10.2812	12.0085	68.2353	5	28885	11577.6	3395.08	33.8436	2899.3	38.3334	496.732	7.68533	342.818	341.605	1	232.139	0.292653	0.249457	0.0431746	85.3551	14.6445	53.634	58.5783	9.97463	11.6359	68.3901	104.912	1	2	B10
2	10	11214	3350	33.3215	2805	38.2884	545	7.7578	329	328	1	210	0.298734	0.250134	0.0486	83.7313	16.2687	52.0299	57.7184	9.8209	11.6934	63.8298	5	28886	11088.2	3439.23	33.3357	2880.82	38.309	559.337	7.76552	331.727	330.52	1	210.126	0.309545	0.258807	0.050762	83.7223	16.2785	52.1674	57.8817	9.52803	11.3306	63.9746	100.477	1	3	B10
2	11	11684	4774	34.293	3998	39.443	776	7.76031	715	715	0	475	0.408593	0.342177	0.0664156	83.7453	16.2547	56.8077	62.6063	14.977	17.8839	66.4336	5	28884	11569.3	4845.95	34.2746	4053.24	39.4567	790.815	7.76168	713.753	713.307	0	466.768	0.419578	0.350455	0.0688433	83.5946	16.4132	56.7137	62.5329	14.5698	17.3776	66.3845	104.837	1	1	B11
2	11	11956	3750	34.2795	3191	38.917	559	7.8068	437	434	3	287	0.31365	0.266895	0.0467548	85.0933	14.9067	54.4267	60.0125	11.6533	13.6008	65.6751	5	28885	11838.6	3806.52	34.261	3235.09	38.9305	569.672	7.80818	436.238	432.973	3	282.026	0.322083	0.273352	0.0484638	84.9402	15.052	54.3366	59.9422	11.3365	13.2157	65.6265	107.278	1	2	B11
2	11	11701	3833	34.8489	3233	39.8364	600	7.975	478	477	1	300	0.327579	0.276301	0.0512777	84.3465	15.6535	53.5351	59.0783	12.4706	14.7541	62.7615	5	28886	11586.1	3890.77	34.8302	3277.67	39.8502	611.455	7.97641	477.167	475.871	1	294.801	0.336386	0.282985	0.0531521	84.1947	15.8062	53.4465	59.009	12.1316	14.3364	62.7151	104.99	1	3	B11
2	12	10486	4244	33.9434	3553	38.9859	691	8.01592	475	474	1	359	0.40473	0.338833	0.0658974	83.7182	16.2818	56.1734	62.6794	11.1923	13.3408	75.5789	5	28884	10314.9	4300.28	33.9967	3593.31	39.0222	700.499	8.01006	461.543	460.252	1	349.025	0.41582	0.348242	0.0683684	83.729	16.271	56.5096	63.0613	10.6806	12.7084	76.5379	93.4705	1	1	B12
2	12	10635	2925	33.1668	2398	38.7294	527	7.85579	306	305	1	209	0.275035	0.225482	0.0495534	81.9829	18.0171	52.8547	58.799	10.4615	12.7189	68.3007	5	28885	10461.5	2963.79	33.2189	2425.21	38.7654	534.244	7.85005	297.331	296.154	1	203.193	0.282571	0.231744	0.0514115	81.9935	18.0052	53.171	59.1573	9.98327	12.1159	69.1672	94.7987	1	2	B12
2	12	11549	3213	35.3368	2715	40.3654	498	7.92169	406	405	1	285	0.278206	0.235085	0.0431206	84.5005	15.4995	55.4933	61.326	12.6362	14.9171	70.197	5	28886	11360.6	3255.61	35.3922	2745.8	40.4029	504.846	7.9159	394.497	393.254	1	277.081	0.285829	0.241614	0.0447376	84.5114	15.4893	55.8254	61.6996	12.0585	14.2099	71.0877	102.946	1	3	B12
2	13	10371	3188	32.1314	2598	37.6528	590	7.81864	335	334	1	238	0.307396	0.250506	0.0568894	81.4931	18.5069	54.862	61.9323	10.5082	12.856	71.0448	5	28884	10270.6	3324.17	32.27	2711.16	37.7851	610.927	7.8201	342.074	340.859	1	241.671	0.322997	0.262779	0.0595702	81.6009	18.3776	55.2113	62.2938	10.1893	12.419	71.689	93.0688	1	1	B13
2	13	10963	3044	33.0506	2553	37.9209	491	7.72709	327	327	0	245	0.277661	0.232874	0.044787	83.8699	16.1301	54.8949	60.6345	10.7424	12.8085	74.9235	5	28885	10856.9	3174.02	33.1932	2664.2	38.0541	508.415	7.72853	333.905	333.716	0	248.779	0.291754	0.244283	0.0468975	83.9809	16.0174	55.2444	60.9885	10.4165	12.373	75.6029	98.3813	1	2	B13
2	13	11768	4156	33.501	3469	38.5924	687	7.79185	516	515	1	326	0.353161	0.294782	0.0583787	83.4697	16.5303	52.358	57.7688	12.4158	14.8458	63.1783	5	28886	11654.1	4333.52	33.6455	3620.09	38.728	711.367	7.7933	526.897	525.577	1	331.028	0.371085	0.309224	0.0611296	83.5801	16.4149	52.6914	58.106	12.0391	14.3411	63.7512	105.605	1	3	B13
2	14	9133	2734	31.7612	2241	37.1299	493	7.357	212	212	0	170	0.299354	0.245374	0.0539801	81.9678	18.0322	55.9254	63.3199	7.75421	9.46006	80.1887	5	28884	9054.56	2874.31	31.866	2350.43	37.2496	518.825	7.36552	224.473	224.367	0	177.893	0.318004	0.260795	0.0575098	81.9865	18.0107	56.0779	63.4939	7.64182	9.30667	80.778	82.0494	1	1	B14
2	14	10403	3043	32.5389	2531	37.5871	512	7.58398	256	256	0	185	0.292512	0.243295	0.0492166	83.1745	16.8255	54.8801	60.964	8.41275	10.1146	72.2656	5	28885	10313.6	3199.16	32.6463	2654.59	37.7083	538.82	7.59277	271.062	270.934	0	193.589	0.310735	0.258586	0.0524348	83.1935	16.8055	55.0297	61.1316	8.29082	9.95058	72.7967	93.4588	1	2	B14
2	14	9650	2441	32.7153	2016	37.938	425	7.94118	183	182	1	139	0.252953	0.208912	0.0440415	82.5891	17.4109	56.0426	63.0952	7.49693	9.02778	75.9563	5	28886	9567.12	2566.27	32.8232	2114.44	38.0604	447.263	7.95038	193.767	192.617	1	145.454	0.268712	0.222042	0.0469213	82.6079	17.3902	56.1955	63.2686	7.38827	8.8814	76.5145	86.694	1	3	B14
2	15	10782	4654	33.7639	3902	38.7514	752	7.88431	676	675	1	498	0.431645	0.361899	0.0697459	83.8419	16.1581	55.737	61.6094	14.5251	17.2988	73.6686	5	28884	10686	4984.31	33.9603	4189.21	38.9093	798.639	7.89754	725.343	723.952	1	538.595	0.466403	0.391552	0.0752253	83.963	16.035	56.2933	62.2058	14.2894	16.9726	75.1172	96.8326	1	1	B15
2	15	11238	3156	34.8533	2663	39.8881	493	7.6572	350	350	0	221	0.280833	0.236964	0.043869	84.379	15.621	53.7389	59.5193	11.09	13.1431	63.1429	5	28885	11137.9	3379.99	35.056	2859.02	40.0506	523.576	7.67005	375.547	375.383	0	239.015	0.303446	0.25638	0.0473155	84.5009	15.5019	54.2752	60.0954	10.91	12.8952	64.3844	100.928	1	2	B15
2	15	11209	2535	33.9101	2103	39.3205	432	7.57176	229	228	1	144	0.226158	0.187617	0.0385405	82.9586	17.0414	52.9783	59.2011	9.03353	10.8417	62.8821	5	28886	11109.2	2714.92	34.1073	2257.8	39.4807	458.793	7.58447	245.715	244.535	1	155.738	0.244369	0.20299	0.0415683	83.0785	16.9115	53.507	59.7742	8.88693	10.6372	64.1186	100.667	1	3	B15
2	16	11255	4227	34.2449	3545	39.343	682	7.74487	628	628	0	444	0.375566	0.314971	0.0605953	83.8656	16.1344	56.4703	62.426	14.8569	17.7151	70.7006	5	28884	11163.5	4586.83	34.4788	3859.85	39.5359	732.345	7.75645	681.124	680.845	0	483.052	0.410848	0.344795	0.0658425	84.0234	15.9745	56.9695	62.9184	14.7993	17.618	71.8756	101.159	1	1	B16
2	16	11195	3067	34.0633	2589	38.922	478	7.74686	290	290	0	184	0.273962	0.231264	0.0426976	84.4147	15.5853	53.179	59.1734	9.45549	11.2012	63.4483	5	28885	11103.9	3328.09	34.296	2818.94	39.1128	513.286	7.75845	314.532	314.403	0	200.184	0.299698	0.253162	0.046395	84.5736	15.4309	53.6491	59.6402	9.41888	11.1398	64.5027	100.62	1	2	B16
2	16	11783	3731	34.2994	3171	38.9937	560	7.71786	396	396	0	277	0.316643	0.269117	0.0475261	84.9906	15.0094	54.0874	59.3504	10.6138	12.4882	69.9495	5	28886	11687.2	4048.61	34.5337	3452.63	39.1849	601.339	7.7294	429.499	429.323	0	301.363	0.346388	0.294598	0.0516416	85.1505	14.8607	54.5655	59.8185	10.5727	12.4197	71.112	105.905	1	3	B16
2	17	10570	4088	33.3523	3394	38.5793	694	7.78963	516	514	2	394	0.386755	0.321097	0.0656575	83.0235	16.9765	58.4638	64.8497	12.6223	15.1444	76.3566	5	28884	10478.7	4358.56	33.4661	3612.67	38.7082	738.394	7.78379	539.246	536.883	2	413.873	0.416865	0.345589	0.0710362	83.0294	16.9705	58.8148	65.1841	12.2018	14.6155	77.4698	94.9548	1	1	B17
2	17	11686	3872	33.0362	3244	37.9094	628	7.86306	430	429	1	310	0.331337	0.277597	0.0537395	83.781	16.219	54.2097	59.9877	11.1054	13.2244	72.093	5	28885	11585.1	4128.26	33.1489	3453.01	38.0361	668.172	7.85717	449.371	448.099	1	325.636	0.357133	0.29877	0.0581419	83.787	16.2133	54.5352	60.2969	10.7354	12.7625	73.1441	104.98	1	2	B17
2	17	11396	3291	34.5311	2799	39.199	492	7.97561	411	411	0	290	0.288786	0.245612	0.043173	85.0501	14.9499	54.8466	60.343	12.4886	14.6838	70.5596	5	28886	11297.6	3508.81	34.649	2979.34	39.33	523.472	7.96964	429.515	429.297	0	304.627	0.311269	0.264346	0.0467098	85.0562	14.9446	55.1759	60.6541	12.0726	14.171	71.5883	102.375	1	3	B17
2	18	10705	5359	34.2506	4565	38.8379	794	7.87657	816	816	0	573	0.500607	0.426436	0.0741709	85.1838	14.8162	56.2418	61.6429	15.2267	17.8751	70.2206	5	28884	10573.7	5713.68	34.4347	4874.96	39.0189	841.702	7.87096	849.443	850.108	0	604.217	0.54029	0.460488	0.0798885	85.2494	14.7559	56.5882	61.9896	14.6187	17.1812	71.622	95.8155	1	1	B18
2	18	10927	3420	33.7357	2869	38.7274	551	7.7441	367	367	0	229	0.312986	0.262561	0.0504256	83.8889	16.1111	53.538	59.7421	10.731	12.7919	62.3978	5	28885	10793	3646.35	33.917	3063.8	38.9079	584.103	7.73858	382.041	382.34	0	241.476	0.337796	0.283527	0.0543127	83.9535	16.0456	53.8677	60.078	10.3025	12.2953	63.6431	97.8026	1	2	B18
2	18	10074	3148	33.7414	2619	38.9618	529	7.89603	292	291	1	211	0.312488	0.259976	0.0525114	83.1957	16.8043	55.1144	61.5502	9.27573	11.1111	72.2603	5	28886	9950.46	3356.35	33.9228	2796.83	39.1434	560.781	7.8904	303.967	303.163	1	222.495	0.337258	0.280736	0.0565593	83.2597	16.736	55.4537	61.8963	8.90533	10.6798	73.7024	90.1678	1	3	B18
2	19	6175	3164	33.5863	2589	39.3295	575	7.72696	430	429	1	311	0.512389	0.419271	0.0931174	81.8268	18.1732	57.8698	64.8899	13.5904	16.5701	72.3256	5	28884	6149.07	3304.75	33.7718	2710.85	39.5216	596.46	7.7196	437.966	436.697	1	319.345	0.540465	0.443217	0.0977608	81.935	18.0464	58.1461	65.1893	13.0496	15.8823	73.4854	55.7208	1	1	B19
2	19	11901	4350	33.7074	3627	38.8304	723	8.00692	540	539	1	369	0.365516	0.304764	0.0607512	83.3793	16.6207	54.3448	60.1875	12.4138	14.8608	68.3333	5	28885	11851	4543.5	33.8935	3797.7	39.0201	749.984	7.99929	550.004	548.67	1	378.902	0.385544	0.322171	0.0637806	83.4895	16.5047	54.6043	60.4652	11.9198	14.2439	69.4292	107.39	1	2	B19
2	19	11590	4576	33.8118	3897	38.3244	679	7.91311	636	635	1	417	0.394823	0.336238	0.058585	85.1617	14.8383	53.0813	58.2499	13.8986	16.2946	65.566	5	28886	11541.3	4779.56	33.9986	4080.41	38.5116	704.341	7.90557	647.782	646.392	1	428.19	0.416457	0.355442	0.0615064	85.2743	14.7347	53.3347	58.5187	13.3455	15.6182	66.6175	104.584	1	3	B19
2	20	7976	3737	34.3315	3115	39.6478	622	7.7074	525	523	2	396	0.468531	0.390547	0.077984	83.3556	16.6444	59.1116	65.3933	14.0487	16.7897	75.4286	5	28884	7854.47	3908.76	34.4931	3263.25	39.8196	648.695	7.68956	511.364	509.687	2	394.797	0.498305	0.414327	0.0832668	83.4118	16.5851	59.7107	66.0602	13.0854	15.583	77.5636	71.1746	1	1	B20
2	20	11348	4291	35.6332	3654	40.4384	637	8.06907	672	670	2	485	0.378128	0.321995	0.0561332	85.155	14.845	58.2848	63.7931	15.6607	18.3361	72.1726	5	28885	11175.1	4488.22	35.8008	3827.91	40.6136	664.339	8.0504	654.546	652.945	2	483.527	0.402158	0.341601	0.0599358	85.2124	14.7922	58.8755	64.4438	14.5869	17.0182	74.2155	101.265	1	2	B20
2	20	11527	3533	32.8517	2940	37.8765	593	7.93929	424	423	1	297	0.306498	0.255053	0.0514444	83.2154	16.7846	55.392	61.3605	12.0011	14.3878	70.0472	5	28886	11351.4	3695.38	33.0063	3079.92	38.0406	618.451	7.92092	412.987	412.232	1	296.098	0.325975	0.270583	0.0549294	83.2715	16.7249	55.9534	61.9864	11.1782	13.3537	72.0299	102.862	1	3	B20
2	21	10691	4226	33.9979	3589	38.6723	637	7.66091	657	656	1	484	0.395286	0.335703	0.0595828	84.9266	15.0734	57.0516	62.3851	15.5466	18.2781	73.6682	5	28884	10706.4	4595.2	34.3844	3910.49	38.9672	678.37	7.65984	701.206	699.822	1	522.424	0.431493	0.368647	0.0637713	85.2541	14.7706	57.7514	62.9592	14.9468	17.4591	75.2678	97.0174	1	1	B21
2	21	11140	2935	33.0358	2391	38.7311	544	8.00368	239	239	0	157	0.263465	0.214632	0.048833	81.4651	18.5349	53.4583	59.7658	8.1431	9.99582	65.6904	5	28885	11156	3191.41	33.4113	2605.18	39.0264	579.33	8.00256	255.081	254.966	0	169.464	0.287598	0.235695	0.0522658	81.7792	18.1627	54.114	60.3158	7.8289	9.54793	67.1167	101.092	1	2	B21
2	21	11265	4036	34.0582	3440	38.5817	596	7.94966	615	612	3	422	0.358278	0.305371	0.0529072	85.2329	14.7671	54.7324	59.6802	15.2379	17.7907	68.6179	5	28886	11281.2	4388.6	34.4454	3748.15	38.8759	634.707	7.94855	656.38	652.883	3	455.502	0.391095	0.335338	0.0566264	85.5615	14.4705	55.4038	60.2295	14.6499	16.9935	70.1078	102.226	1	3	B21
2	22	10390	4222	33.7177	3525	38.7994	697	8.01722	615	614	1	433	0.406352	0.339269	0.0670837	83.4912	16.5088	55.0213	61.3901	14.5666	17.4184	70.4065	5	28884	10246.2	4673.37	34.0135	3921.05	39.0349	759.707	8.00533	641.036	639.664	1	471.084	0.454714	0.381334	0.074381	83.7781	16.2126	56.3158	62.6445	13.5063	16.0593	73.6591	92.8475	1	1	B22
2	22	11139	3523	33.5524	2931	38.7233	592	7.95101	317	316	1	198	0.316276	0.26313	0.0531466	83.1961	16.8039	53.1081	58.4101	8.99801	10.7813	62.4606	5	28885	10984.8	3899.64	33.8467	3260.31	38.9583	645.261	7.93922	330.42	329.208	1	215.415	0.353918	0.295755	0.0589278	83.482	16.5024	54.3576	59.6037	8.34308	9.94005	65.3461	99.5407	1	2	B22
2	22	11706	3524	33.9779	2965	38.9251	559	7.73703	546	545	1	359	0.301042	0.253289	0.0477533	84.1373	15.8627	52.2701	57.774	15.4938	18.3811	65.7509	5	28886	11544	3900.74	34.276	3298.13	39.1613	609.292	7.72556	569.115	567.78	1	390.576	0.336871	0.284694	0.0529478	84.4264	15.5781	53.4999	58.9546	14.366	16.9469	68.7884	104.608	1	3	B22
2	23	11143	5538	33.8001	4658	38.7168	880	7.775	794	793	1	587	0.496994	0.41802	0.0789733	84.1098	15.8902	56.32	62.4946	14.3373	17.0245	73.9295	5	28884	9782.73	5141.89	33.4869	4301.39	38.5109	846.234	7.69893	565.953	565.995	1	470.569	0.53271	0.445896	0.0884232	83.5925	16.434	59.2422	66.1103	10.9019	13.0402	83.3841	88.6478	1	1	B23
2	23	11694	2791	33.6227	2358	38.3312	433	7.98152	338	337	1	230	0.238669	0.201642	0.0370275	84.4858	15.5142	54.7116	59.9237	12.1104	14.2918	68.0473	5	28885	10266.5	2591.37	33.3111	2177.48	38.1273	416.386	7.90343	240.922	240.53	1	184.38	0.255821	0.215088	0.0414582	83.9662	16.0451	57.5504	63.3905	9.20859	10.947	76.7498	93.0313	1	2	B23
2	23	11860	3607	34.7494	3077	39.3715	530	7.91509	454	452	2	309	0.304132	0.259444	0.044688	85.3063	14.6937	55.0873	60.091	12.5866	14.6896	68.0617	5	28886	10412.2	3349	34.4274	2841.43	39.162	509.664	7.83765	323.605	322.61	2	247.71	0.325988	0.276744	0.0500353	84.7817	15.1965	57.9456	63.5676	9.57075	11.2517	76.7659	94.3519	1	3	B23
2	24	9045	4347	32.9719	3573	38.4526	774	7.67183	516	516	0	349	0.480597	0.395025	0.0855721	82.1946	17.8054	55.3485	61.8248	11.8703	14.4416	67.6357	5	28884	7989.9	4421.02	33.3036	3663.53	38.7002	760.701	7.62854	471.686	472.371	0	359.712	0.562237	0.466001	0.0972221	82.7032	17.2394	59.4176	66.1243	10.2775	12.4456	76.3321	72.4018	1	1	B24
2	24	11857	4140	34.0184	3530	38.5365	610	7.87213	455	453	2	292	0.349161	0.297714	0.0514464	85.2657	14.7343	53.0193	58.2436	10.9903	12.8329	64.1758	5	28885	10473.9	4210.49	34.3605	3619.44	38.7848	599.519	7.8277	415.925	414.698	2	300.963	0.408473	0.351206	0.0584504	85.7933	14.2659	56.9172	62.2941	9.51565	11.0592	72.4275	94.9108	1	2	B24
2	24	12389	4136	34.0588	3533	38.5205	603	7.91708	566	566	0	330	0.333845	0.285172	0.0486722	85.4207	14.5793	54.1586	59.1282	13.6847	16.0204	58.3039	5	28886	10943.8	4206.42	34.4013	3622.52	38.7686	592.639	7.8724	517.393	518.143	0	340.129	0.390555	0.33641	0.0552986	85.9493	14.1159	58.1402	63.2402	11.8485	13.8061	65.8005	99.1692	1	3	B24
3	1	12804	3852	34.4561	3182	40.049	670	7.89403	571	565	6	377	0.300843	0.248516	0.0523274	82.6064	17.3936	53.3489	59.9623	14.8235	17.7561	66.0245	5	28884	11641.3	3613.24	34.6127	3003.16	40.1096	605.283	7.907	490.053	485.503	6	337.806	0.316117	0.263384	0.0523489	83.1192	16.8396	55.5439	62.1052	13.3026	15.8872	68.858	105.49	1	1	C01
3	1	12466	3761	34.2005	3156	39.2842	605	7.68099	515	513	2	347	0.301701	0.253169	0.048532	83.9139	16.0861	54.1877	60.1077	13.6932	16.2548	67.3786	5	28885	11334	3527.88	34.3559	2978.62	39.3436	546.562	7.69361	441.991	440.82	2	310.925	0.317018	0.268315	0.048552	84.4348	15.5738	56.4172	62.2558	12.2883	14.5439	70.2703	102.705	1	2	C01
3	1	12536	6917	36.3397	5776	41.937	1141	8.00526	1428	1420	8	865	0.551771	0.460753	0.0910179	83.5044	16.4956	51.0915	56.25	20.6448	24.5845	60.5742	5	28886	11397.7	6488.26	36.5049	5451.37	42.0004	1030.79	8.01841	1225.56	1220.2	8	775.073	0.579784	0.488319	0.0910553	84.0228	15.9702	53.1936	58.2602	18.5266	21.9969	63.1738	103.282	1	3	C01
3	2	12422	4087	35.1691	3457	40.1562	630	7.80317	630	630	0	424	0.329013	0.278297	0.0507165	84.5853	15.4147	56.5451	61.5852	15.4147	18.2239	67.3016	5	28884	11303.9	3775.95	34.6487	3181.74	39.7695	600.927	7.78825	486.835	486.249	0	338.348	0.340381	0.285781	0.053845	84.0579	15.9487	57.1927	62.5259	12.7266	15.1601	69.9058	102.432	1	1	C02
3	2	12571	2728	36.0022	2282	41.5294	446	7.72197	522	521	1	331	0.217007	0.181529	0.0354785	83.651	16.349	53.0059	58.9833	19.1349	22.8309	63.41	5	28885	11439.4	2520.38	35.4695	2100.3	41.1294	425.418	7.7072	403.378	402.12	1	264.135	0.224505	0.186411	0.037667	83.1295	16.9153	53.6129	59.8843	15.798	18.9925	65.8636	103.66	1	2	C02
3	2	12474	4978	37.2105	4204	42.5792	774	8.05039	1048	1043	5	640	0.39907	0.337021	0.0620491	84.4516	15.5484	52.2499	56.9933	21.0526	24.8097	61.0687	5	28886	11351.2	4599.14	36.66	3869.26	42.1691	738.282	8.03499	809.846	805.012	5	510.715	0.412859	0.346084	0.0658766	83.925	16.087	52.8483	57.8639	17.3814	20.6387	63.4317	102.861	1	3	C02
3	3	11155	3638	34.0811	3031	39.3415	607	7.81384	533	531	2	395	0.326132	0.271717	0.0544151	83.315	16.685	55.3601	61.5638	14.6509	17.519	74.1088	5	28884	11471.2	4046.37	34.3647	3379.28	39.4981	658.042	7.89622	602.807	599.501	2	428.525	0.35367	0.295275	0.05711	83.6615	16.3245	54.9069	60.7083	14.6462	17.4151	71.8263	103.948	1	1	C03
3	3	11095	3057	33.7926	2500	39.6492	557	7.50628	418	417	1	295	0.27553	0.225327	0.0502028	81.7795	18.2205	52.1753	59.2	13.6735	16.68	70.5742	5	28885	11409.5	3400.15	34.0739	2787.27	39.8071	603.838	7.58542	472.745	470.795	1	320.037	0.298795	0.244863	0.0526891	82.1197	17.8268	51.7482	58.3773	13.6691	16.5811	68.4005	103.389	1	2	C03
3	3	11556	4871	36.3654	4112	41.5939	759	8.03953	1010	1005	5	619	0.421513	0.355832	0.0656802	84.418	15.582	51.2215	56.25	20.735	24.4407	61.2871	5	28886	11883.5	5417.77	36.6681	4584.49	41.7595	822.824	8.12429	1142.28	1134.65	5	671.536	0.457105	0.386684	0.068933	84.7691	15.2454	50.8022	55.4683	20.7283	24.2957	59.3995	107.685	1	3	C03
3	4	11292	5877	34.6258	4902	39.9041	975	8.08821	863	860	3	568	0.520457	0.434113	0.0863443	83.4099	16.5901	56.4404	62.5459	14.6844	17.5439	65.8169	5	28884	11324	5996.92	34.7594	5006.37	40.0031	988.549	8.12977	851.85	848.337	3	546.235	0.534717	0.446292	0.0879538	83.5035	16.4917	55.8566	61.7568	14.0122	16.7643	64.408	102.614	1	1	C04
3	4	10964	2735	34.1715	2296	39.2426	439	7.6492	369	368	1	269	0.249453	0.209413	0.0400401	83.9488	16.0512	56.5265	62.7178	13.4918	16.0279	72.8997	5	28885	10995	2790.81	34.3033	2344.88	39.3399	445.101	7.68851	364.233	363.009	1	258.692	0.256287	0.215288	0.0407865	84.043	15.956	55.9419	61.9265	12.8742	15.3157	71.3392	99.6334	1	2	C04
3	4	12021	5988	36.683	5060	41.9263	928	8.09375	1076	1075	1	704	0.498128	0.42093	0.0771982	84.5023	15.4977	53.3233	57.8063	17.9693	21.2451	65.4275	5	28886	12055	6110.19	36.8245	5167.73	42.0302	940.896	8.13535	1062.1	1060.42	1	677.024	0.511776	0.432739	0.0786373	84.5972	15.4057	52.7718	57.077	17.1467	20.3011	64.0269	109.239	1	3	C04
3	5	7574	3761	32.6238	3088	38.0907	673	7.53938	319	319	0	217	0.496567	0.407711	0.0888566	82.1058	17.8942	52.8051	59.456	8.48179	10.3303	68.0251	5	28884	7651.48	3829.58	32.6174	3149.49	38.0566	681.127	7.57404	315.682	315.479	0	207.923	0.504158	0.41452	0.0890278	82.1471	17.8466	52.2389	58.7987	8.13698	9.90632	66.3264	69.3351	1	1	C05
3	5	5584	1856	30.7333	1469	36.9449	387	7.15504	141	141	0	110	0.332378	0.263073	0.0693052	79.1487	20.8513	49.1918	57.3179	7.59698	9.59837	78.0142	5	28885	5641.12	1889.84	30.7273	1498.25	36.9118	391.674	7.18794	139.533	139.444	0	105.399	0.337459	0.267467	0.0694387	79.1885	20.7958	48.6643	56.6843	7.28814	9.20442	76.066	51.118	1	2	C05
3	5	10916	6088	35.602	5125	40.8174	963	7.84631	1184	1182	2	709	0.557713	0.469494	0.0882191	84.182	15.818	49.228	53.9317	19.4481	23.0634	59.8818	5	28886	11027.7	6199.01	35.5951	5227.05	40.7808	974.63	7.88239	1171.68	1168.95	2	679.344	0.566239	0.477336	0.0883891	84.2243	15.7759	48.7001	53.3355	18.6575	22.1168	58.3864	99.929	1	3	C05
3	6	10715	4318	34.8421	3631	39.9094	687	8.05968	636	633	3	439	0.402986	0.338871	0.0641157	84.0899	15.9101	57.0403	62.2418	14.729	17.4332	69.0252	5	28884	10742.9	4318.95	34.7513	3629.21	39.7921	687.887	8.07801	613.728	610.401	3	414.585	0.404372	0.340322	0.063943	84.013	15.9884	56.4074	61.6013	14.1212	16.753	67.7587	97.3483	1	1	C06
3	6	10160	2926	32.7054	2420	37.9798	506	7.48024	309	309	0	217	0.287992	0.238189	0.0498031	82.7068	17.2932	53.1784	59.876	10.5605	12.7686	70.2265	5	28885	10186.4	2926.64	32.6202	2418.81	37.8681	506.653	7.49725	298.179	297.968	0	204.932	0.288983	0.239209	0.049669	82.6311	17.3783	52.5884	59.2598	10.1247	12.2704	68.9381	92.306	1	2	C06
3	6	12504	6107	37.0812	5136	42.5582	971	8.11123	1351	1343	8	802	0.488404	0.410749	0.0776552	84.1002	15.8998	51.5474	56.7757	22.1222	26.1488	59.3634	5	28886	12536.5	6108.34	36.9846	5133.47	42.4331	972.253	8.12967	1303.69	1295.05	8	757.397	0.490083	0.412508	0.0774459	84.0233	15.978	50.9755	56.1914	21.2092	25.1285	58.2743	113.602	1	3	C06
3	7	10772	5184	34.6042	4337	39.8036	847	7.98111	716	712	4	484	0.481248	0.402618	0.0786298	83.6613	16.3387	55.9414	61.5864	13.8117	16.4169	67.5978	5	28884	10930.1	5283.78	34.5577	4409.23	39.7548	855.693	8.00232	723.314	718.848	4	474.138	0.483481	0.404852	0.0781245	83.5979	16.4052	55.1148	60.6653	13.6314	16.2219	65.5688	99.0446	1	1	C07
3	7	11720	3692	34.7652	3144	39.4962	548	7.62226	493	492	1	348	0.315017	0.268259	0.0467577	85.1571	14.8429	55.39	60.9733	13.3532	15.6489	70.5882	5	28885	11892	3763.06	34.7185	3196.36	39.4478	553.624	7.64252	498.036	496.732	1	340.909	0.316479	0.269748	0.0464572	85.0926	14.9033	54.5717	60.0614	13.1788	15.463	68.4695	107.761	1	2	C07
3	7	12739	6853	36.8266	5768	42.2403	1085	8.047	1288	1286	2	816	0.537954	0.452783	0.0851715	84.1675	15.8325	52.342	57.0215	18.7947	22.2954	63.354	5	28886	12925.9	6984.9	36.7772	5864.06	42.1885	1096.14	8.06839	1301.16	1298.37	2	799.373	0.540451	0.455295	0.0846242	84.1038	15.8969	51.5687	56.1687	18.5493	22.0306	61.4525	117.13	1	3	C07
3	8	12186	6779	33.8289	5632	39.0925	1147	7.98344	1216	1212	4	827	0.556294	0.46217	0.0941244	83.0801	16.9199	54.9344	60.5646	17.9377	21.5199	68.0099	5	28884	12160.4	6698.37	33.6721	5560.28	38.9665	1130.41	7.9855	1147.72	1141.68	4	764.507	0.550711	0.456928	0.0928374	82.9713	17.0393	54.318	60.0003	17.0269	20.4048	67.0509	110.193	1	1	C08
3	8	12342	4850	34.4008	4130	39.0286	720	7.85556	669	667	2	455	0.392967	0.33463	0.0583374	85.1546	14.8454	52.8454	57.6998	13.7938	16.1501	68.012	5	28885	12316.1	4792.31	34.2414	4077.4	38.9028	709.586	7.85759	631.436	628.302	2	420.617	0.389023	0.330835	0.0575397	85.0432	14.9501	52.2524	57.1621	13.0934	15.3133	67.053	111.604	1	2	C08
3	8	12012	5435	34.4743	4637	39.0505	798	7.88346	956	955	1	648	0.452464	0.386031	0.0664336	85.3174	14.6826	54.793	60.1251	17.5897	20.5952	67.7824	5	28886	11986.7	5370.35	34.3146	4577.95	38.9246	786.458	7.8855	902.321	899.593	1	599.033	0.447923	0.381653	0.0655252	85.2057	14.7862	54.1782	59.5649	16.6965	19.5281	66.8267	108.62	1	3	C08
3	9	8059	3552	34.2213	2953	39.5689	599	7.8581	352	350	2	251	0.440749	0.366423	0.0743268	83.1363	16.8637	55.8559	62.1741	9.90991	11.8524	71.3068	5	28884	8211.11	3626.54	34.1927	3019.44	39.5335	610.619	7.87285	360.287	357.568	2	250.56	0.440422	0.366853	0.0739823	83.0903	16.9139	55.2514	61.4828	9.89091	11.8663	69.8127	74.4063	1	1	C09
3	9	8806	2354	34.4605	1943	40.1338	411	7.6399	187	187	0	147	0.267318	0.220645	0.0466727	82.5404	17.4596	54.5879	61.6058	7.94393	9.62429	78.6096	5	28885	8972.2	2403.4	34.4318	1986.72	40.0978	418.972	7.65425	191.402	191.043	0	146.742	0.267119	0.220904	0.0464564	82.4947	17.5116	53.9972	60.9208	7.92869	9.63558	76.9625	81.3031	1	2	C09
3	9	8076	2629	33.5941	2196	38.6526	433	7.93995	240	239	1	186	0.325532	0.271917	0.0536157	83.5299	16.4701	55.1921	61.8397	9.12895	10.8834	77.5	5	28886	8228.43	2684.17	33.5661	2245.41	38.6179	441.399	7.95486	245.65	244.168	1	185.674	0.325291	0.272236	0.0533671	83.4836	16.5191	54.5948	61.1521	9.11144	10.8962	75.8761	74.5632	1	3	C09
3	10	11349	5146	33.8927	4301	38.9972	845	7.91124	658	656	2	478	0.453432	0.378976	0.0744559	83.5795	16.4205	57.0346	62.6366	12.7866	15.2523	72.6444	5	28884	11387.4	5132.83	33.8304	4288.95	38.9411	843.096	7.91235	641.339	638.954	2	458.006	0.450895	0.37651	0.0739013	83.5493	16.4524	56.4295	62	12.3852	14.7916	71.6515	103.189	1	1	C10
3	10	11455	3766	33.1949	3182	37.8847	584	7.64212	397	393	4	261	0.328765	0.277783	0.0509821	84.4928	15.5072	53.9033	58.7052	10.5417	12.3507	65.7431	5	28885	11493.7	3756.36	33.1338	3173.09	37.8301	582.684	7.6432	386.948	382.788	4	250.083	0.326925	0.275975	0.0506023	84.4624	15.5373	53.3315	58.1085	10.2107	11.9777	64.8445	104.152	1	2	C10
3	10	11307	3467	33.501	2905	38.4785	562	7.77224	379	379	0	253	0.306624	0.25692	0.0497037	83.79	16.21	55.3216	60.3787	10.9316	13.0465	66.7546	5	28886	11345.2	3458.13	33.4394	2896.86	38.4231	560.733	7.77333	369.404	369.152	0	242.418	0.304909	0.255249	0.0493335	83.7598	16.2415	54.7347	59.765	10.5885	12.6524	65.8423	102.807	1	3	C10
3	11	9604	3572	32.7867	2926	38.4152	646	7.29257	405	404	1	305	0.371928	0.304665	0.0672636	81.9149	18.0851	55.0392	61.8934	11.3382	13.8072	75.3086	5	28884	9650.18	3522.73	32.6948	2880.27	38.3527	640.013	7.28763	390.817	389.577	1	287.005	0.366527	0.299615	0.0662556	81.7469	18.2858	54.2218	61.0198	11.0121	13.4277	74.0564	87.4467	1	1	C11
3	11	10040	3438	33.523	2862	38.7481	576	7.56076	302	302	0	216	0.34243	0.28506	0.0573705	83.2461	16.7539	56.6318	63.2774	8.78418	10.5521	71.5232	5	28885	10088.3	3390.57	33.429	2817.27	38.685	570.662	7.55564	291.424	291.218	0	203.256	0.337457	0.280335	0.0565107	83.0753	16.9399	55.7908	62.3844	8.53152	10.262	70.3339	91.4166	1	2	C11
3	11	10329	2963	34.2352	2488	39.3268	475	7.56632	257	257	0	178	0.286862	0.240875	0.045987	83.969	16.031	56.5643	62.8617	8.67364	10.3296	69.2607	5	28886	10378.7	2922.13	34.1393	2449.11	39.2627	470.598	7.56119	248	247.825	0	167.498	0.282696	0.236883	0.0452978	83.7967	16.209	55.7243	61.9745	8.42416	10.0457	68.109	94.048	1	3	C11
3	12	10275	4321	33.1979	3625	38.1126	696	7.60057	497	496	1	376	0.420535	0.352798	0.0677372	83.8926	16.1074	56.6304	62.869	11.502	13.6828	75.6539	5	28884	10256.7	4253.8	33.1747	3559.65	38.0726	685.933	7.58853	466.822	465.522	1	350.052	0.414636	0.348163	0.0667829	83.8823	16.1182	56.2163	62.4325	10.9583	13.0451	75.3956	92.9425	1	1	C12
3	12	11899	4688	35.5755	3998	40.3249	690	8.05652	731	730	1	479	0.393983	0.335995	0.0579881	85.2816	14.7184	54.7995	59.6298	15.593	18.2591	65.5267	5	28885	11877.8	4615.09	35.5506	3925.93	40.2826	680.02	8.04375	686.613	685.144	1	445.944	0.388456	0.33158	0.0571711	85.271	14.7283	54.3988	59.2158	14.856	17.4082	65.3029	107.632	1	2	C12
3	12	11421	3439	33.5371	2885	38.4281	554	8.06679	413	412	1	290	0.301112	0.252605	0.0485071	83.8907	16.1093	54.8706	60.8319	12.0093	14.2808	70.2179	5	28886	11400.6	3385.51	33.5136	2832.99	38.3878	545.987	8.054	387.923	386.684	1	269.987	0.296888	0.249286	0.0478237	83.8803	16.1202	54.4694	60.4096	11.4417	13.6153	69.9782	103.309	1	3	C12
3	13	10469	4726	32.8529	3936	37.9055	790	7.67975	472	470	2	345	0.451428	0.375967	0.0754609	83.284	16.716	53.2163	58.6382	9.9873	11.9411	73.0932	5	28884	10520.8	4787.73	32.9199	3988.13	37.9635	795.257	7.67461	465.902	463.626	2	335.467	0.455212	0.378689	0.0750878	83.3731	16.6214	52.8472	58.2163	9.66856	11.5449	72.5832	95.3359	1	1	C13
3	13	10870	3747	33.7699	3108	39.1409	639	7.64632	408	407	1	296	0.34471	0.285925	0.0587856	82.9464	17.0536	53.7497	59.8777	10.8887	13.0952	72.549	5	28885	10923.8	3795.95	33.8388	3149.17	39.2008	643.252	7.64121	402.729	401.48	1	287.821	0.3476	0.287994	0.058495	83.0352	16.9571	53.377	59.4469	10.5412	12.6608	72.0428	98.9876	1	2	C13
3	13	10362	3900	34.5831	3326	39.1789	574	7.95296	440	438	2	320	0.376375	0.320981	0.0553947	85.2821	14.7179	57.7436	62.7781	11.2821	13.169	72.7273	5	28886	10413.3	3950.94	34.6536	3370.05	39.2389	577.82	7.94765	434.315	432.06	2	311.158	0.37953	0.323304	0.0551209	85.3733	14.6347	57.3432	62.3264	10.922	12.7321	72.2198	94.3615	1	3	C13
3	14	10607	3081	30.901	2452	36.9327	629	7.38792	294	294	0	207	0.290469	0.231168	0.0593005	79.5846	20.4154	50.3733	57.3817	9.54236	11.9902	70.4082	5	28884	10671.2	3147	30.9327	2497.03	36.9786	643.528	7.39015	300.921	300.754	0	207.426	0.296122	0.235917	0.0600367	79.5826	20.4184	49.843	56.7939	9.3888	11.8058	69.7979	96.699	1	1	C14
3	14	10573	2608	32.7673	2115	38.6232	493	7.64503	288	288	0	200	0.246666	0.200038	0.0466282	81.0966	18.9034	53.3742	59.9527	11.0429	13.617	69.4444	5	28885	10637	2663.87	32.8009	2153.84	38.6711	504.387	7.64734	294.78	294.616	0	200.412	0.251467	0.204147	0.0472071	81.0947	18.9061	52.8124	59.3385	10.8652	13.4076	68.8425	96.3891	1	2	C14
3	14	11229	3954	33.9385	3315	38.9554	639	7.91236	352	351	1	241	0.352124	0.295218	0.0569062	83.8392	16.1608	53.1614	58.733	8.90238	10.5882	68.4659	5	28886	11297	4038.7	33.9734	3375.88	39.0037	653.759	7.91476	360.287	359.064	1	241.496	0.358978	0.301283	0.0576127	83.8371	16.1632	52.6018	58.1314	8.75912	10.4254	67.8724	102.369	1	3	C14
3	15	10517	3758	33.3957	3150	38.3289	608	7.83717	442	440	2	343	0.357326	0.299515	0.0578112	83.8212	16.1788	57.1581	63.1746	11.7616	13.9683	77.6018	5	28884	10577.3	3910.27	33.5139	3283.64	38.409	627.739	7.84362	458.454	456.142	2	355.231	0.37053	0.311158	0.0592526	83.9211	16.0769	56.9655	62.9596	11.5519	13.7165	77.8695	95.8477	1	1	C15
3	15	11680	2817	33.2616	2358	38.2129	459	7.82571	263	262	1	170	0.241182	0.201884	0.0392979	83.7061	16.2939	51.9347	57.5064	9.33617	11.1111	64.6388	5	28885	11746.9	2931.14	33.3793	2458.04	38.2927	473.902	7.83214	272.79	271.612	1	176.062	0.250094	0.209731	0.0402778	83.8059	16.1913	51.7597	57.3107	9.16977	10.9108	64.8618	106.447	1	2	C15
3	15	11293	3278	33.9265	2761	38.7943	517	7.93037	370	368	2	269	0.290268	0.244488	0.0457806	84.2282	15.7718	54.1489	59.761	11.2874	13.3285	72.7027	5	28886	11357.7	3410.82	34.0465	2878.14	38.8753	533.785	7.93689	383.774	381.5	2	278.592	0.300994	0.253991	0.0469221	84.3286	15.6725	53.9664	59.5576	11.0862	13.0882	72.9535	102.92	1	3	C15
3	16	10990	4758	33.4767	3984	38.4922	774	7.66021	655	655	0	479	0.432939	0.362511	0.0704277	83.7327	16.2673	57.1038	63.7299	13.7663	16.4408	73.1298	5	28884	11061.6	5016.21	33.629	4211.85	38.6045	808.008	7.66511	686.728	686.39	0	499.033	0.454512	0.381041	0.0727212	83.869	16.1277	56.8472	63.4004	13.6907	16.3645	73.163	100.237	1	1	C16
3	16	11094	3372	34.148	2872	38.7396	500	7.774	363	362	1	234	0.303948	0.258879	0.0450694	85.172	14.828	53.707	58.5655	10.7651	12.6045	64.4628	5	28885	11166.3	3555	34.3034	3036.25	38.8526	521.969	7.77897	380.583	379.348	1	243.786	0.319093	0.272111	0.0465371	85.3107	14.7007	53.4656	58.2626	10.7061	12.546	64.4921	101.185	1	2	C16
3	16	11478	3651	35.4454	3165	39.6806	486	7.8642	449	449	0	313	0.318087	0.275745	0.0423419	86.6886	13.3114	57.765	62.9384	12.298	14.1864	69.7105	5	28886	11552.8	3849.14	35.6067	3346.01	39.7963	507.354	7.86923	470.749	470.518	0	326.09	0.333937	0.28984	0.0437207	86.8298	13.1971	57.5054	62.613	12.2305	14.1206	69.7422	104.688	1	3	C16
3	17	10419	5067	33.5117	4275	38.225	792	8.07071	604	604	0	448	0.486323	0.410308	0.076015	84.3694	15.6306	56.3055	61.848	11.9203	14.1287	74.1722	5	28884	10481.6	5248.72	33.55	4418.27	38.277	819.214	8.05777	610.17	609.809	0	450.642	0.503048	0.424027	0.0781528	84.3542	15.6459	55.8949	61.3613	11.5045	13.6468	74.057	94.9807	1	1	C17
3	17	10997	3532	34.3867	3060	38.4614	472	7.97034	416	415	1	289	0.321179	0.278258	0.0429208	86.6365	13.3635	55.9456	60.4575	11.778	13.5621	69.4712	5	28885	11063.1	3658.67	34.426	3162.55	38.5137	488.218	7.95756	420.249	418.992	1	290.704	0.332224	0.287561	0.0441279	86.6208	13.3766	55.5377	59.9818	11.3672	13.0995	69.3632	100.25	1	2	C17
3	17	11129	3821	34.3481	3263	38.8716	558	7.89606	478	477	1	323	0.343337	0.293198	0.0501393	85.3965	14.6035	56.582	61.6304	12.5098	14.6184	67.5732	5	28886	11195.9	3958.04	34.3873	3372.36	38.9244	577.173	7.8834	482.883	481.588	1	324.905	0.355145	0.303001	0.0515494	85.381	14.6178	56.1694	61.1455	12.0735	14.1199	67.4683	101.453	1	3	C17
3	18	9013	4200	34.2571	3600	38.6997	600	7.60167	518	517	1	409	0.465994	0.399423	0.0665705	85.7143	14.2857	61.0238	66.9167	12.3333	14.3611	78.9575	5	28884	9033.97	4350.63	34.3632	3732.78	38.8033	618.347	7.58975	521.255	520.613	1	412.994	0.482652	0.41415	0.068137	85.7586	14.2466	60.588	66.4211	11.8216	13.8153	79.2528	81.8628	1	1	C18
3	18	10203	4020	34.8505	3461	39.1907	559	7.97853	443	443	0	323	0.394002	0.339214	0.0547878	86.0945	13.9055	58.8557	63.5654	11.0199	12.7998	72.912	5	28885	10226.7	4164.17	34.9584	3588.65	39.2955	576.094	7.96603	445.784	446.096	0	326.154	0.408087	0.351721	0.056077	86.1391	13.8674	58.4354	63.0947	10.5627	12.3133	73.1847	92.6712	1	2	C18
3	18	10722	4085	34.9175	3520	39.2455	565	7.95398	578	578	0	411	0.380992	0.328297	0.0526954	86.1689	13.8311	59.0208	64.6307	14.1493	16.4205	71.1073	5	28886	10746.9	4231.51	35.0257	3649.82	39.3504	582.277	7.94152	581.632	582.04	0	415.014	0.394612	0.340402	0.0539354	86.2135	13.7932	58.5993	64.152	13.5623	15.7964	71.3732	97.3852	1	3	C18
3	19	6134	4129	33.1637	3430	38.344	699	7.74392	388	383	5	305	0.673133	0.559178	0.113955	83.071	16.929	55.6067	62.5364	9.39695	11.1662	78.6082	5	28884	6198.46	4190.03	33.2713	3487.12	38.4552	704.91	7.72993	382.015	376.845	5	299.904	0.681386	0.567587	0.113689	83.1598	16.8334	55.1337	62.011	9.00837	10.7117	78.5989	56.1684	1	1	C19
3	19	8059	4008	35.4074	3408	40.2978	600	7.63	380	380	0	276	0.497332	0.422881	0.0744509	85.0299	14.9701	54.9152	60.7688	9.48104	11.1502	72.6316	5	28885	8143.69	4067.24	35.5223	3464.76	40.4146	605.073	7.61622	374.138	373.893	0	271.389	0.50343	0.429241	0.074277	85.1209	14.8854	54.448	60.2582	9.08898	10.6964	72.6229	73.7954	1	2	C19
3	19	7913	3718	34.6902	3164	39.4004	554	7.78881	379	376	3	279	0.46986	0.399848	0.0700114	85.0995	14.9005	57.7999	64.1909	10.1937	11.8837	73.6148	5	28886	7996.16	3772.96	34.8027	3216.69	39.5147	558.684	7.77474	373.154	369.957	3	274.339	0.47562	0.405861	0.0698478	85.1905	14.8163	57.3082	63.6516	9.77213	11.4	73.606	72.4585	1	3	C19
3	20	7235	2646	31.2653	2125	37.0946	521	7.48944	198	197	1	154	0.365722	0.293711	0.0720111	80.3099	19.6901	53.2124	60.0941	7.48299	9.27059	77.7778	5	28884	7230	2688.91	31.3412	2161.48	37.1817	528.24	7.46573	186.429	185.571	1	147.022	0.373279	0.299193	0.0730661	80.3438	19.6462	53.0412	59.9205	6.9586	8.61158	78.7076	65.5158	1	1	C20
3	20	11327	3391	33.9652	2875	38.6682	516	7.76163	274	274	0	185	0.299373	0.253818	0.0455549	84.7832	15.2168	52.4329	57.913	8.08021	9.53043	67.5182	5	28885	11319.2	3445.99	34.0477	2924.35	38.759	523.171	7.73705	257.987	258.103	0	176.617	0.305559	0.258555	0.0462223	84.819	15.1828	52.2643	57.7457	7.51396	8.85296	68.3254	102.571	1	2	C20
3	20	11886	5166	34.8277	4352	39.8212	814	8.13022	777	775	2	530	0.434629	0.366145	0.0684839	84.2431	15.7569	55.9427	61.3511	15.0407	17.8079	68.2111	5	28886	11877.8	5249.78	34.9123	4426.71	39.9147	825.312	8.10448	731.592	730.036	2	505.985	0.443609	0.372979	0.0694873	84.2786	15.7217	55.7628	61.1738	13.9866	16.542	69.0265	107.633	1	3	C20
3	21	6284	2810	32.5555	2263	38.5351	547	7.81718	337	337	0	255	0.447167	0.360121	0.0870465	80.5338	19.4662	56.0498	64.0742	11.9929	14.8917	75.6677	5	28884	6385.97	2968.6	32.851	2394.1	38.7522	566.315	7.80941	347.686	347.5	0	263.573	0.468444	0.379721	0.088533	80.8239	19.1007	55.9875	63.8261	11.5114	14.2365	76.0814	57.8675	1	1	C21
3	21	10463	2836	33.317	2416	37.7616	420	7.75	259	257	2	177	0.27105	0.230909	0.0401415	85.1904	14.8096	54.8307	60.6374	9.13258	10.6374	68.3398	5	28885	10632.8	2996.07	33.6194	2555.96	37.9743	434.83	7.74229	267.213	265.007	2	182.951	0.283947	0.243476	0.040827	85.4973	14.5315	54.7697	60.4026	8.76597	10.1694	68.7134	96.3508	1	2	C21
3	21	11521	4437	34.4593	3753	39.2712	684	8.05702	684	680	4	460	0.385123	0.325753	0.0593698	84.5842	15.4158	53.6398	59.3658	15.4158	18.1188	67.2515	5	28886	11708	4687.43	34.7721	3970.42	39.4925	708.152	8.04901	705.689	701.187	4	475.465	0.403447	0.343482	0.0603838	84.8889	15.1264	53.5802	59.1359	14.797	17.3217	67.6192	106.094	1	3	C21
3	22	7550	2914	32.6599	2369	38.4133	545	7.65138	275	275	0	210	0.38596	0.313775	0.0721854	81.2972	18.7028	54.3926	61.756	9.4372	11.6083	76.3636	5	28884	7555.47	3133.8	32.8718	2558.63	38.57	577.502	7.6335	277.088	276.922	0	218.783	0.41448	0.338642	0.0760579	81.5559	18.3918	54.9364	62.2014	8.73612	10.7116	78.6211	68.4651	1	1	C22
3	22	10542	2936	34.125	2460	39.2175	476	7.80672	345	345	0	230	0.278505	0.233352	0.0451527	83.7875	16.2125	53.6104	59.4309	11.7507	14.0244	66.6667	5	28885	10549.6	3157.46	34.3464	2656.92	39.3775	504.387	7.78848	347.619	347.411	0	239.619	0.299084	0.251846	0.047575	84.0541	15.9429	54.1464	59.8596	10.8777	12.9411	68.6375	95.5972	1	2	C22
3	22	10913	3092	33.805	2571	39.1077	521	7.63724	332	332	0	221	0.283332	0.235591	0.0477412	83.1501	16.8499	53.8163	59.3543	10.7374	12.9133	66.5663	5	28886	10920.9	3325.23	34.0243	2776.8	39.2673	552.071	7.61939	334.52	334.32	0	230.243	0.304268	0.254262	0.0503024	83.4147	16.5697	54.3544	59.7824	9.93971	11.9158	68.5341	98.9615	1	3	C22
3	23	9811	3556	32.534	2902	38.122	654	7.73853	490	489	1	359	0.36245	0.29579	0.0666599	81.6085	18.3915	52.3622	59.2695	13.7795	16.8504	73.2653	5	28884	8740.55	3207.76	32.1595	2602	37.8443	611.405	7.65627	337.623	337.357	1	275.589	0.372832	0.302957	0.0709252	81.0861	19.0463	54.3511	61.8861	10.4608	12.9178	81.3211	79.204	1	1	C23
3	23	12593	4087	34.529	3469	39.2816	618	7.85113	547	546	1	358	0.324545	0.27547	0.0490749	84.8789	15.1211	52.4345	57.3652	13.3839	15.7394	65.4479	5	28885	11219	3686.76	34.1315	3110.38	38.9955	577.75	7.76767	376.898	376.68	1	274.822	0.333841	0.282144	0.052215	84.3355	15.6595	54.4262	59.8978	10.1605	12.0661	72.6441	101.663	1	2	C23
3	23	12780	3945	33.6522	3319	38.5035	626	7.93131	516	515	1	318	0.308685	0.259703	0.0489828	84.1318	15.8682	52.1166	56.8243	13.0798	15.5167	61.6279	5	28886	11385.6	3558.67	33.2648	2975.89	38.223	585.229	7.847	355.538	355.294	1	244.115	0.317527	0.265995	0.052117	83.5933	16.4332	54.0962	59.3331	9.92966	11.8954	68.4041	103.173	1	3	C23
3	24	9413	4456	34.1124	3760	38.9726	696	7.85632	560	560	0	398	0.473388	0.399448	0.0739403	84.3806	15.6194	56.5081	63.0585	12.5673	14.8936	71.0714	5	28884	8437.79	4403	34.3775	3743.29	39.1461	665.006	7.80531	494.844	495.522	0	392.822	0.531471	0.452462	0.0798297	84.8813	15.1431	59.8606	66.57	10.8634	12.846	78.9343	76.4604	1	1	C24
3	24	11959	4463	33.8212	3773	38.5555	690	7.93333	493	493	0	320	0.373192	0.315495	0.0576971	84.5395	15.4605	53.1929	58.4416	11.0464	13.0665	64.9087	5	28885	10720	4409.92	34.084	3756.24	38.7272	659.273	7.88182	435.64	436.236	0	315.837	0.418981	0.357367	0.0622927	85.0412	14.989	56.3487	61.6959	9.54867	11.2701	72.0898	97.1412	1	2	C24
3	24	12233	3743	33.7689	3152	38.6041	591	7.98139	537	537	0	312	0.305976	0.257664	0.0483119	84.2105	15.7895	50.3607	55.6155	14.3468	17.0368	58.1006	5	28886	10965.6	3698.48	34.0313	3138	38.7759	564.682	7.92956	474.52	475.17	0	307.941	0.343518	0.291861	0.05216	84.7102	15.308	53.3485	58.7125	12.4016	14.6945	64.5284	99.3669	1	3	C24
4	1	12118	3669	34.7713	3055	40.2187	614	7.66775	495	495	0	310	0.302773	0.252104	0.0506684	83.2652	16.7348	51.9215	57.4795	13.4914	16.2029	62.6263	5	28884	11109.6	3398.1	34.7326	2833.07	40.1832	559.717	7.68263	421.814	422.328	0	274.858	0.310729	0.259562	0.0507271	83.4597	16.5398	53.5674	59.1468	12.1842	14.6206	64.9478	100.672	1	1	D01
4	1	11927	2014	32.8337	1637	38.6775	377	7.45889	235	234	1	159	0.168861	0.137252	0.031609	81.281	18.719	52.5819	59.5602	11.6683	14.2944	67.6596	5	28885	10934.5	1865.29	32.7971	1518.08	38.6433	343.67	7.47336	200.255	199.646	1	140.976	0.173298	0.141312	0.0316455	81.4709	18.5008	54.2488	61.2878	10.5378	12.8985	70.1677	99.0848	1	2	D01
4	1	12473	6535	36.1899	5475	41.6574	1060	7.95	1189	1182	7	762	0.523932	0.438948	0.0849836	83.7796	16.2204	53.0681	58.3379	18.1943	21.589	64.0875	5	28886	11435.1	6052.48	36.1495	5077.27	41.6206	966.286	7.96543	1013.2	1008.47	7	675.619	0.5377	0.451932	0.0850819	83.9754	16.0313	54.7504	60.0301	16.4315	19.4807	66.4632	103.621	1	3	D01
4	2	12383	3541	34.5964	2989	39.5601	552	7.7192	553	551	2	372	0.285957	0.241379	0.0445772	84.4112	15.5888	54.222	60.0201	15.6171	18.4343	67.2694	5	28884	11362.5	3230.17	33.8925	2703.07	39.0854	531.296	7.70673	424.302	422.252	2	293.739	0.288942	0.240796	0.0473623	83.5621	16.4653	54.3455	60.5409	12.9757	15.4653	69.4808	102.963	1	1	D02
4	2	11612	2662	33.4083	2179	39.1386	483	7.55694	345	344	1	225	0.229246	0.187651	0.0415949	81.8557	18.1443	51.4275	58.4213	12.9602	15.7871	65.2174	5	28885	10655	2428.33	32.7286	1970.56	38.669	464.884	7.54472	264.709	263.62	1	177.665	0.231639	0.187198	0.0441937	81.0324	19.1644	51.5447	58.9282	10.7682	13.2444	67.3613	96.552	1	2	D02
4	2	12096	6006	36.8603	5053	42.3125	953	7.95173	1271	1260	11	774	0.496528	0.417741	0.0787864	84.1325	15.8675	51.998	56.7188	21.1622	24.9357	60.8969	5	28886	11099.1	5478.79	36.1103	4569.63	41.8048	917.255	7.93888	975.205	965.585	11	611.167	0.501711	0.416733	0.0837088	83.2863	16.7596	52.1165	57.2109	17.5829	20.9196	62.8988	100.576	1	3	D02
4	3	11770	3881	34.496	3269	39.513	612	7.69771	553	548	5	342	0.329737	0.27774	0.0519966	84.2309	15.7691	55.2177	60.4772	14.2489	16.7635	61.8445	5	28884	12204.7	4262.1	34.5871	3581.13	39.5755	669.472	7.78119	620.99	614.296	5	367.135	0.349245	0.293207	0.0546125	84.2558	15.7503	54.269	59.2492	14.3349	16.8056	59.6037	110.595	1	1	D03
4	3	11570	2545	33.0727	2064	38.9942	481	7.6632	332	331	1	234	0.219965	0.178392	0.041573	81.1002	18.8998	53.831	60.7074	13.0452	16.0368	70.4819	5	28885	11997.3	2794.91	33.1601	2261.08	39.0559	526.17	7.7463	372.819	371.044	1	251.197	0.232979	0.188327	0.0436645	81.1242	18.8772	52.9061	59.4747	13.1239	16.077	67.9282	108.715	1	2	D03
4	3	12131	6069	36.4917	5145	41.6037	924	8.02706	1211	1208	3	737	0.500289	0.42412	0.0761685	84.7751	15.2249	51.4747	56.346	19.9539	23.4791	60.8588	5	28886	12579	6664.96	36.5881	5636.26	41.6695	1010.77	8.1141	1359.89	1354.14	3	791.164	0.529888	0.447739	0.0800004	84.8002	15.2067	50.5903	55.2019	20.0743	23.538	58.6537	113.987	1	3	D03
4	4	10668	3870	33.8282	3202	39.2399	668	7.88772	624	623	1	422	0.362767	0.30015	0.0626172	82.739	17.261	55.5556	61.524	16.124	19.4566	67.6282	5	28884	10787.5	3899.07	33.7673	3213.2	39.2431	683.418	7.93062	611.57	610.182	1	401.573	0.36402	0.299764	0.063832	82.5132	17.5165	54.4823	60.3531	15.4838	18.7499	65.8095	97.7529	1	1	D04
4	4	10388	3098	33.2431	2534	38.9424	564	7.63652	396	392	4	255	0.298229	0.243935	0.0542934	81.7947	18.2053	52.3886	59.7869	12.7824	15.4696	64.3939	5	28885	10504.4	3121.27	33.1833	2542.87	38.9456	577.017	7.67806	388.112	383.935	4	242.657	0.299258	0.243622	0.0553467	81.5715	18.4748	51.3765	58.649	12.2749	14.9077	62.6622	95.1872	1	2	D04
4	4	10967	4991	35.6686	4204	40.8632	787	7.91995	930	924	6	629	0.455093	0.383332	0.0717607	84.2316	15.7684	53.6365	58.9439	18.6335	21.9791	67.6344	5	28886	11089.9	5028.5	35.6045	4218.71	40.8666	805.164	7.96302	911.474	904.989	6	598.553	0.456664	0.382839	0.0731529	84.0017	16.0018	52.6003	57.822	17.8937	21.1808	65.8156	100.493	1	3	D04
4	5	11606	4209	34.7101	3511	40.0664	698	7.76791	569	567	2	389	0.362657	0.302516	0.0601413	83.4165	16.5835	54.7874	60.2677	13.5187	16.1492	68.3656	5	28884	11822.6	4231.6	34.5079	3518.53	39.9348	712.828	7.80595	559.088	556.755	2	368.819	0.359619	0.298791	0.0603021	83.1373	16.8844	53.7083	59.2142	13.0516	15.6179	66.2847	107.133	1	1	D05
4	5	10946	2627	34.0575	2192	39.3513	435	7.38161	350	349	1	239	0.239996	0.200256	0.0397405	83.4412	16.5588	54.8915	61.7245	13.3232	15.9215	68.2857	5	28885	11150.3	2641.11	33.859	2196.7	39.2221	444.241	7.41776	343.903	342.694	1	226.601	0.237986	0.19779	0.0398468	83.162	16.8592	53.8104	60.6454	12.8628	15.3977	66.2073	101.04	1	2	D05
4	5	11673	5699	35.9024	4839	40.863	860	7.9907	922	919	3	579	0.488221	0.414546	0.0736743	84.9096	15.0904	52.5531	57.2432	16.1783	18.9915	62.7983	5	28886	11890.9	5729.6	35.6932	4849.38	40.7288	878.27	8.02983	905.939	902.394	3	548.962	0.484131	0.409441	0.0738713	84.6255	15.3642	51.518	56.2426	15.6193	18.3666	60.8869	107.751	1	3	D05
4	6	11938	6137	35.0632	5135	40.3106	1002	8.17166	964	957	7	639	0.514073	0.430139	0.0839337	83.6728	16.3272	55.4831	60.9153	15.708	18.6368	66.2863	5	28884	12069	6060.79	34.7748	5043.06	40.0961	1012.38	8.19268	923.645	916.273	7	597.132	0.503818	0.419653	0.0837699	83.2747	16.7498	54.3699	59.8966	15.1556	18.0617	64.7054	109.365	1	1	D06
4	6	11219	2815	34.8231	2376	39.8628	439	7.5467	353	353	0	230	0.250914	0.211784	0.03913	84.405	15.595	56.0213	61.5741	12.54	14.8569	65.1558	5	28885	11342.1	2780.04	34.5367	2333.46	39.6506	443.548	7.56611	338.223	337.978	0	214.93	0.245908	0.206621	0.0390537	84.0033	15.9987	54.8973	60.5444	12.0989	14.3984	63.6018	102.778	1	2	D06
4	6	12065	6779	37.0841	5776	42.1449	1003	7.94018	1312	1307	5	771	0.561873	0.47874	0.083133	85.2043	14.7957	50.804	54.9342	19.3539	22.6281	58.7652	5	28886	12197.4	6694.82	36.7791	5672.58	41.9206	1013.39	7.96061	1257.08	1251.38	5	720.484	0.550665	0.467069	0.0829709	84.7989	15.1786	49.7846	54.0156	18.6732	21.9298	57.3637	110.529	1	3	D06
4	7	11045	4829	34.6007	4053	39.7131	776	7.89948	626	625	1	433	0.437211	0.366953	0.070258	83.9304	16.0696	54.4833	59.9556	12.9633	15.4207	69.1693	5	28884	11300.7	4859.75	34.3596	4048.71	39.5696	791.065	7.92284	627.909	626.526	1	419.728	0.429003	0.358459	0.0698587	83.5442	16.4716	53.1915	58.6751	12.8754	15.3669	66.7171	102.403	1	1	D07
4	7	10271	3413	33.2675	2859	38.2284	554	7.66606	333	333	0	242	0.332295	0.278357	0.0539383	83.7679	16.2321	54.3803	60.4407	9.75681	11.6474	72.6727	5	28885	10508.7	3434.74	33.0357	2855.97	38.0903	564.755	7.68873	334.016	333.813	0	234.582	0.326056	0.271913	0.0536317	83.3825	16.6381	53.0909	59.1499	9.69065	11.6068	70.0963	95.2266	1	2	D07
4	7	11944	6624	36.4555	5623	41.5173	1001	8.02098	1075	1071	4	697	0.554588	0.47078	0.0838078	84.8883	15.1117	52.5362	56.9091	16.2289	19.0468	64.8372	5	28886	12220.5	6666.19	36.2014	5617.05	41.3674	1020.43	8.04469	1078.28	1073.61	4	675.636	0.544176	0.459882	0.0833314	84.4977	15.4897	51.2905	55.6937	16.1188	18.9803	62.5386	110.738	1	3	D07
4	8	10497	4388	33.6493	3647	38.8591	741	8.0081	789	749	40	543	0.418024	0.347433	0.0705916	83.113	16.887	57.5433	63.9155	17.9809	20.5374	68.8213	5	28884	10562.4	4281.02	33.3046	3537.83	38.6412	736.897	8.01256	739.416	700.529	40	496.702	0.404184	0.333689	0.0696783	82.6849	17.3609	56.3816	62.9085	17.1764	19.6386	67.4706	95.7129	1	1	D08
4	8	11012	3214	32.4051	2651	37.6654	563	7.63588	292	289	3	211	0.291863	0.240737	0.051126	82.4829	17.5171	54.2937	61.0713	9.08525	10.9015	72.2603	5	28885	11080.6	3135.64	32.0732	2571.64	37.4543	559.883	7.64013	273.65	270.298	3	193.01	0.2822	0.231215	0.0504646	82.058	18.0087	53.1976	60.1091	8.67877	10.4244	70.8421	100.409	1	2	D08
4	8	10395	3453	33.7304	2887	38.8078	566	7.83216	369	369	0	273	0.332179	0.27773	0.0544493	83.6085	16.3915	54.5323	61.0322	10.6864	12.7814	73.9837	5	28886	10459.8	3368.82	33.3849	2800.58	38.5902	562.866	7.83652	345.811	345.121	0	249.723	0.321181	0.266744	0.0537448	83.1777	16.8515	53.4313	60.0706	10.2082	12.222	72.5317	94.7828	1	3	D08
4	9	11107	5015	35.0223	4218	40.124	797	8.02258	653	652	1	449	0.451517	0.379761	0.0717565	84.1077	15.8923	56.2512	62.4229	13.0209	15.4576	68.7596	5	28884	11411.1	5055.55	34.796	4237.77	39.9922	819.819	8.04004	663.633	661.362	1	443.512	0.440666	0.369355	0.0714772	83.7377	16.2721	55.1378	61.3278	13.0786	15.6071	66.9415	103.404	1	1	D09
4	9	10851	3605	35.6094	3025	40.9431	580	7.79138	381	380	1	263	0.332227	0.278776	0.0534513	83.9112	16.0888	55.5062	61.3554	10.5687	12.562	69.0289	5	28885	11148.1	3634.15	35.3793	3039.18	40.8087	596.606	7.80833	387.204	385.456	1	259.785	0.324243	0.271138	0.0532432	83.5421	16.4732	54.4075	60.2789	10.6155	12.6835	67.2037	101.02	1	2	D09
4	9	10020	2826	34.7937	2366	40.0342	460	7.83913	356	356	0	250	0.282036	0.236128	0.0459082	83.7226	16.2774	51.9462	57.5655	12.5973	15.0465	70.2247	5	28886	10294.4	2848.85	34.5688	2377.09	39.9027	473.17	7.85619	361.797	361.112	0	246.944	0.275258	0.229658	0.0457295	83.3543	16.6664	50.918	56.5555	12.6531	15.192	68.3679	93.284	1	3	D09
4	10	9228	4323	33.1934	3609	38.2095	714	7.83894	539	539	0	383	0.468466	0.391092	0.0773732	83.4837	16.5163	53.944	60.1552	12.4682	14.9349	71.0575	5	28884	9336.52	4257.45	32.9457	3536.19	38.0633	718.844	7.84237	521.626	521.262	0	363.131	0.454987	0.377459	0.0768542	83.1325	16.8936	52.8876	59.1568	12.1536	14.6067	69.6935	84.6044	1	1	D10
4	10	9222	3184	33.9934	2637	39.3682	547	8.08227	329	328	1	223	0.345261	0.285947	0.0593147	82.8204	17.1796	55.6847	62.0781	10.3329	12.4384	67.7812	5	28885	9330.45	3135.72	33.7397	2583.8	39.2176	550.711	8.08581	318.395	317.206	1	211.431	0.335328	0.275978	0.0589168	82.4719	17.5721	54.5942	61.0478	10.0722	12.1651	66.48	84.5494	1	2	D10
4	10	9580	4166	34.8063	3511	39.8052	655	8.01069	563	562	1	340	0.434864	0.366493	0.0683716	84.2775	15.7225	51.6323	57.1062	13.5142	16.0068	60.3908	5	28886	9692.66	4102.83	34.5465	3440.17	39.6529	659.443	8.0142	544.853	543.505	1	322.361	0.422352	0.353717	0.0679129	83.923	16.0816	50.6212	56.1585	13.1732	15.6551	59.2315	87.8316	1	3	D10
4	11	10877	4851	34.3853	4113	39.1281	738	7.95257	595	595	0	420	0.445987	0.378137	0.0678496	84.7866	15.2134	54.2569	59.859	12.2655	14.4663	70.5882	5	28884	11020.6	4723.63	34.0957	3978.18	38.971	737.783	7.94955	570.092	569.679	0	391.075	0.429266	0.361257	0.0668826	84.2872	15.7031	52.9663	58.6307	11.9885	14.1881	69.0254	99.8646	1	1	D11
4	11	10070	3333	34.3576	2817	39.2623	516	7.5814	387	387	0	273	0.330983	0.279742	0.0512413	84.5185	15.4815	56.0156	61.6258	11.6112	13.738	70.5426	5	28885	10202.9	3245.49	34.0683	2724.66	39.1047	515.848	7.57851	370.799	370.531	0	254.199	0.318574	0.267254	0.050511	84.0206	15.9799	54.6832	60.3613	11.3489	13.4738	68.9808	92.4553	1	2	D11
4	11	10275	3585	34.5431	3021	39.5531	564	7.70745	314	314	0	207	0.348905	0.294015	0.0548905	84.2678	15.7322	55.6485	61.5359	8.75872	10.3939	65.9236	5	28886	10410.6	3490.87	34.2522	2921.98	39.3943	563.834	7.70451	300.855	300.637	0	192.744	0.335824	0.28089	0.0541082	83.7714	16.2386	54.3249	60.2732	8.56089	10.194	64.464	94.3375	1	3	D11
4	12	10268	4593	33.1047	3782	38.5354	811	7.77928	509	508	1	354	0.447312	0.368329	0.0789832	82.3427	17.6573	54.3436	60.7615	11.0821	13.432	69.5481	5	28884	10335.3	4464.44	32.8952	3649.12	38.403	806.509	7.76927	474.703	473.395	1	326.113	0.430757	0.353116	0.0779285	82.0158	18.0377	53.4569	59.9476	10.6254	12.9148	68.9222	93.6547	1	1	D12
4	12	10876	4234	32.8363	3472	38.3185	762	7.85696	501	500	1	330	0.389298	0.319235	0.0700625	82.0028	17.9972	51.488	57.6325	11.8328	14.4009	65.8683	5	28885	10947.2	4115.49	32.6285	3350.01	38.1869	757.781	7.84684	467.242	465.94	1	304.004	0.37489	0.30605	0.0691269	81.6772	18.3849	50.6479	56.8605	11.3452	13.8464	65.2754	99.2003	1	2	D12
4	12	10668	3982	33.4119	3327	38.4142	655	8.00305	426	425	1	275	0.373266	0.311867	0.0613986	83.551	16.449	51.331	56.5374	10.6981	12.7743	64.554	5	28886	10737.9	3870.54	33.2004	3210.11	38.2822	651.373	7.99275	397.295	396.049	1	253.337	0.359452	0.298986	0.0605787	83.2192	16.8034	50.4935	55.7801	10.2573	12.2824	63.973	97.3031	1	3	D12
4	13	5564	2461	30.872	1951	37.0692	510	7.16471	56	54	2	49	0.442308	0.350647	0.0916607	79.2767	20.7233	58.9191	67.6576	2.2755	2.76781	87.5	5	28884	5638.21	2461.65	30.7606	1942.4	37.0372	518.044	7.16205	54.8845	52.889	2	47.1462	0.43562	0.343106	0.0912756	79.0562	21.0358	57.9799	66.7343	2.21689	2.69871	86.4025	51.0916	1	1	D13
4	13	7399	2488	32.9811	2085	37.9353	403	7.34988	110	109	1	91	0.336262	0.281795	0.0544668	83.8023	16.1977	60.41	67.5779	4.42122	5.22782	82.7273	5	28885	7497.69	2488.65	32.8621	2075.81	37.9025	409.356	7.34715	107.809	106.757	1	87.5573	0.331177	0.275734	0.054238	83.5692	16.4421	59.4469	66.6557	4.30734	5.09729	81.6896	67.9415	1	2	D13
4	13	7102	2531	31.7621	2060	37.3005	471	7.53928	77	77	0	65	0.356378	0.290059	0.0663193	81.3908	18.6092	55.7882	63.9806	3.04228	3.73786	84.4156	5	28886	7196.72	2531.66	31.6476	2050.92	37.2683	478.429	7.53648	75.4661	75.4158	0	62.5409	0.35099	0.283821	0.0660407	81.1644	18.8899	54.8989	63.1075	2.96391	3.64454	83.3567	65.2143	1	3	D13
4	14	10043	2984	33.2048	2458	38.6762	526	7.63688	332	329	3	265	0.297122	0.244748	0.0523748	82.3727	17.6273	54.7922	61.9609	11.126	13.3849	79.8193	5	28884	10188.2	3009.41	33.0516	2459.54	38.6316	543.024	7.64147	337.406	334.166	3	262.76	0.295845	0.242647	0.0530646	82.0537	17.9976	53.7237	60.9277	11.0166	13.2909	78.6839	92.3217	1	1	D14
4	14	10552	3100	33.5487	2610	38.3946	490	7.73673	277	275	2	198	0.293783	0.247346	0.0464367	84.1935	15.8065	54.8387	61.4176	8.93548	10.5364	71.4801	5	28885	10704.5	3126.4	33.394	2611.63	38.3504	505.859	7.74138	281.51	279.318	2	196.326	0.292521	0.245224	0.0470483	83.8676	16.1385	53.7693	60.3934	8.84761	10.4624	70.4633	97.0008	1	2	D14
4	14	10690	3641	35.1269	3146	39.4603	495	7.58586	458	458	0	322	0.340599	0.294294	0.046305	86.4048	13.5952	58.4455	63.541	12.579	14.5582	70.3057	5	28886	10844.5	3672.01	34.9648	3147.97	39.4148	511.02	7.59041	465.458	465.191	0	319.278	0.339135	0.291768	0.0469148	86.0703	13.8807	57.3057	62.4814	12.4553	14.456	69.3056	98.2694	1	3	D14
4	15	10892	4781	34.7383	4069	39.4308	712	7.92135	718	717	1	513	0.438946	0.373577	0.0653691	85.1077	14.8923	56.7455	62.669	15.0178	17.621	71.4485	5	28884	11045.9	4911.86	34.6648	4167.73	39.4188	741.775	7.93022	739.446	738.02	1	525.719	0.444557	0.377022	0.067049	84.8813	15.1072	56.0413	62.0498	14.8439	17.4503	71.2931	100.094	1	1	D15
4	15	11233	4249	35.2106	3657	39.6459	592	7.8125	506	505	1	332	0.37826	0.325559	0.0527019	86.0673	13.9327	53.0713	57.4788	11.9087	13.8091	65.6126	5	28885	11391.7	4365.3	35.1361	3745.73	39.6338	616.756	7.82125	521.114	519.805	1	340.232	0.383096	0.328561	0.0540562	85.8384	14.1337	52.4128	56.911	11.7708	13.6753	65.47	103.228	1	2	D15
4	15	10935	4282	35.4162	3709	39.687	573	7.77138	575	573	2	369	0.391587	0.339186	0.0524005	86.6184	13.3816	55.5348	60.0971	13.4283	15.4489	64.1739	5	28886	11089.5	4399.2	35.3412	3799	39.6748	596.962	7.78008	592.175	589.798	2	378.149	0.396592	0.342314	0.0537472	86.388	13.5747	54.8457	59.5033	13.2728	15.2992	64.0344	100.489	1	3	D15
4	16	7156	1971	25.9143	1446	32.7469	525	7.09524	56	56	0	40	0.275433	0.202068	0.073365	73.3638	26.6362	45.104	54.9101	2.8412	3.87275	71.4286	5	28884	7262.77	2051.71	25.8855	1502.07	32.7639	553.032	7.10189	58.2962	58.2665	0	41.2358	0.282418	0.206335	0.0758107	73.2005	26.9584	44.494	54.2712	2.84358	3.88751	71.0605	65.8128	1	1	D16
4	16	7565	2507	27.6606	1922	33.8632	585	7.28205	79	78	1	66	0.331395	0.254065	0.0773298	76.6653	23.3347	49.8205	59.3652	3.15118	4.05827	83.5443	5	28885	7677.87	2609.66	27.6299	1996.52	33.8808	616.236	7.28888	82.2393	81.157	1	68.039	0.339799	0.25943	0.0799076	76.4947	23.6169	49.1468	58.6745	3.15382	4.07374	83.1138	69.5743	1	2	D16
4	16	7699	2522	30.249	2037	35.6956	485	7.3732	94	94	0	78	0.327575	0.26458	0.0629952	80.7692	19.2308	49.8414	57.6829	3.7272	4.61463	82.9787	5	28886	7813.87	2625.27	30.2155	2115.98	35.7142	510.896	7.38011	97.8543	97.8045	0	80.4097	0.335882	0.270167	0.0650952	80.5895	19.4634	49.1674	57.0117	3.73032	4.63222	82.5511	70.8067	1	3	D16
4	17	10326	5051	33.4223	4235	38.3358	816	7.92157	636	635	1	465	0.489154	0.41013	0.0790238	83.8448	16.1552	57.058	62.7155	12.5916	14.9941	73.1132	5	28884	10474.8	5166.04	33.2719	4300.68	38.2961	851.684	7.91123	637.94	636.55	1	462.836	0.494183	0.411746	0.0813069	83.5071	16.5084	56.1282	61.8177	12.2297	14.6056	72.5905	94.9189	1	1	D17
4	17	10619	3011	33.7486	2517	38.849	494	7.76113	251	251	0	168	0.283548	0.237028	0.0465204	83.5935	16.4065	54.2677	60.6675	8.3361	9.97219	66.9323	5	28885	10772	3079.58	33.5967	2556.03	38.8089	515.603	7.751	251.766	251.613	0	167.218	0.286464	0.237962	0.0478644	83.2568	16.7652	53.3833	59.799	8.0965	9.71384	66.4537	97.6122	1	2	D17
4	17	10515	3450	34.6252	2965	38.9821	485	7.98969	420	420	0	274	0.328103	0.281978	0.0461246	85.942	14.058	53.8551	58.9545	12.1739	14.1653	65.2381	5	28886	10666.5	3528.58	34.4694	3010.98	38.9418	506.209	7.97926	421.281	421.025	0	272.725	0.331476	0.283089	0.0474572	85.5959	14.3653	52.9774	58.1105	11.824	13.7983	64.7716	96.6562	1	3	D17
4	18	10013	4239	32.7617	3531	37.7859	708	7.7048	420	419	1	318	0.42335	0.352642	0.0707081	83.2979	16.7021	57.0889	63.7213	9.908	11.8663	75.7143	5	28884	10120.1	4335.55	32.6781	3597.45	37.7964	736.259	7.69502	419.642	418.929	1	317.737	0.428264	0.355209	0.0724259	83.0204	17.0038	56.1671	62.8384	9.55733	11.5123	75.5715	91.7049	1	1	D18
4	18	10830	3119	34.0058	2662	38.4745	457	7.97593	332	331	1	225	0.287996	0.245799	0.0421976	85.3479	14.6521	54.4405	59.9925	10.6444	12.4343	67.7711	5	28885	10945.8	3190.04	33.9189	2712.09	38.4852	475.241	7.9658	331.717	330.944	1	224.814	0.291339	0.247588	0.0432228	85.0635	14.9168	53.5615	59.1612	10.2677	12.0633	67.6433	99.1874	1	2	D18
4	18	11305	3346	34.3706	2861	38.9028	485	7.63505	411	410	1	273	0.295975	0.253074	0.0429014	85.5051	14.4949	53.8553	59.4547	12.2833	14.3307	66.4234	5	28886	11425.9	3422.21	34.2828	2914.84	38.9137	504.358	7.62535	410.65	409.93	1	272.775	0.299411	0.254916	0.0439436	85.2202	14.7568	52.9858	58.6309	11.8486	13.9031	66.2981	103.538	1	3	D18
4	19	9560	4076	32.2596	3339	37.69	737	7.65672	375	375	0	281	0.42636	0.349268	0.0770921	81.9185	18.0815	54.367	61.4855	9.2002	11.2309	74.9333	5	28884	9741.13	4083.99	32.1819	3335.47	37.7089	749.964	7.64516	366.597	366.35	0	273.407	0.421528	0.344402	0.0769693	81.6906	18.3543	53.4156	60.5727	8.87585	10.8653	74.5045	88.2708	1	1	D19
4	19	11103	4328	34.6897	3684	39.3572	644	7.98913	629	628	1	427	0.389805	0.331802	0.0580023	85.1201	14.8799	55.6146	61.3192	14.5333	17.0467	67.8855	5	28885	11313.4	4336.48	34.6062	3680.1	39.3769	655.328	7.97707	614.905	613.514	1	415.462	0.385387	0.32718	0.05791	84.8833	15.1044	54.6414	60.4089	14.0209	16.4917	67.497	102.518	1	2	D19
4	19	11275	3876	34.0415	3258	38.9929	618	7.93851	573	570	3	402	0.343769	0.288958	0.0548115	84.0557	15.9443	55.2374	61.2032	14.7833	17.4954	70.1571	5	28886	11488.6	3883.59	33.9596	3254.55	39.0125	628.871	7.92653	560.16	556.852	3	391.137	0.339874	0.284933	0.0547243	83.8219	16.1849	54.2707	60.2946	14.2621	16.9258	69.7555	104.106	1	3	D19
4	20	6879	2692	31.0695	2134	37.2727	558	7.34588	261	260	1	189	0.391336	0.31022	0.0811164	79.2719	20.7281	52.4517	60.7779	9.69539	12.1837	72.4138	5	28884	6931.64	2701.09	30.9695	2132.82	37.2709	570.879	7.3248	244.004	243.174	1	178.543	0.390112	0.306991	0.0823663	79.0002	21.1133	51.8088	60.2084	9.0733	11.4137	72.8688	62.8122	1	1	D20
4	20	10903	3548	33.7937	3004	38.4953	544	7.83088	374	374	0	258	0.325415	0.27552	0.0498945	84.6674	15.3326	54.6787	60.8522	10.5411	12.4501	68.984	5	28885	10986.4	3559.98	33.6849	3002.34	38.4935	556.556	7.80841	349.646	349.797	0	243.726	0.324397	0.272653	0.0506633	84.3772	15.6175	54.0085	60.2821	9.86479	11.6632	69.4174	99.5554	1	2	D20
4	20	10841	3856	35.1792	3281	40.003	575	7.65391	503	503	0	334	0.355687	0.302647	0.0530394	85.0882	14.9118	57.3651	62.8772	13.0446	15.3307	66.4016	5	28886	10924	3869.02	35.066	3279.18	40.0011	588.271	7.63195	470.246	470.449	0	315.521	0.354575	0.299497	0.0538566	84.7965	15.1889	56.662	62.2881	12.2076	14.3618	66.8188	98.9893	1	3	D20
4	21	7110	3138	32.0631	2514	38.1396	624	7.58173	347	345	2	258	0.44135	0.353586	0.0877637	80.1147	19.8853	54.5252	61.7343	11.058	13.7232	74.3516	5	28884	7285.71	3273.23	32.1718	2613.31	38.2628	651.886	7.57645	355.464	353.22	2	263.876	0.451573	0.36219	0.0893291	80.094	19.9189	53.9705	61.0956	10.6816	13.2307	74.3391	66.0206	1	1	D21
4	21	9777	3239	33.5659	2698	38.7921	541	7.50277	277	277	0	202	0.331288	0.275954	0.0553339	83.2973	16.7027	54.7391	60.6746	8.55202	10.2669	72.9242	5	28885	10018.6	3378.58	33.6798	2804.57	38.9174	565.176	7.49754	283.757	283.6	0	206.601	0.338962	0.282668	0.0563209	83.2757	16.731	54.1823	60.0468	8.26092	9.89847	72.9119	90.7853	1	2	D21
4	21	10256	3868	33.3498	3264	38.1029	604	7.66391	400	399	1	271	0.377145	0.318253	0.0588924	84.3847	15.6153	55.9721	61.1826	10.3413	12.2243	67.75	5	28886	10509.5	4034.68	33.4629	3392.93	38.226	630.992	7.65857	409.757	408.507	1	277.173	0.385881	0.325997	0.0599428	84.3628	15.6417	55.4027	60.5496	9.98926	11.7856	67.7386	95.2331	1	3	D21
4	22	8610	2603	31.6427	2087	37.6612	516	7.30039	202	200	2	151	0.302323	0.242393	0.0599303	80.1767	19.8233	54.514	63.1529	7.76028	9.58313	74.7525	5	28884	8688.17	2763.98	31.6686	2214.79	37.7245	551.725	7.2855	202.09	199.966	2	155.665	0.317095	0.254137	0.0631925	80.1224	19.9003	54.5597	63.195	7.22946	8.91793	76.5309	78.7293	1	1	D22
4	22	11274	3118	34.8242	2639	39.7438	479	7.72025	400	399	1	262	0.276566	0.234078	0.0424871	84.6376	15.3624	54.907	61.0459	12.8287	15.1194	65.5	5	28885	11376.4	3310.82	34.8527	2800.59	39.8106	512.163	7.7045	400.178	398.932	1	270.094	0.290079	0.24542	0.0447998	84.5803	15.4221	54.953	61.0866	11.9512	14.0699	67.0583	103.089	1	2	D22
4	22	11399	3427	34.4167	2903	39.1492	524	8.19847	445	443	2	274	0.30064	0.254671	0.0459689	84.7097	15.2903	51.3569	56.2866	12.9851	15.2601	61.573	5	28886	11502.5	3638.93	34.4448	3080.75	39.2149	560.279	8.18175	445.198	442.925	2	282.465	0.31533	0.267011	0.0484712	84.6523	15.3497	51.3999	56.3242	12.0969	14.2008	63.0379	104.232	1	3	D22
4	23	10759	4376	33.6984	3683	38.5542	693	7.89177	593	590	3	415	0.406729	0.342318	0.0644112	84.1636	15.8364	56.3071	62.1776	13.5512	16.0195	69.9831	5	28884	9665.15	3897.58	33.1228	3244.73	38.1818	653.733	7.81021	405.696	404.142	3	315.237	0.408628	0.340605	0.0685837	83.3031	16.7423	57.9157	64.5007	10.3529	12.3851	77.2426	87.5824	1	1	D23
4	23	12402	3810	35.1556	3267	39.6948	543	7.8453	467	466	1	293	0.307209	0.263425	0.0437833	85.748	14.252	54.5407	59.2287	12.2572	14.2639	62.7409	5	28885	11141.1	3393.46	34.5552	2878.23	39.3114	512.233	7.76422	319.494	319.204	1	222.565	0.308642	0.262107	0.0466195	84.8713	15.0673	56.0988	61.4416	9.36433	11.0277	69.2492	100.957	1	2	D23
4	23	12421	4014	35.3787	3516	39.2628	498	7.95582	684	684	0	436	0.323162	0.283069	0.0400934	87.5934	12.4066	53.5625	57.1388	17.0404	19.4539	63.7427	5	28886	11158.2	3575.16	34.7744	3097.6	38.8836	469.782	7.87359	467.952	468.531	0	331.188	0.324671	0.281653	0.0426906	86.6978	13.1163	55.0927	59.2737	13.0186	15.0403	70.3549	101.112	1	3	D23
4	24	8990	3646	33.1004	2962	38.9183	684	7.90643	370	367	3	249	0.405562	0.329477	0.0760845	81.2397	18.7603	53.9221	60.871	10.1481	12.3903	67.2973	5	28884	8125.9	3557.11	33.1696	2897.47	38.9981	659.46	7.85743	324.632	322.435	3	243.182	0.44471	0.362554	0.082206	81.4074	18.5676	56.6031	63.8431	8.82798	10.7775	74.3237	73.6342	1	1	D24
4	24	11861	5053	34.4294	4270	39.2878	783	7.93487	591	588	3	400	0.426018	0.360003	0.0660147	84.5043	15.4957	55.9668	61.6159	11.696	13.7705	67.6819	5	28885	10720.9	4929.81	34.5015	4176.97	39.3684	754.909	7.88569	518.534	516.599	3	390.655	0.467141	0.396145	0.0713259	84.6786	15.3366	58.7494	64.6243	10.1745	11.9781	74.7484	97.1496	1	2	D24
4	24	12044	3899	34.0172	3263	39.0929	636	7.97642	449	448	1	257	0.32373	0.270923	0.0528064	83.6881	16.3119	52.1159	57.4931	11.5158	13.7297	57.2383	5	28886	10886.4	3803.95	34.0883	3191.91	39.173	613.182	7.92698	393.945	393.599	1	250.996	0.354979	0.298122	0.0570549	83.8608	16.1443	54.7071	60.3002	10.0177	11.9426	63.2145	98.6485	1	3	D24
5	1	11573	2886	32.9695	2353	38.7106	533	7.62477	330	330	0	231	0.249374	0.203318	0.0460555	81.5315	18.4685	51.7672	58.5635	11.4345	14.0246	70	5	28884	10751.2	2627.9	32.9179	2148.21	38.676	479.794	7.63068	275.032	275.354	0	199.241	0.24883	0.203725	0.0451287	81.6232	18.3738	53.0395	59.9327	10.424	12.7909	72.0544	97.4234	1	1	E01
5	1	12561	1915	32.9676	1550	38.9852	365	7.4137	266	266	0	177	0.152456	0.123398	0.0290582	80.9399	19.0601	51.8016	58.9032	13.8903	17.1613	66.5414	5	28885	11669	1743.74	32.916	1415.09	38.9503	328.564	7.41945	221.693	221.952	0	152.665	0.152124	0.123645	0.0284734	81.031	18.9624	53.0748	60.2803	12.6628	15.6516	68.4942	105.741	1	2	E01
5	1	12920	6709	36.9729	5685	42.1745	1024	8.09473	1207	1198	9	721	0.519272	0.440015	0.079257	84.7369	15.2631	51.9899	56.9921	17.9908	21.073	59.7349	5	28886	12002.5	6109	36.915	5190.2	42.1368	921.78	8.101	1005.95	999.617	9	621.872	0.51814	0.440897	0.077662	84.8322	15.1849	53.2677	58.3245	16.4008	19.2191	61.488	108.763	1	3	E01
5	2	12754	3890	36.0049	3340	40.6207	550	7.97455	647	645	2	440	0.305002	0.261879	0.0431237	85.8612	14.1388	55.8612	61.0778	16.6324	19.3114	68.0062	5	28884	11858.6	3488.78	35.2564	2973.63	40.1328	522.742	7.9524	485.522	483.405	2	337.979	0.29964	0.254249	0.0448441	84.8948	15.0324	55.602	61.2709	13.9496	16.375	69.7187	107.459	1	1	E02
5	2	12802	2760	35.088	2316	40.3402	444	7.69144	456	455	1	284	0.215591	0.180909	0.0346821	83.913	16.087	52.5362	58.5924	16.5217	19.6459	62.2807	5	28885	11903.3	2475.33	34.3586	2061.95	39.8558	421.995	7.67008	342.192	341.007	1	218.15	0.211801	0.175639	0.0360657	82.9686	17.1037	52.2925	58.7776	13.8568	16.6587	63.8491	107.863	1	2	E02
5	2	12532	5884	36.8229	5044	41.5991	840	8.14286	1128	1125	3	623	0.469518	0.40249	0.0670284	85.724	14.276	50.153	54.3418	19.1706	22.3037	55.2305	5	28886	11652.2	5277.12	36.0575	4490.71	41.0995	798.369	8.12024	846.474	843.148	3	478.548	0.461264	0.390763	0.0697024	84.7592	15.1782	49.9202	54.5135	16.0784	18.9124	56.6213	105.588	1	3	E02
5	3	10543	3406	33.3555	2784	39.1218	622	7.54662	426	425	1	299	0.323058	0.264061	0.0589965	81.7381	18.2619	54.9912	60.9555	12.5073	15.2658	70.1878	5	28884	11077.8	3677.47	33.4286	3002.5	39.1832	671.891	7.61959	467.868	465.927	1	312.24	0.332683	0.2713	0.0606474	81.6634	18.3605	53.6733	59.3912	12.7015	15.4684	67.141	100.384	1	1	E03
5	3	11284	2734	34.4243	2259	40.0496	475	7.67158	368	368	0	262	0.24229	0.200195	0.042095	82.6262	17.3738	55.3036	61.3546	13.4601	16.2904	71.1957	5	28885	11856.4	2951.91	34.4997	2436.29	40.1125	513.1	7.74575	404.168	403.438	0	273.602	0.249509	0.205683	0.0432729	82.5507	17.4677	53.9782	59.7801	13.6691	16.5066	68.1052	107.439	1	2	E03
5	3	12028	5595	36.8057	4700	42.2979	895	7.96425	1260	1252	8	796	0.465165	0.390755	0.0744097	84.0036	15.9964	52.2967	57.3617	22.5201	26.6383	63.1746	5	28886	12638.2	6040.94	36.8863	5068.87	42.3643	966.789	8.04125	1383.84	1372.57	8	831.249	0.479023	0.401467	0.0764919	83.9268	16.0828	51.0434	55.8896	22.8697	26.9918	60.4323	114.523	1	3	E03
5	4	11323	3965	34.3919	3315	39.6087	650	7.78615	628	628	0	418	0.350172	0.292767	0.0574053	83.6066	16.3934	56.4439	61.6893	15.8386	18.9442	66.5605	5	28884	11602.2	3927.52	34.3146	3274.98	39.6116	656.675	7.81939	601.971	601.538	0	386.943	0.341637	0.284559	0.0572751	83.2776	16.746	54.9713	60.1842	15.3531	18.4521	64.2883	105.136	1	1	E04
5	4	10541	2536	34.0087	2109	39.3661	427	7.54801	291	291	0	196	0.240584	0.200076	0.0405085	83.1625	16.8375	55.7177	62.826	11.4748	13.798	67.354	5	28885	10801	2512.03	33.9322	2083.54	39.3689	431.385	7.58023	278.939	278.738	0	181.437	0.234721	0.194467	0.0404166	82.8352	17.1997	54.2641	61.2932	11.1231	13.4396	65.0546	97.8747	1	2	E04
5	4	12062	5738	36.3339	4869	41.4001	869	7.94822	1169	1163	6	684	0.475709	0.403664	0.0720444	84.8554	15.1446	49.1112	53.5428	20.373	23.8858	58.5115	5	28886	12359.5	5683.76	36.2522	4810.21	41.403	877.924	7.98215	1120.55	1113.99	6	633.179	0.464114	0.392348	0.071881	84.5214	15.4704	47.83	52.2365	19.7485	23.2653	56.5141	111.997	1	3	E04
5	5	10631	3349	33.1245	2730	38.8374	619	7.92892	330	327	3	240	0.315022	0.256796	0.0582259	81.5169	18.4831	55.0314	60.9524	9.85369	11.978	72.7273	5	28884	10973.5	3310.29	32.9167	2693.4	38.7094	624.234	7.95848	317.129	314.022	3	221.357	0.303721	0.24684	0.0571406	81.1459	18.9428	53.5751	59.5593	9.60295	11.7082	69.9886	99.4386	1	1	E05
5	5	9653	2431	32.3673	1980	37.9944	451	7.66297	180	180	0	139	0.251839	0.205118	0.0467212	81.448	18.552	54.0107	61.2626	7.40436	9.09091	77.2222	5	28885	9964.03	2402.9	32.1643	1953.45	37.8693	454.813	7.69154	172.979	172.856	0	128.203	0.242804	0.197165	0.0458504	81.0773	19.0134	52.5814	59.8625	7.21595	8.88616	74.3143	90.2907	1	2	E05
5	5	12123	5814	36.0703	4892	41.3726	922	7.93709	1157	1154	3	723	0.479584	0.40353	0.0760538	84.1417	15.8583	51.7716	56.7866	19.9002	23.5895	62.4892	5	28886	12513.6	5746.79	35.844	4826.41	41.2363	929.796	7.96668	1111.87	1108.2	3	666.839	0.462379	0.387886	0.0746362	83.7588	16.2526	50.4016	55.4888	19.3939	23.0582	60.1361	113.394	1	3	E05
5	6	11867	5393	35.0534	4524	40.2286	869	8.11162	758	756	2	521	0.454454	0.381225	0.0732283	83.8865	16.1135	55.127	60.2564	14.0553	16.7109	68.7335	5	28884	12156.9	5236.34	34.7494	4374.05	40.014	867.008	8.12303	710.316	707.891	2	473.616	0.433037	0.361969	0.0715319	83.3864	16.6397	53.648	58.9247	13.6888	16.369	66.5946	110.162	1	1	E06
5	6	9853	2573	34.3696	2173	39.3212	400	7.47	277	275	2	196	0.261139	0.220542	0.0405968	84.4539	15.5461	56.782	62.5403	10.7656	12.6553	70.7581	5	28885	10093.7	2498.26	34.0716	2100.98	39.1115	399.083	7.48051	259.574	257.5	2	178.174	0.248832	0.209402	0.0396563	83.9505	16.0538	55.2586	61.1581	10.485	12.3964	68.5563	91.4655	1	2	E06
5	6	11905	6452	37.1933	5453	42.5439	999	7.98699	1347	1345	2	877	0.541957	0.458043	0.0839143	84.5164	15.4836	54.1847	59.4719	20.8772	24.6653	65.1076	5	28886	12195.8	6264.58	36.8707	5272.26	42.317	996.71	7.99822	1262.26	1259.41	2	797.238	0.516417	0.434907	0.0819704	84.0126	15.9892	52.731	58.1575	20.333	24.1608	63.0816	110.514	1	3	E06
5	7	10578	4347	34.7069	3584	40.3892	763	8.01573	491	491	0	372	0.410947	0.338816	0.0721308	82.4477	17.5523	56.0386	62.8906	11.2951	13.6998	75.7637	5	28884	10966.9	4301.02	34.4495	3524.65	40.2429	768.073	8.03007	481.68	481.362	0	350.785	0.39205	0.322108	0.0701963	81.9691	18.1103	54.3323	61.2109	11.3244	13.7985	72.5336	99.3782	1	1	E07
5	7	11354	3769	34.6203	3199	39.3982	570	7.80526	528	528	0	351	0.331953	0.281751	0.0502026	84.8766	15.1234	54.0992	59.5499	14.009	16.5052	66.4773	5	28885	11771.4	3729.13	34.3636	3146.03	39.2555	573.789	7.81923	517.977	517.636	0	330.983	0.316689	0.267857	0.0488561	84.3839	15.6041	52.4519	57.9593	14.0452	16.6241	63.6431	106.669	1	2	E07
5	7	12071	6120	36.707	5155	42.0524	965	8.15233	1080	1076	4	662	0.507	0.427057	0.0799437	84.232	15.768	52.3203	57.2842	17.6471	20.8729	61.2963	5	28886	12514.8	6055.26	36.4348	5069.64	41.9	971.415	8.16692	1059.5	1054.88	4	624.247	0.483686	0.405997	0.0777996	83.7431	16.2692	50.7271	55.7542	17.6927	21.0234	58.683	113.405	1	3	E07
5	8	9998	4822	34.439	3790	41.6095	1032	8.10562	390	388	2	282	0.482296	0.379076	0.103221	78.5981	21.4019	57.445	64.9604	8.08793	10.2375	72.3077	5	28884	10194.2	4625.22	34.071	3619.49	41.3758	1013.43	8.1007	357.463	354.901	2	250.937	0.453397	0.354329	0.0997195	78.0986	22.1478	55.8968	63.5873	7.79893	9.89448	70.3608	92.3762	1	1	E08
5	8	10444	4056	34.535	3263	41.0628	793	7.67465	365	364	1	268	0.388357	0.312428	0.0759288	80.4487	19.5513	57.2732	63.9289	8.99901	11.1554	73.4247	5	28885	10648.9	3890.48	34.1659	3116.2	40.8322	778.734	7.67	334.549	332.949	1	238.479	0.365086	0.292032	0.0733533	79.9375	20.2327	55.7295	62.5775	8.67746	10.7816	71.4476	96.497	1	2	E08
5	8	10602	4326	34.905	3480	41.4509	846	7.97872	281	281	0	224	0.408036	0.32824	0.0797963	80.4438	19.5562	59.2233	66.8391	6.49561	8.07471	79.7153	5	28886	10810	4149.46	34.5319	3323.44	41.218	830.78	7.97388	257.557	257.029	0	199.326	0.383586	0.306812	0.0770897	79.9327	20.2378	57.6271	65.4262	6.26351	7.80419	77.5689	97.9568	1	3	E08
5	9	10099	4242	34.4752	3531	39.8182	711	7.94093	458	457	1	344	0.420042	0.349639	0.070403	83.239	16.761	56.695	62.7584	10.7968	12.9425	75.1092	5	28884	10513.6	4204.29	34.237	3492.5	39.6869	722.198	7.94895	455.234	453.356	1	330.549	0.398579	0.330951	0.0686382	82.7727	17.2749	55.1891	61.3201	10.9469	13.208	72.5787	95.2707	1	1	E09
5	9	10663	3703	34.7038	3144	39.4889	559	7.7907	497	496	1	333	0.347276	0.294851	0.0524243	84.9041	15.0959	55.1175	60.4962	13.4216	15.7761	67.002	5	28885	11100.8	3670.08	34.4639	3109.72	39.3587	567.804	7.79857	493.998	492.045	1	319.979	0.329531	0.279092	0.0511102	84.4285	15.5587	53.6535	59.1097	13.6082	16.0996	64.7447	100.591	1	2	E09
5	9	11091	3379	34.2678	2868	38.9697	511	7.87867	441	438	3	317	0.304661	0.258588	0.0460734	84.8772	15.1228	57.6206	63.2845	13.0512	15.272	71.8821	5	28886	11546.3	3348.96	34.031	2836.73	38.8412	519.048	7.88663	438.336	434.508	3	304.605	0.289094	0.244767	0.0449185	84.4017	15.5865	56.0902	61.8342	13.2327	15.5852	69.4604	104.629	1	3	E09
5	10	11010	4811	34.5296	4005	39.8774	806	7.95658	572	571	1	404	0.436966	0.36376	0.0732062	83.2467	16.7533	56.5787	62.9963	11.8894	14.2572	70.6294	5	28884	11287.7	4658.27	34.2565	3863.31	39.7244	801.306	7.9508	541.404	540.051	1	372.618	0.412626	0.341676	0.0711694	82.7963	17.2491	55.0878	61.6119	11.6987	14.0936	68.7578	102.286	1	1	E10
5	10	11477	4559	34.1555	3828	39.1196	731	8.16005	578	578	0	359	0.397229	0.333537	0.0636926	83.9658	16.0342	52.2922	57.419	12.6782	15.0993	62.1107	5	28885	11766.5	4414.27	33.8853	3692.57	38.9695	726.743	8.15413	547.083	546.672	0	331.114	0.375102	0.313287	0.0619205	83.5115	16.5088	50.9143	56.1572	12.4749	14.926	60.4649	106.624	1	2	E10
5	10	11591	4020	35.6241	3413	40.4919	607	8.25371	561	560	1	375	0.346821	0.294453	0.0523682	84.9005	15.0995	54.3035	59.625	13.9552	16.4079	66.8449	5	28886	11883.4	3892.38	35.3423	3292.25	40.3365	603.465	8.24772	530.992	529.647	1	345.871	0.327502	0.276576	0.0509112	84.4411	15.5464	52.8726	58.3147	13.7314	16.2196	65.0736	107.683	1	3	E10
5	11	10180	4574	33.6917	3803	38.9506	771	7.75227	584	582	2	442	0.449312	0.373576	0.0757367	83.1439	16.8561	58.8544	65.5798	12.7678	15.3037	75.6849	5	28884	10451.6	4378.91	33.3929	3621.26	38.7937	761.122	7.74031	547.262	544.964	2	400.361	0.420474	0.34734	0.0730704	82.5542	17.5137	57.0579	63.8828	12.5971	15.1705	73.4582	94.7091	1	1	E11
5	11	10527	3236	34.729	2730	39.7311	506	7.74111	352	352	0	256	0.3074	0.259333	0.0480669	84.3634	15.6366	57.0457	62.6007	10.8776	12.8938	72.7273	5	28885	10807.9	3097.98	34.421	2599.54	39.5711	499.517	7.72916	329.856	329.6	0	231.883	0.28767	0.24112	0.0463746	83.7651	16.2465	55.3045	60.9808	10.7322	12.7815	70.5876	97.9374	1	2	E11
5	11	10227	3670	34.0084	3104	38.7858	566	7.80919	369	369	0	267	0.358854	0.30351	0.0553437	84.5777	15.4223	56.4033	61.759	10.0545	11.8879	72.3577	5	28886	10499.9	3513.47	33.7068	2955.67	38.6296	558.748	7.79714	345.787	345.518	0	241.847	0.335822	0.282195	0.0533953	83.9778	16.0239	54.6816	60.1609	9.92009	11.7844	70.2289	95.1464	1	3	E11
5	12	9288	4132	33.7485	3466	38.7314	666	7.81682	434	433	1	322	0.444875	0.37317	0.0717054	83.8819	16.1181	58.1075	64.1662	10.5034	12.4928	74.1935	5	28884	9473.26	3948.71	33.5198	3292.33	38.5979	654.019	7.79767	395.866	394.621	1	288.563	0.416531	0.348175	0.069244	83.4478	16.5741	56.7648	62.9604	10.1656	12.1407	72.9783	85.8435	1	1	E12
5	12	9694	3676	34.9725	3137	39.6219	539	7.9128	307	307	0	214	0.379204	0.323602	0.0556014	85.3373	14.6627	53.5637	58.7185	8.35147	9.78642	69.7068	5	28885	9887.36	3512.94	34.7355	2979.81	39.4853	529.303	7.89342	280.025	279.789	0	191.778	0.355043	0.301927	0.0536928	84.8957	15.0775	52.326	57.6151	8.08287	9.51057	68.5651	89.5959	1	2	E12
5	12	8955	2698	33.6171	2283	38.3071	415	7.81687	205	205	0	158	0.301284	0.254941	0.0463428	84.6182	15.3818	57.8947	64.3452	7.59822	8.97941	77.0732	5	28886	9133.62	2578.32	33.3893	2168.6	38.175	407.534	7.79772	186.987	186.83	0	141.593	0.282089	0.237865	0.044752	84.1804	15.817	56.557	63.136	7.35384	8.72631	75.8108	82.7658	1	3	E12
5	13	10498	4006	33.8687	3377	38.7131	629	7.8601	473	473	0	359	0.381596	0.32168	0.0599162	84.2986	15.7014	57.2641	62.8072	11.8073	14.0065	75.8985	5	28884	10779.6	3939.58	33.7313	3309.95	38.6792	630.92	7.84804	453.395	453.069	0	336.019	0.365405	0.306331	0.0583962	83.9625	16.0436	55.9623	61.6113	11.6117	13.8034	74.3885	97.6811	1	1	E13
5	13	10365	3807	35.2414	3247	39.9843	560	7.74107	368	368	0	270	0.367294	0.313266	0.054028	85.2903	14.7097	58.2611	64.1823	9.6664	11.3335	73.3696	5	28885	10643	3743.88	35.0985	3182.53	39.9493	561.71	7.7292	352.747	352.493	0	252.716	0.351709	0.298318	0.0526574	84.9502	15.0302	56.9366	62.9602	9.50624	11.1692	71.9098	96.4435	1	2	E13
5	13	9604	3275	34.6305	2770	39.5354	505	7.72673	353	353	0	264	0.341004	0.288421	0.0525823	84.5802	15.4198	59.6641	65.3069	10.7786	12.7437	74.7875	5	28886	9861.61	3220.7	34.4901	2715	39.5008	506.542	7.71488	338.369	338.125	0	247.1	0.326535	0.274659	0.0512483	84.243	15.7558	58.3077	64.0633	10.6	12.5589	73.2996	89.3626	1	3	E13
5	14	10665	3913	32.632	3243	37.8184	670	7.52836	422	420	2	329	0.366901	0.304079	0.0628223	82.8776	17.1224	56.2484	63.2439	10.7846	12.951	77.9621	5	28884	10963.1	3879.87	32.4668	3194.67	37.7744	683.023	7.52412	419.451	417.202	2	317.342	0.355194	0.293395	0.0622968	82.4569	17.5976	54.7708	61.8491	10.7792	12.9981	76.2808	99.3443	1	1	E14
5	14	11094	4288	34.0891	3607	39.0629	681	7.74449	400	399	1	273	0.386515	0.325131	0.0613845	84.1185	15.8815	54.1278	59.6618	9.32836	11.0618	68.25	5	28885	11404.1	4251.7	33.9165	3553.25	39.0175	694.236	7.74013	397.584	396.342	1	263.327	0.374182	0.313707	0.060871	83.6915	16.3222	52.7059	58.346	9.32374	11.1021	66.7782	103.34	1	2	E14
5	14	11272	3892	34.1534	3283	38.9945	609	8.05583	497	495	2	346	0.34528	0.291253	0.0540277	84.3525	15.6475	54.779	60.0061	12.7698	15.0777	69.6177	5	28886	11587.1	3859.05	33.9805	3234.07	38.9492	620.837	8.05129	493.998	491.703	2	333.74	0.334263	0.281019	0.0535757	83.9244	16.0817	53.3401	58.6827	12.7635	15.1325	68.1164	104.999	1	3	E14
5	15	10606	4256	33.3952	3550	38.4679	706	7.8881	621	620	1	448	0.401282	0.334716	0.0665661	83.4117	16.5883	55.1457	61.9437	14.5912	17.4648	72.1417	5	28884	10899	4298.86	33.3095	3579.71	38.4557	726.313	7.88775	625.501	624.126	1	446.615	0.395142	0.328755	0.0668254	83.0892	16.9389	54.0855	60.9963	14.5583	17.4812	71.4488	98.763	1	1	E15
5	15	10695	4032	34.8356	3418	39.6615	614	7.97068	486	486	0	317	0.376999	0.319589	0.05741	84.7718	15.2282	55.1339	60.3862	12.0536	14.2188	65.2263	5	28885	10990.4	4072.61	34.7462	3446.61	39.6489	631.666	7.97033	489.523	489.234	0	316.02	0.37123	0.313897	0.0576337	84.4441	15.5499	54.0739	59.4626	12.0264	14.2322	64.5999	99.5918	1	2	E15
5	15	10526	3310	34.1048	2798	38.9014	512	7.89258	335	335	0	237	0.314459	0.265818	0.0486415	84.5317	15.4683	55.6495	61.7941	10.1208	11.9728	70.7463	5	28886	10816.8	3343.33	34.0173	2821.42	38.889	526.731	7.89223	337.428	337.229	0	236.267	0.309648	0.261084	0.048831	84.205	15.7951	54.5796	60.849	10.098	11.9841	70.0668	98.018	1	3	E15
5	16	11607	3819	34.0914	3232	38.866	587	7.80239	541	540	1	396	0.329026	0.278453	0.0505729	84.6295	15.3705	56.5593	62.9332	14.166	16.7079	73.1978	5	28884	11937	3908.44	34.0383	3305.22	38.8858	610.599	7.80062	550.812	549.486	1	397.126	0.328014	0.276717	0.051148	84.3391	15.6592	55.4093	61.8607	14.3116	16.9516	72.2784	108.169	1	1	E16
5	16	11422	3775	35.1502	3207	39.9501	568	8.0493	468	467	1	312	0.330503	0.280774	0.0497286	84.9536	15.0464	54.3311	59.8379	12.3974	14.5619	66.6667	5	28885	11746.7	3863.41	35.0954	3279.65	39.9704	590.835	8.04747	476.488	475.204	1	312.887	0.329487	0.279024	0.050294	84.6621	15.3289	53.2264	58.8182	12.5248	14.7743	65.8293	106.445	1	2	E16
5	16	11255	3724	34.1058	3157	38.7745	567	8.11111	373	373	0	254	0.330875	0.280498	0.0503776	84.7744	15.2256	55.3437	60.6272	10.0161	11.815	68.0965	5	28886	11575	3811.22	34.0526	3228.52	38.7942	589.795	8.10927	379.765	379.552	0	254.722	0.329858	0.278749	0.0509504	84.4835	15.5115	54.2184	59.594	10.119	11.9874	67.2412	104.888	1	3	E16
5	17	10534	4603	32.904	3872	37.6482	731	7.77428	566	565	1	402	0.436966	0.367572	0.0693943	84.1191	15.8809	55.3552	61.2603	12.2963	14.5919	71.0247	5	28884	10828	4628.56	32.7412	3871.03	37.6089	753.412	7.7551	555.256	553.91	1	389.241	0.429217	0.359136	0.0698815	83.6789	16.3353	54.0772	60.0531	12.0555	14.3665	69.9918	98.1196	1	1	E17
5	17	10954	3762	34.4769	3182	39.3325	580	7.83793	446	446	0	328	0.343436	0.290487	0.0529487	84.5827	15.4173	56.6986	62.6964	11.8554	14.0163	73.5426	5	28885	11259.7	3782.89	34.3063	3181.2	39.2914	597.783	7.81859	437.534	437.245	0	317.59	0.337346	0.283821	0.0533204	84.1401	15.8584	55.3896	61.4609	11.6232	13.7998	72.4731	102.032	1	2	E17
5	17	10298	3322	34.7848	2808	39.708	514	7.88911	378	378	0	266	0.322587	0.272674	0.0499126	84.5274	15.4726	57.1343	63.3903	11.3787	13.4615	70.3704	5	28886	10585.4	3340.45	34.6126	2807.3	39.6665	529.759	7.86964	370.825	370.58	0	257.558	0.316866	0.266417	0.050263	84.0851	15.9153	55.8152	62.1411	11.1559	13.2535	69.347	95.9213	1	3	E17
5	18	9478	5005	32.9121	4155	38.0633	850	7.73176	604	603	1	468	0.528065	0.438384	0.0896814	83.017	16.983	55.7243	62.0698	12.0679	14.5126	77.4834	5	28884	9706.85	5032.79	32.8132	4167.5	38.0735	872.858	7.71296	590.229	589.624	1	454.889	0.519381	0.429748	0.0899075	82.6403	17.404	54.4461	60.875	11.7506	14.2307	76.7614	87.9603	1	1	E18
5	18	10886	4251	34.9671	3634	39.5316	617	8.08266	477	477	0	342	0.390502	0.333823	0.0566783	85.4858	14.5142	56.5279	61.9152	11.2209	13.126	71.6981	5	28885	11148.9	4274.61	34.862	3644.93	39.5422	633.592	8.063	466.125	466.419	0	332.419	0.38408	0.327247	0.0568212	85.0979	14.874	55.2313	60.7234	10.9258	12.8711	71.03	101.027	1	2	E18
5	18	10304	4194	35.0668	3570	39.8706	624	7.58333	507	505	2	380	0.407026	0.346467	0.060559	85.1216	14.8784	58.7744	65.042	12.0887	14.1457	74.9507	5	28886	10552.8	4217.29	34.9614	3580.74	39.8812	640.78	7.56489	495.441	493.798	2	369.355	0.400333	0.339642	0.0607117	84.7354	15.2472	57.4263	63.79	11.7708	13.8709	74.2523	95.6259	1	3	E18
5	19	9425	3427	33.5743	2854	38.794	573	7.57592	302	301	1	219	0.363607	0.302812	0.0607958	83.2798	16.7202	57.1053	63.8753	8.81237	10.5466	72.5166	5	28884	9731.38	3375.89	33.4784	2806.74	38.813	575.778	7.55568	288.748	287.583	1	207.284	0.349518	0.290596	0.0594087	82.9477	17.0846	55.7187	62.5828	8.58188	10.3128	71.5646	88.1825	1	1	E19
5	19	10507	2987	34.3415	2511	39.3982	476	7.66597	285	285	0	219	0.284287	0.238984	0.0453031	84.0643	15.9357	57.9511	63.8391	9.54135	11.3501	76.8421	5	28885	10848.5	2942.45	34.2434	2469.42	39.4176	478.307	7.64549	272.494	272.296	0	207.284	0.273271	0.229343	0.0442695	83.729	16.283	56.544	62.5474	9.29179	11.0984	75.8334	98.3059	1	2	E19
5	19	10962	3583	34.0218	3020	38.9089	563	7.80639	375	375	0	268	0.326856	0.275497	0.0513592	84.2869	15.7131	56.6285	62.3179	10.4661	12.4172	71.4667	5	28886	11318.3	3529.57	33.9246	2969.99	38.928	565.729	7.78555	358.545	358.284	0	253.663	0.314191	0.264383	0.0501875	83.9508	16.0556	55.2535	61.0569	10.1923	12.1419	70.5285	102.563	1	3	E19
5	20	8738	3327	32.1371	2738	37.3901	589	7.71817	317	316	1	240	0.380751	0.313344	0.0674067	82.2964	17.7036	55.9964	63.0387	9.5281	11.5413	75.7098	5	28884	8922.05	3282.02	32.0192	2694.02	37.3878	595.049	7.68706	289.848	289.043	1	220.552	0.369035	0.301777	0.0669904	81.9151	18.1518	54.9282	62.1066	9.00084	10.9279	75.6182	80.8486	1	1	E20
5	20	11857	3697	34.3973	3177	38.7173	520	8.00385	337	336	1	218	0.311799	0.267943	0.043856	85.9345	14.0655	55.8561	60.8436	9.1155	10.576	64.6884	5	28885	12106.7	3647.02	34.2712	3125.97	38.715	525.34	7.97159	308.135	307.337	1	200.335	0.302205	0.258052	0.0435851	85.5365	14.4215	54.7906	59.9439	8.61107	10.014	64.6102	109.707	1	2	E20
5	20	11378	4123	34.2877	3489	39.0782	634	7.92429	546	546	0	362	0.362366	0.306644	0.0557216	84.6228	15.3772	56.1727	61.8802	13.2428	15.6492	66.3004	5	28886	11617.7	4067.26	34.1619	3432.96	39.0759	640.511	7.89236	499.233	499.423	0	332.667	0.351216	0.295325	0.0553774	84.2308	15.7664	55.1012	60.9652	12.51	14.8175	66.2202	105.275	1	3	E20
5	21	6641	2274	30.6799	1833	36.239	441	7.5737	209	207	2	146	0.342418	0.276013	0.0664057	80.6069	19.3931	52.9464	60.4474	9.19085	11.293	69.8565	5	28884	6895.68	2332.05	30.77	1875.84	36.3556	454.938	7.55961	209.395	207.266	2	145.262	0.340635	0.275156	0.0661534	80.4886	19.5543	52.046	59.4948	8.96174	11.0046	69.3246	62.4863	1	1	E21
5	21	9925	3300	33.7167	2800	38.365	500	7.686	341	340	1	253	0.332494	0.282116	0.0503778	84.8485	15.1515	56.1515	62.2857	10.3333	12.1429	74.1935	5	28885	10305.6	3384.24	33.8158	2865.44	38.4885	515.803	7.67171	341.645	340.437	1	251.721	0.330762	0.28124	0.0501864	84.724	15.2774	55.1967	61.3042	10.0757	11.8328	73.6287	93.3861	1	2	E21
5	21	9220	1998	30.1131	1595	35.7636	403	7.74938	82	82	0	62	0.216703	0.172993	0.0437093	79.8298	20.1702	54.4545	62.5078	4.1041	5.14107	75.6098	5	28886	9573.58	2049.01	30.2016	1632.28	35.8788	415.737	7.73497	82.155	82.1054	0	61.6867	0.215574	0.172457	0.0435433	79.7127	20.3378	53.5285	61.5228	4.0018	5.0098	75.0341	86.7526	1	3	E21
5	22	8402	3901	32.5701	3236	37.6567	665	7.81805	614	614	0	462	0.464294	0.385146	0.0791478	82.9531	17.0469	55.7806	63.0099	15.7396	18.974	75.2443	5	28884	8591.12	4072.5	32.582	3380.85	37.7195	702.137	7.79302	600.78	600.38	0	463.313	0.473477	0.392991	0.081682	82.7967	17.2262	55.4419	62.7071	14.8012	17.8465	76.4609	77.8498	1	1	E22
5	22	10990	3921	34.6126	3334	39.3194	587	7.87905	516	512	4	347	0.356779	0.303367	0.0534122	85.0293	14.9707	54.833	60.7079	13.1599	15.3569	67.2481	5	28885	11237.4	4093.37	34.6253	3483.24	39.385	619.781	7.85383	504.89	500.643	4	347.986	0.363835	0.309546	0.0551224	84.869	15.1281	54.5001	60.4161	12.3754	14.4443	68.3353	101.829	1	2	E22
5	22	11811	3176	34.3032	2687	39.1321	489	7.76892	433	433	0	297	0.268902	0.2275	0.0414021	84.6033	15.3967	55.2582	60.9602	13.6335	16.1146	68.5912	5	28886	12076.8	3315.62	34.3158	2807.28	39.1974	516.308	7.74405	423.677	423.395	0	297.844	0.27422	0.232134	0.0427277	84.4438	15.5586	54.9227	60.6672	12.8207	15.157	69.7002	109.436	1	3	E22
5	23	8483	3693	32.8727	3084	37.8842	609	7.49425	403	402	1	309	0.435341	0.363551	0.0717906	83.5093	16.4907	56.3228	63.1323	10.9125	13.035	76.6749	5	28884	7721.97	3233.86	32.2967	2674.84	37.5179	567.299	7.40817	269.653	269.302	1	228.331	0.425245	0.352043	0.0748163	82.5556	17.5492	57.532	65.1329	8.41564	10.1858	83.9985	69.9739	1	1	E23
5	23	10097	3910	34.5018	3412	38.3834	498	7.90763	506	505	1	364	0.387244	0.337922	0.0493216	87.2634	12.7366	57.8517	62.5733	12.9412	14.8007	71.9368	5	28885	9191.17	3423.89	33.8972	2959.33	38.0122	463.9	7.8168	338.571	338.302	1	268.973	0.378263	0.327226	0.0514003	86.2668	13.5541	59.0937	64.5562	9.98011	11.5656	78.8077	83.2873	1	2	E23
5	23	10333	4324	34.6947	3688	39.3061	636	7.9544	640	638	2	437	0.418465	0.356915	0.0615504	85.2914	14.7086	57.4699	62.9067	14.8011	17.2993	68.2812	5	28886	9406	3786.41	34.0868	3198.71	38.9261	592.45	7.86303	428.233	427.4	2	322.915	0.40876	0.345617	0.0641445	84.3173	15.6528	58.7038	64.9002	11.4145	13.5181	74.8031	85.234	1	3	E23
5	24	7458	3993	33.2284	3269	38.8743	724	7.73619	465	463	2	360	0.535398	0.438321	0.097077	81.8683	18.1317	57.8262	65.2799	11.6454	14.1634	77.4194	5	28884	6830.86	3830.05	33.2829	3148.16	38.9536	689.284	7.6793	399.022	397.822	2	342.022	0.5708	0.469407	0.102658	81.938	18.064	60.2823	68.0927	10.226	12.4521	84.8659	61.899	1	1	E24
5	24	10328	4575	34.2728	3917	38.6975	658	7.93313	603	602	1	412	0.442971	0.37926	0.0637103	85.6175	14.3825	57.1366	62.6245	13.1803	15.3689	68.325	5	28885	9459.53	4388.3	34.329	3772.2	38.7764	626.449	7.87479	517.441	517.254	1	391.425	0.472261	0.406157	0.0673729	85.6905	14.3288	59.5634	65.3229	11.5739	13.512	74.8969	85.7191	1	2	E24
5	24	9550	4072	34.25	3526	38.3593	546	7.71245	438	438	0	324	0.426387	0.369215	0.0571728	86.5914	13.4086	57.6375	62.8191	10.7564	12.422	73.9726	5	28886	8746.95	3905.83	34.3062	3395.65	38.4376	519.819	7.65574	375.853	376.341	0	307.82	0.454581	0.395399	0.0604596	86.6652	13.3586	60.0856	65.5259	9.44538	10.9211	81.0876	79.2619	1	3	E24
6	1	8914	852	24.6526	536	35.0261	316	7.05696	7	7	0	6	0.09558	0.0601301	0.0354499	62.9108	37.0892	43.1925	57.4627	0.821596	1.30597	85.7143	5	28884	8362.06	780.978	24.6146	490.953	34.9892	286.506	7.07889	6.1243	6.13216	0	5.37623	0.095426	0.060027	0.034598	63.097	36.5338	44.4075	58.9364	0.779598	1.24104	87.1876	75.7742	1	1	F01
6	1	8718	885	24.0192	560	33.9964	325	6.82769	10	10	0	6	0.101514	0.0642349	0.0372792	63.2768	36.7232	42.8249	57.3214	1.12994	1.78571	60	5	28885	8178.19	811.227	23.9822	512.936	33.9606	294.666	6.8489	8.749	8.76023	0	5.37623	0.101351	0.0641248	0.0363834	63.4641	36.1732	44.0296	58.7916	1.07218	1.69693	61.0313	74.108	1	2	F01
6	1	12471	4569	33.5257	3718	39.4174	851	7.78496	625	621	4	373	0.36637	0.298132	0.0682383	81.3745	18.6255	49.3325	55.2985	13.6791	16.7025	59.68	5	28886	11698.8	4188.13	33.474	3405.53	39.3759	771.571	7.80914	546.813	544.01	4	334.222	0.36578	0.29762	0.0665986	81.6154	18.3466	50.7202	56.7168	12.9799	15.8721	60.7058	106.011	1	3	F01
6	2	10013	1471	27.1788	1014	36.0661	457	7.45952	72	70	2	49	0.146909	0.101268	0.0456407	68.9327	31.0673	48.8103	60.1578	4.89463	6.90335	68.0556	5	28884	9401.2	1328.08	26.6144	905.73	35.6273	437.481	7.45613	56.7186	55.0793	2	39.1016	0.144409	0.0979531	0.0472722	68.2818	32.7037	48.7523	60.4817	4.2729	6.0992	68.9452	85.1905	1	1	F02
6	2	8496	827	22.0073	475	33.2232	352	6.87216	6	5	1	4	0.0973399	0.0559087	0.0414313	57.4365	42.5635	37.0012	52	0.725514	1.05263	66.6667	5	28885	7976.89	746.649	21.5503	424.282	32.8189	336.966	6.86904	4.72655	3.93424	1	3.19197	0.0956832	0.0540783	0.0429124	56.8942	44.8055	36.9572	52.28	0.633357	0.930013	67.5381	72.2839	1	2	F02
6	2	11472	3116	34.0199	2475	40.7891	641	7.883	463	461	2	308	0.271618	0.215743	0.0558752	79.4288	20.5712	49.9358	56.5657	14.8588	18.6263	66.5227	5	28886	10771.1	2813.25	33.3135	2210.73	40.2928	613.623	7.87942	364.732	362.737	2	245.781	0.266995	0.20868	0.0578726	78.6788	21.6548	49.8765	56.8702	12.9714	16.4565	67.3922	97.6037	1	3	F02
6	3	11289	3437	33.4775	2810	39.2577	627	7.57257	420	418	2	283	0.304456	0.248915	0.0555408	81.7573	18.2427	55.0771	62.0285	12.22	14.8754	67.381	5	28884	11977.8	3735.69	33.5515	3040.47	39.313	682.174	7.66359	484.231	481.109	2	307.019	0.313705	0.254789	0.0568674	81.8324	18.1596	53.9435	60.5706	12.9168	15.705	63.6946	108.539	1	1	F03
6	3	11102	2230	32.1785	1768	38.6567	462	7.38745	224	224	0	157	0.200865	0.159251	0.0416141	79.2825	20.7175	49.0135	56.3914	10.0448	12.6697	70.0893	5	28885	11779.4	2423.8	32.2497	1913.01	38.7112	502.654	7.47625	258.256	257.819	0	170.325	0.206967	0.163009	0.0426081	79.3553	20.6232	48.0047	55.0661	10.6177	13.3763	66.2548	106.741	1	2	F03
6	3	12023	6087	36.1278	5125	41.3807	962	8.14345	1214	1209	5	743	0.50628	0.426266	0.0800133	84.1958	15.8042	50.9282	55.6878	19.9441	23.5902	61.2026	5	28886	12756.6	6615.99	36.2078	5545.34	41.439	1046.65	8.24134	1399.66	1391.53	5	806.061	0.521661	0.436326	0.0819245	84.2731	15.7322	49.88	54.379	21.0815	24.9059	57.8543	115.596	1	3	F03
6	4	11777	3520	35.325	2916	41.0432	604	7.71854	476	476	0	328	0.298888	0.247601	0.0512864	82.8409	17.1591	56.1648	62.3114	13.5227	16.3237	68.9076	5	28884	12185.6	3509.98	35.2464	2890.24	41.0396	614.6	7.76955	478.973	478.684	0	315.432	0.291769	0.239767	0.0509661	82.6662	17.3546	54.8892	60.9259	13.644	16.5666	65.769	110.422	1	1	F04
6	4	11646	2583	32.693	2118	38.2219	465	7.50968	325	325	0	222	0.221793	0.181865	0.0399279	81.9977	18.0023	52.9617	60.1511	12.5823	15.3447	68.3077	5	28885	12050	2575.65	32.6203	2099.29	38.2185	473.161	7.55931	327.03	326.833	0	213.493	0.216511	0.17611	0.0396785	81.8248	18.2074	51.7588	58.8136	12.6951	15.573	65.1964	109.193	1	2	F04
6	4	11997	6255	36.1397	5273	41.4091	982	7.84521	1173	1170	3	703	0.52138	0.439527	0.0818538	84.3006	15.6994	51.255	56.0971	18.753	22.1885	59.9318	5	28886	12413.2	6237.2	36.0593	5226.41	41.4054	999.235	7.89706	1180.33	1176.6	3	676.063	0.508963	0.425619	0.0813426	84.1228	15.8783	50.0909	54.8498	18.9211	22.5186	57.202	112.484	1	3	F04
6	5	8487	3281	32.7187	2672	38.4296	609	7.66174	300	300	0	236	0.386591	0.314834	0.0717568	81.4386	18.5614	56.5681	63.2859	9.14355	11.2275	78.6667	5	28884	8846.23	3264.7	32.5141	2644.82	38.2969	618.576	7.70822	302.644	302.463	0	226.129	0.372935	0.301506	0.0701386	81.2166	18.8347	55.2621	61.9767	9.27506	11.435	74.8101	80.1616	1	1	F05
6	5	9350	2959	32.1555	2396	37.841	563	7.95915	252	252	0	193	0.316471	0.256257	0.0602139	80.9733	19.0267	53.3288	59.9332	8.51639	10.5175	76.5873	5	28885	9745.76	2944.3	31.9544	2371.62	37.7103	571.852	8.00743	254.221	254.069	0	184.927	0.305291	0.245408	0.058856	80.7525	19.3068	52.0976	58.6933	8.63887	10.7119	72.8327	88.3128	1	2	F05
6	5	12023	6173	36.5369	5221	41.7432	952	7.98424	1122	1119	3	699	0.513433	0.434251	0.0791816	84.578	15.422	51.7739	56.4834	18.1759	21.4327	62.2995	5	28886	12531.9	6142.33	36.3084	5167.89	41.599	966.969	8.03268	1131.89	1128.19	3	669.762	0.495296	0.415866	0.0773959	84.3474	15.649	50.5785	55.3149	18.4373	21.8287	59.2453	113.56	1	3	F05
6	6	10986	4872	34.8399	4090	39.9866	782	7.92199	633	631	2	432	0.443474	0.372292	0.0711815	83.9491	16.0509	55.7471	61.2225	12.9926	15.4279	68.2464	5	28884	11364.5	4762.03	34.5386	3967.4	39.7669	785.831	7.95162	622.694	620.316	2	407.975	0.422816	0.352176	0.0692554	83.6016	16.411	54.4396	60.0022	13.171	15.7462	65.3416	102.982	1	1	F06
6	6	9029	2614	32.3669	2116	38.2368	498	7.4257	266	265	1	190	0.289512	0.234356	0.0551556	80.9487	19.0513	52.9457	60.586	10.176	12.5236	71.4286	5	28885	9340.11	2554.99	32.0869	2052.57	38.0267	500.44	7.45347	261.669	260.513	1	179.433	0.276026	0.221693	0.0536631	80.6137	19.4787	51.7039	59.3784	10.3157	12.782	68.3883	84.6369	1	2	F06
6	6	11675	6163	36.2419	5193	41.5145	970	8.01443	1244	1240	4	807	0.52788	0.444797	0.0830835	84.2609	15.7391	52.8476	57.7123	20.185	23.8783	64.8714	5	28886	12077.3	6023.88	35.9285	5037.33	41.2865	974.752	8.0444	1223.75	1219.01	4	762.119	0.503291	0.420762	0.0808353	83.9122	16.0922	51.6081	56.562	20.4622	24.3709	62.1102	109.44	1	3	F06
6	7	11635	5249	34.7752	4457	39.5591	792	7.85354	775	775	0	521	0.451139	0.383068	0.0680705	84.9114	15.0886	55.1724	60.6013	14.7647	17.3884	67.2258	5	28884	12180.8	5228.11	34.5181	4397.56	39.4095	803.011	7.88592	798.119	797.684	0	510.384	0.430639	0.362827	0.0659808	84.5733	15.4141	53.6779	59.1135	15.4079	18.2483	63.5994	110.379	1	1	F07
6	7	11378	4641	35.4333	3983	39.9495	658	8.09574	574	572	2	416	0.407892	0.350062	0.0578309	85.822	14.178	57.9832	62.9425	12.368	14.361	72.4739	5	28885	11911.8	4622.53	35.1713	3929.88	39.7984	667.148	8.12913	591.123	588.743	2	407.524	0.389358	0.331564	0.0560555	85.4803	14.4838	56.4125	61.3972	12.9068	15.0713	68.5644	107.941	1	2	F07
6	7	12113	6629	37.1121	5641	42.2078	988	8.01822	1216	1213	3	728	0.547263	0.465698	0.0815653	85.0958	14.9042	51.2898	55.8234	18.3436	21.5033	59.8684	5	28886	12681.3	6602.62	36.8377	5565.77	42.0481	1001.74	8.05128	1252.27	1248.5	3	713.166	0.522396	0.44109	0.0790613	84.7569	15.2257	49.9004	54.4529	19.1427	22.5667	56.6389	114.913	1	3	F07
6	8	10821	4736	34.6953	3989	39.7313	747	7.80321	622	621	1	444	0.437667	0.368635	0.0690324	84.2272	15.7728	56.5667	62.8228	13.1334	15.5678	71.3826	5	28884	11141.3	4573.03	34.3253	3822.03	39.5018	738.848	7.81665	598.474	596.357	1	410.449	0.411677	0.343291	0.0664251	83.8454	16.1609	55.233	61.6311	13.1817	15.6773	68.6401	100.959	1	1	F08
6	8	11365	3524	34.1291	3004	38.6921	520	7.76923	461	461	0	318	0.310075	0.26432	0.0457545	85.244	14.756	54.9943	60.5859	13.0817	15.3462	68.9805	5	28885	11701.4	3402.74	33.7651	2878.26	38.4686	514.325	7.7826	443.564	442.707	0	293.97	0.291661	0.246148	0.0440264	84.8577	15.1191	53.6976	59.4367	13.1298	15.4542	66.3302	106.035	1	2	F08
6	8	11657	5022	34.3429	4241	39.1823	781	8.06402	758	757	1	519	0.430814	0.363816	0.0669984	84.4484	15.5516	55.7547	60.8583	15.0936	17.8496	68.4697	5	28886	12002.1	4849.19	33.9766	4063.48	38.956	772.477	8.0779	729.331	726.961	1	479.781	0.405231	0.338803	0.0644679	84.0657	15.9343	54.4401	59.7039	15.1491	17.9752	65.839	108.759	1	3	F08
6	9	9581	4154	33.4167	3422	38.9039	732	7.76503	468	468	0	354	0.433566	0.357165	0.0764012	82.3784	17.6216	56.572	63.4424	11.2662	13.6762	75.641	5	28884	10072	4144.53	33.1865	3395.78	38.7694	748.888	7.79098	488.319	487.425	0	353.38	0.411648	0.33682	0.0741892	82.0671	17.982	55.2604	62.1259	11.8897	14.5421	72.2293	91.269	1	1	F09
6	9	10514	3538	33.9226	3005	38.5118	533	8.04878	407	405	2	281	0.336504	0.285809	0.0506943	84.935	15.065	55.4551	60.6656	11.5037	13.4775	69.0418	5	28885	11052.8	3529.94	33.6889	2981.98	38.3788	545.297	8.07568	424.671	421.81	2	280.508	0.319492	0.269529	0.0492266	84.614	15.3732	54.1693	59.4066	12.1403	14.3309	65.9277	100.157	1	2	F09
6	9	11213	3877	35.073	3287	39.9115	590	8.11695	404	403	1	289	0.345759	0.293142	0.0526175	84.782	15.218	56.1259	61.5455	10.4204	12.2604	71.5347	5	28886	11787.6	3868.16	34.8314	3261.82	39.7736	603.612	8.14408	421.54	419.727	1	288.494	0.32828	0.276444	0.0510941	84.4616	15.5293	54.8246	60.2683	10.9971	13.0367	68.3081	106.815	1	3	F09
6	10	10903	5518	33.7167	4602	38.8407	916	7.9738	770	769	1	519	0.506099	0.422086	0.0840136	83.3998	16.6002	53.4433	59.1265	13.9543	16.7101	67.4026	5	28884	11287.5	5378.46	33.4508	4453.74	38.6855	917.229	7.98658	765.076	763.597	1	497.291	0.47818	0.394989	0.0813506	83.1006	16.9223	52.2155	57.9554	14.2916	17.2113	64.8414	102.283	1	1	F10
6	10	10460	3489	33.64	2927	38.6177	562	7.7153	325	325	0	248	0.333556	0.279828	0.0537285	83.8922	16.1078	57.8103	63.8879	9.31499	11.1035	76.3077	5	28885	10828.8	3400.77	33.3747	2832.7	38.4633	562.754	7.72766	322.922	322.716	0	237.627	0.315156	0.261864	0.0520254	83.5913	16.4203	56.4821	62.6225	9.54015	11.4365	73.4081	98.1273	1	2	F10
6	10	11478	4963	34.4862	4176	39.5256	787	7.74587	700	697	3	475	0.432392	0.363826	0.068566	84.1427	15.8573	55.8735	61.3027	14.1044	16.6906	67.8571	5	28886	11882.7	4837.49	34.2142	4041.46	39.3676	788.056	7.75828	695.524	692.103	3	455.132	0.40854	0.34047	0.0663926	83.8408	16.165	54.5898	60.0885	14.4453	17.1912	65.2787	107.677	1	3	F10
6	11	10010	4009	35.2175	3389	40.267	620	7.61613	424	424	0	324	0.4005	0.338561	0.0619381	84.5348	15.4652	59.9152	66.0962	10.5762	12.5111	76.4151	5	28884	10377.7	3863.6	34.906	3237.63	40.0985	616.467	7.62209	417.097	416.821	0	304.884	0.375009	0.313616	0.0595193	84.0891	15.9094	58.2877	64.5286	10.8613	12.9224	73.2908	94.0393	1	1	F11
6	11	10636	3086	35.2012	2608	40.2615	478	7.59205	256	256	0	184	0.290147	0.245205	0.0449417	84.5107	15.4893	59.2353	65.6442	8.29553	9.81595	71.875	5	28885	11026.7	2974.08	34.8899	2491.51	40.093	475.277	7.59799	251.832	251.666	0	173.144	0.271679	0.227138	0.0431867	84.0652	15.9342	57.6263	64.0873	8.51912	10.1387	68.9363	99.9203	1	2	F11
6	11	10250	3863	36.6412	3353	41.0435	510	7.69804	437	435	2	323	0.376878	0.327122	0.0497561	86.7978	13.2022	60.3935	65.6427	11.3125	12.9735	73.913	5	28886	10626.5	3722.9	36.3171	3203.23	40.8717	507.094	7.70407	429.885	427.635	2	303.943	0.352891	0.30302	0.0478131	86.3402	13.5814	58.753	64.0858	11.6174	13.4	70.891	96.294	1	3	F11
6	12	8453	3438	33.1713	2831	38.6803	607	7.47776	257	257	0	211	0.40672	0.334911	0.0718088	82.3444	17.6556	59.6277	67.4673	7.47528	9.07806	82.1012	5	28884	8706.01	3307.41	32.9473	2697.96	38.5408	600.376	7.47682	246.082	245.903	0	196.439	0.381024	0.311319	0.0690675	82.0685	17.9754	58.4519	66.3463	7.53053	9.19222	79.8024	78.891	1	1	F12
6	12	10204	2897	34.3134	2403	39.7799	494	7.72267	249	245	4	180	0.283908	0.235496	0.0484124	82.9479	17.0521	57.4387	64.1698	8.5951	10.1956	72.2892	5	28885	10509.4	2786.96	34.0817	2290.07	39.6364	488.609	7.7217	238.422	234.421	4	167.578	0.265971	0.218907	0.0465642	82.6699	17.361	56.3061	63.1035	8.65862	10.3238	70.2652	95.2329	1	2	F12
6	12	9633	3137	34.7032	2608	40.1925	529	7.64083	239	237	2	182	0.325651	0.270736	0.0549154	83.1368	16.8632	59.6111	66.181	7.61874	9.08742	76.1506	5	28886	9921.33	3017.84	34.4688	2485.44	40.0475	523.227	7.63987	228.847	226.767	2	169.44	0.305077	0.251665	0.052819	82.8582	17.1687	58.4356	65.0813	7.67505	9.2017	74.0185	89.9038	1	3	F12
6	13	10232	4599	34.1009	3842	39.2868	757	7.78071	588	586	2	442	0.449472	0.375489	0.0739836	83.5399	16.4601	57.5777	63.6387	12.7854	15.2525	75.1701	5	28884	10609.3	4552.91	33.9634	3778.05	39.2462	764.784	7.78688	591.673	589.304	2	429.786	0.430646	0.356245	0.0718193	83.3594	16.6522	56.4639	62.5654	13.0874	15.6618	72.8042	96.1381	1	1	F13
6	13	10583	3237	33.4683	2722	38.3582	515	7.6233	275	274	1	187	0.305868	0.257205	0.048663	84.0902	15.9098	55.0819	60.9846	8.49552	10.0661	68	5	28885	10973.3	3204.56	33.3334	2676.7	38.3185	520.295	7.62934	276.718	275.545	1	181.833	0.293057	0.244023	0.0472394	83.9085	16.0955	54.0163	59.956	8.6962	10.3362	65.8598	99.436	1	2	F13
6	13	10232	3745	34.5706	3188	39.197	557	8.09156	436	433	3	312	0.366009	0.311572	0.0544371	85.1268	14.8732	58.478	64.1154	11.6422	13.5822	71.5596	5	28886	10609.3	3707.47	34.4312	3134.94	39.1564	562.727	8.09797	438.724	435.442	3	303.379	0.350679	0.295604	0.0528446	84.9429	15.0468	57.3467	63.034	11.9172	13.9467	69.3074	96.1381	1	3	F13
6	14	9769	4739	32.9388	3908	38.3564	831	7.46089	510	510	0	389	0.485106	0.400041	0.085065	82.4647	17.5353	55.9823	62.3849	10.7618	13.0502	76.2745	5	28884	10140.4	4730.22	32.7728	3862.38	38.3057	853.258	7.47406	532.143	531.871	0	389.801	0.469895	0.384553	0.0840172	82.1965	17.8435	54.7007	61.1443	11.196	13.647	73.7481	91.889	1	1	F14
6	14	9724	3999	34.1838	3352	39.2449	647	7.96291	379	379	0	277	0.411251	0.344714	0.0665364	83.821	16.179	57.1143	63.6038	9.47737	11.3067	73.0871	5	28885	10093.7	3991.59	34.0116	3312.87	39.193	664.329	7.97696	395.455	395.253	0	277.57	0.398356	0.331368	0.0657168	83.5484	16.4634	55.8068	62.339	9.8598	11.8238	70.6662	91.4657	1	2	F14
6	14	10573	4106	34.6795	3457	39.665	649	8.12327	402	402	0	287	0.388348	0.326965	0.0613828	84.1939	15.8061	56.6488	62.1637	9.79055	11.6286	71.393	5	28886	10975	4098.39	34.5048	3416.64	39.6126	666.383	8.1376	419.454	419.24	0	287.591	0.376171	0.314306	0.0606266	83.9201	16.0839	55.352	60.9275	10.1856	12.1604	69.0283	99.4516	1	3	F14
6	15	10008	4257	32.7815	3547	37.7826	710	7.79718	451	451	0	319	0.42536	0.354416	0.0709432	83.3216	16.6784	54.8743	60.8965	10.5943	12.715	70.7317	5	28884	10385.2	4328.55	32.6982	3588.41	37.7646	735.693	7.815	476.872	476.646	0	330.375	0.41909	0.346813	0.0709358	83.1517	16.8622	54.0059	60.0981	11.0024	13.2607	69.2249	94.1068	1	1	F15
6	15	10398	3981	35.316	3385	40.1569	596	7.82215	455	453	2	326	0.382862	0.325543	0.0573187	85.0289	14.9711	55.9156	61.8316	11.4293	13.3826	71.6484	5	28885	10789.9	4047.91	35.2262	3424.52	40.1377	617.567	7.84002	481.102	478.76	2	337.624	0.377219	0.318559	0.0573127	84.8555	15.1361	55.0307	61.0209	11.8696	13.957	70.122	97.7741	1	2	F15
6	15	10048	3645	34.1745	3040	39.4092	605	7.87107	314	311	3	219	0.362759	0.302548	0.060211	83.4019	16.5981	56.5432	62.6316	8.61454	10.2303	69.7452	5	28886	10426.7	3706.26	34.0876	3075.49	39.3904	626.893	7.88906	332.013	328.685	3	226.809	0.357412	0.296057	0.0602046	83.2318	16.781	55.6484	61.8104	8.94638	10.6694	68.2594	94.4829	1	3	F15
6	16	4100	2276	27.8467	1707	34.8008	569	6.98418	62	61	1	48	0.555122	0.416341	0.13878	75	25	49.0773	58.8166	2.72408	3.57352	77.4194	5	28884	4257.83	2344.84	27.8039	1751.39	34.8129	596.141	6.99887	66.2654	65.1676	1	50.0075	0.553732	0.412211	0.139799	74.8797	25.2174	48.2462	57.9425	2.86454	3.77772	75.5439	38.5831	1	1	F16
6	16	5851	2676	30.4604	2092	36.9823	584	7.0976	123	122	1	99	0.457358	0.357546	0.099812	78.1764	21.8236	47.9447	56.74	4.59641	5.83174	80.4878	5	28885	6076.24	2756.94	30.4136	2146.4	36.9952	611.857	7.11253	131.462	130.335	1	103.14	0.456213	0.353999	0.100545	78.051	22.0134	47.1327	55.8967	4.83343	6.16498	78.538	55.0609	1	2	F16
6	16	6496	3070	32.3081	2505	37.8643	565	7.67434	147	146	1	114	0.472599	0.385622	0.0869766	81.5961	18.4039	51.5635	59.0818	4.78827	5.82834	77.551	5	28886	6746.07	3162.85	32.2585	2570.15	37.8775	591.951	7.69047	157.113	155.975	1	118.768	0.471415	0.381796	0.0876149	81.4652	18.5639	50.6902	58.2038	5.03518	6.16139	75.6723	61.1306	1	3	F16
6	17	9878	4737	33.3156	3971	38.2322	766	7.82768	567	566	1	438	0.479551	0.402004	0.0775461	83.8294	16.1706	56.6603	62.5787	11.9696	14.2533	77.2487	5	28884	10253.1	4795.07	33.1515	3983.02	38.1861	795.176	7.82655	583.914	582.567	1	440.583	0.471315	0.391321	0.0777792	83.5437	16.4685	55.5442	61.4815	12.2148	14.6217	75.226	92.91	1	1	F17
6	17	9961	3837	34.3954	3225	39.4388	612	7.81863	362	362	0	263	0.385202	0.323763	0.0614396	84.05	15.95	56.32	61.8915	9.43445	11.2248	72.6519	5	28885	10339.2	3884.04	34.226	3234.76	39.3912	635.31	7.81751	372.799	372.596	0	264.551	0.378587	0.315159	0.0616243	83.7636	16.2439	55.2106	60.8063	9.62772	11.5149	70.7496	93.6907	1	2	F17
6	17	10698	4224	34.7379	3584	39.5511	640	7.78437	427	426	1	311	0.39484	0.335016	0.0598243	84.8485	15.1515	57.3627	62.9743	10.1089	11.8862	72.8337	5	28886	11104.2	4275.79	34.5668	3594.85	39.5034	664.376	7.78326	439.738	438.469	1	312.834	0.38806	0.326113	0.0600041	84.5593	15.4307	56.2327	61.8702	10.316	12.1934	70.9267	100.623	1	3	F17
6	18	10013	4142	33.74	3483	38.6873	659	7.59181	535	534	1	398	0.413662	0.347848	0.0658144	84.0898	15.9102	57.0014	63.1065	12.9165	15.3316	74.3925	5	28884	10355.2	4192.78	33.6394	3504.93	38.6915	681.599	7.59099	548.816	548.199	1	401.887	0.407092	0.33973	0.0657174	83.8618	16.1432	55.8871	62.0289	13.0908	15.6644	72.8287	93.8351	1	1	F18
6	18	11531	4802	34.7982	4031	39.9258	771	7.98962	627	626	1	409	0.416443	0.349579	0.0668632	83.9442	16.0558	54.748	60.1588	13.0571	15.5296	65.2313	5	28885	11925	4860.87	34.6945	4056.38	39.9301	797.44	7.98876	643.191	642.645	1	412.994	0.409828	0.341421	0.0667646	83.7165	16.2909	53.6777	59.1315	13.2333	15.8667	63.86	108.061	1	2	F18
6	18	10761	4321	33.9852	3635	38.8861	686	8.01603	421	419	2	299	0.401543	0.337794	0.0637487	84.124	15.876	55.0336	60.6327	9.74312	11.5268	71.0214	5	28886	11128.7	4373.97	33.8839	3657.88	38.8903	709.525	8.01517	431.872	430.141	2	301.92	0.395165	0.329911	0.0636547	83.8959	16.1084	53.9577	59.5974	9.87463	11.777	69.5285	100.845	1	3	F18
6	19	10394	5174	33.5684	4341	38.481	833	7.96759	664	663	1	477	0.497787	0.417645	0.0801424	83.9003	16.0997	54.7739	60.516	12.8334	15.273	71.8373	5	28884	10836.9	5130.83	33.4733	4283.11	38.4937	843.071	7.96482	666.452	665.042	1	469.031	0.478772	0.399309	0.0780018	83.7189	16.2877	53.6292	59.423	13.0085	15.5608	70.0569	98.2008	1	1	F19
6	19	11195	3991	34.5457	3398	39.1984	593	7.88533	501	500	1	323	0.356498	0.303528	0.0529701	85.1416	14.8584	54.7482	60.4179	12.5532	14.7145	64.4711	5	28885	11672.1	3957.7	34.4478	3352.68	39.2113	600.169	7.88259	502.85	501.54	1	317.604	0.34288	0.290203	0.0515552	84.9575	15.032	53.604	59.3266	12.7245	14.9918	62.8732	105.768	1	2	F19
6	19	11667	4506	35.2066	3831	39.988	675	8.06963	570	569	1	386	0.386218	0.328362	0.0578555	85.02	14.98	56.2583	61.4461	12.6498	14.8525	67.7193	5	28886	12164.2	4468.41	35.1068	3779.91	40.0012	683.16	8.06683	572.105	570.753	1	379.551	0.371464	0.313946	0.0563102	84.8362	15.155	55.0826	60.3363	12.8224	15.1324	66.0409	110.228	1	3	F19
6	20	9602	4063	32.6702	3366	37.8256	697	7.77331	520	519	1	373	0.423141	0.350552	0.072589	82.8452	17.1548	53.9749	59.8039	12.7984	15.4189	71.7308	5	28884	9900.23	4034.8	32.5511	3322.79	37.8173	709.233	7.76003	499.118	498.405	1	356.099	0.410355	0.336359	0.0718532	82.6126	17.4149	53.1289	59.0502	12.5843	15.2118	70.7977	89.7126	1	1	F20
6	20	11994	4603	33.6515	3903	38.3039	700	7.71143	551	549	2	345	0.383775	0.325413	0.0583625	84.7925	15.2075	52.4441	57.6992	11.9705	14.0661	62.6134	5	28885	12366.5	4571.06	33.5289	3852.89	38.2955	712.285	7.69825	528.873	527.215	2	329.367	0.372179	0.312237	0.0577709	84.5545	15.438	51.622	56.972	11.7702	13.8772	61.7989	112.061	1	2	F20
6	20	11829	4812	34.2835	4065	39.1095	747	8.02142	663	658	5	421	0.406797	0.343647	0.0631499	84.4763	15.5237	55.6525	61.107	13.7781	16.187	63.4992	5	28886	12196.4	4778.61	34.1585	4012.81	39.1009	760.11	8.00771	636.375	631.889	5	401.924	0.394505	0.329733	0.0625097	84.2391	15.759	54.7802	60.3369	13.5475	15.9696	62.6732	110.52	1	3	F20
6	21	7692	2755	33.8138	2271	39.4276	484	7.47314	338	338	0	226	0.358164	0.295242	0.0629225	82.4319	17.5681	56.225	62.5275	12.2686	14.8833	66.8639	5	28884	8065.18	2844.17	33.914	2331.69	39.5482	502.896	7.47662	355.489	355.315	0	233.598	0.356502	0.293233	0.0624336	82.4619	17.5387	55.4606	61.6786	12.4517	15.1116	65.571	73.084	1	1	F21
6	21	10651	3226	33.5046	2703	38.475	523	7.81644	335	334	1	236	0.302882	0.253779	0.0491034	83.788	16.212	54.3707	60.1184	10.3844	12.3566	70.4478	5	28885	11167.7	3330.42	33.6039	2775.24	38.5927	543.419	7.82009	352.334	351.11	1	243.934	0.301477	0.252052	0.0487218	83.8184	16.1849	53.6315	59.3022	10.5393	12.5462	69.0856	101.198	1	2	F21
6	21	9975	3553	32.9136	3021	37.3631	532	7.64662	362	362	0	267	0.35619	0.302857	0.0533333	85.0267	14.9733	58.0073	63.4558	10.1886	11.9828	73.7569	5	28886	10458.9	3668	33.0111	3101.73	37.4774	552.77	7.65018	380.731	380.545	0	275.976	0.354538	0.300797	0.0529189	85.0576	14.9482	57.2186	62.5943	10.3406	12.1666	72.3308	94.7754	1	3	F21
6	22	9019	3287	32.8972	2704	38.368	583	7.52316	386	386	0	269	0.364453	0.299812	0.0646413	82.2635	17.7365	53.666	60.5399	11.7432	14.2751	69.6891	5	28884	9312.29	3454.39	32.91	2834.3	38.4258	619.994	7.51655	396.482	396.264	0	280.25	0.371873	0.304783	0.0664452	82.2589	17.7456	53.5251	60.3826	11.4945	13.99	69.9793	84.3849	1	1	F22
6	22	10957	3547	33.9521	2978	38.9382	569	7.85589	355	354	1	243	0.32372	0.27179	0.0519303	83.9583	16.0417	53.51	59.5366	10.0085	11.8872	68.4507	5	28885	11313.3	3727.63	33.9653	3121.5	38.9969	605.106	7.84899	364.64	363.413	1	253.163	0.330311	0.276297	0.0533794	83.9536	16.0499	53.3696	59.3819	9.79644	11.6498	68.7358	102.517	1	2	F22
6	22	11406	4089	33.8464	3421	38.8799	668	8.06886	490	489	1	299	0.358496	0.29993	0.0585657	83.6635	16.3365	51.6752	57.264	11.9834	14.2941	61.0204	5	28886	11776.9	4297.23	33.8596	3585.85	38.9385	710.388	8.06178	503.306	502.002	1	311.505	0.365794	0.304903	0.0602	83.6589	16.3448	51.5396	57.1151	11.7295	14.0086	61.2745	106.718	1	3	F22
6	23	7578	3221	34.4319	2628	40.4292	593	7.85329	523	522	1	330	0.425046	0.346793	0.0782528	81.5896	18.4104	54.9519	61.3394	16.2372	19.863	63.0975	5	28884	6965.69	2839.36	33.8293	2286.81	40.0319	556.376	7.78116	367.359	367.133	1	253.327	0.415426	0.33457	0.0812258	80.8056	19.3982	56.3263	63.4235	13.0337	16.1724	68.3077	63.1208	1	1	F23
6	23	12208	4219	34.9746	3648	39.1897	571	8.04553	618	617	1	389	0.345593	0.29882	0.0467726	86.466	13.534	53.3776	57.6206	14.648	16.9134	62.945	5	28885	11221.6	3719.11	34.3626	3174.39	38.8045	535.734	7.97164	434.087	433.948	1	298.619	0.337771	0.288288	0.0485496	85.6352	14.2602	54.7126	59.5784	11.7581	13.7708	68.1425	101.686	1	2	F23
6	23	12147	4317	33.9182	3654	38.6199	663	8.00603	547	545	2	333	0.355396	0.300815	0.0545814	84.6421	15.3579	52.328	57.2797	12.6708	14.9152	60.8775	5	28886	11165.5	3805.5	33.3246	3179.61	38.2403	622.052	7.9325	384.216	383.309	2	255.63	0.347352	0.290212	0.056655	83.8288	16.1819	53.6368	59.2259	10.171	12.1439	65.9043	101.178	1	3	F23
6	24	7017	3983	33.413	3181	39.8959	802	7.6995	576	570	6	391	0.567621	0.453328	0.114294	79.8644	20.1356	52.4228	59.3524	14.4615	17.9189	67.8819	5	28884	6489.87	3845.94	33.4686	3073.45	39.9709	769.047	7.66069	518.866	514.188	6	385.913	0.6055	0.483676	0.120383	80.079	19.8618	54.8389	62.0471	13.2178	16.4146	73.5322	58.809	1	1	F24
6	24	12162	5077	34.6417	4302	39.4407	775	8.00258	609	609	0	411	0.417448	0.353725	0.0637231	84.7351	15.2649	55.3279	61.0414	11.9953	14.1562	67.4877	5	28885	11248.4	4902.3	34.6993	4156.55	39.5148	743.157	7.96224	548.592	549.369	0	405.653	0.445305	0.377405	0.0671178	84.9628	15.0574	57.8779	63.8127	10.9637	12.9678	73.1051	101.929	1	2	F24
6	24	12588	5386	34.2573	4521	39.261	865	8.1052	813	813	0	510	0.427868	0.359152	0.0687162	83.9398	16.0602	53.769	58.7038	15.0947	17.9827	62.7306	5	28886	11642.4	5200.66	34.3143	4368.14	39.3348	829.459	8.06434	732.357	733.394	0	503.365	0.45642	0.383195	0.072377	84.1654	15.8418	56.2472	61.3691	13.7966	16.4731	67.9521	105.499	1	3	F24
7	1	12517	3628	33.9906	3028	39.1975	600	7.71333	441	439	2	272	0.289846	0.241911	0.0479348	83.462	16.538	53.0871	58.8507	12.1555	14.498	61.678	5	28884	11598.4	3199.75	33.8314	2670.24	39.0717	525.991	7.7161	361.278	360.868	2	229.911	0.279887	0.234612	0.0460057	83.4712	16.5449	54.1739	59.9698	11.1796	13.3288	63.3369	105.101	1	1	G01
7	1	11963	4386	33.5253	3602	39.1013	784	7.90689	541	536	5	335	0.36663	0.301095	0.0655354	82.1249	17.8751	51.3452	57.1904	12.3347	14.8806	61.9224	5	28885	11085.1	3868.28	33.3682	3176.43	38.9759	687.295	7.90972	443.201	440.604	5	283.163	0.354033	0.29201	0.0628979	82.134	17.8825	52.3963	58.278	11.3445	13.6805	63.5878	100.449	1	2	G01
7	1	13095	6162	36.4656	5210	41.6758	952	7.95168	1073	1068	5	621	0.470561	0.397862	0.0726995	84.5505	15.4495	50.357	55.7198	17.4132	20.499	57.8751	5	28886	12134	5434.64	36.2948	4594.44	41.5421	834.573	7.95453	879.028	877.919	5	524.908	0.454393	0.385858	0.0697737	84.5598	15.456	51.3879	56.7793	16.0153	18.8458	59.4317	109.954	1	3	G01
7	2	12649	4268	35.7282	3601	40.8728	667	7.95352	641	635	6	383	0.337418	0.284687	0.0527314	84.3721	15.6279	54.2409	60.1222	15.0187	17.634	59.7504	5	28884	11731	3707.53	34.8762	3096.73	40.2884	617.377	7.92813	472.82	468.848	6	288.312	0.320796	0.267517	0.053709	83.338	16.7082	53.7728	60.0551	12.7081	15.0728	61.1091	106.302	1	1	G02
7	2	11886	2254	34.1868	1872	39.5855	382	7.73037	286	286	0	203	0.189635	0.157496	0.0321387	83.0524	16.9476	53.4161	60.0427	12.6886	15.2778	70.979	5	28885	11023.3	1958.01	33.3715	1609.86	39.0194	353.58	7.70569	210.962	211.166	0	152.813	0.180293	0.147998	0.0327345	82.0344	18.1191	52.9552	59.9757	10.7364	13.0588	72.593	99.8897	1	2	G02
7	2	12118	3239	37.9704	2678	44.2935	561	7.7861	700	692	8	389	0.267288	0.220994	0.0462948	82.6798	17.3202	47.2985	52.7259	21.6116	25.8402	55.5714	5	28886	11238.5	2813.66	37.0649	2302.99	43.6602	519.263	7.76124	516.34	510.933	8	292.828	0.254121	0.207665	0.047153	81.6665	18.5174	46.8904	52.6671	18.2866	22.087	56.8351	101.839	1	3	G02
7	3	10890	2989	33.1603	2448	38.7782	541	7.73937	369	367	2	244	0.274472	0.224793	0.0496786	81.9003	18.0997	54.5333	61.3971	12.3453	14.9918	66.1247	5	28884	11413.2	3125.84	33.129	2550.15	38.7491	569.122	7.81094	398.358	396.371	2	249.709	0.273534	0.223539	0.05002	81.7426	18.2988	53.013	59.5665	12.6482	15.3128	63.1036	103.423	1	1	G03
7	3	10735	2154	33.1202	1734	39.3501	420	7.4	236	236	0	173	0.200652	0.161528	0.0391244	80.5014	19.4986	51.9034	60.669	10.9564	13.6101	73.3051	5	28885	11250.8	2252.62	33.0891	1806.36	39.3205	441.833	7.46843	254.777	254.887	0	177.048	0.199967	0.160627	0.0393933	80.3464	19.7131	50.4565	58.8601	11.2252	13.9015	69.9559	101.951	1	2	G03
7	3	12155	5596	36.4777	4752	41.5206	844	8.08412	1075	1070	5	626	0.460387	0.39095	0.0694364	84.9178	15.0822	52.055	57.1338	19.2102	22.5168	58.2326	5	28886	12739	5852.2	36.4433	4950.29	41.4895	887.873	8.15888	1160.53	1155.63	5	640.646	0.458814	0.388769	0.0699137	84.7543	15.2481	50.6038	55.4303	19.6816	22.9988	55.572	115.436	1	3	G03
7	4	11507	3697	34.4536	3103	39.562	594	7.76768	541	541	0	376	0.321283	0.269662	0.0516208	83.9329	16.0671	57.9389	64.0348	14.6335	17.4347	69.5009	5	28884	11760.7	3547	34.2687	2961.06	39.4732	584.418	7.79759	509.737	510.513	0	341.102	0.303343	0.253686	0.050446	83.518	16.5041	56.2011	62.2062	14.3109	17.1182	66.9684	106.571	1	1	G04
7	4	11076	2655	33.8414	2222	39.0126	433	7.30485	273	273	0	183	0.239707	0.200614	0.0390935	83.6911	16.3089	54.9906	61.6562	10.2825	12.2862	67.033	5	28885	11320.2	2547.28	33.6598	2120.36	38.925	426.015	7.33298	257.224	257.616	0	166.015	0.226323	0.188728	0.0382039	83.2774	16.7524	53.3413	59.8955	10.0558	12.0632	64.5903	102.579	1	2	G04
7	4	12309	5996	36.7318	5057	42.0666	939	8.00106	1210	1201	9	693	0.487123	0.410838	0.0762856	84.3396	15.6604	51.0507	55.3886	20.1801	23.7493	57.2727	5	28886	12580.3	5752.72	36.5347	4825.68	41.9722	923.852	8.03188	1140.08	1133.32	9	628.68	0.459924	0.386497	0.0745496	83.9226	16.0864	49.5196	53.8069	19.7353	23.3181	55.1857	113.999	1	3	G04
7	5	11092	4475	34.6527	3753	39.7962	722	7.9169	603	601	2	431	0.403444	0.338352	0.065092	83.8659	16.1341	56.1117	62.0837	13.4749	16.0139	71.476	5	28884	11420.1	4284.3	34.3277	3576.5	39.5731	709.078	7.9431	569.604	568.583	2	389.571	0.376426	0.314791	0.0625669	83.3997	16.6274	54.4079	60.4062	13.2486	15.7789	68.6206	103.486	1	1	G05
7	5	11046	3461	35.807	2941	40.8082	520	7.52115	545	545	0	359	0.313326	0.26625	0.0470759	84.9754	15.0246	56.111	62.1897	15.7469	18.5311	65.8716	5	28885	11372.8	3313.51	35.4711	2802.68	40.5795	510.693	7.54605	514.816	515.603	0	324.491	0.292343	0.24771	0.0452497	84.503	15.484	54.4071	60.5094	15.4825	18.2592	63.2401	103.056	1	2	G05
7	5	12025	6449	37.1602	5506	42.1208	943	8.19618	1158	1156	2	688	0.536299	0.457879	0.07842	85.3776	14.6224	51.2483	55.2488	17.9563	20.9953	59.4128	5	28886	12380.8	6174.18	36.8116	5247.05	41.8847	926.122	8.22331	1093.87	1093.65	2	621.867	0.500385	0.425995	0.0753779	84.9029	15.0695	49.6921	53.756	17.6548	20.6872	57.0393	112.19	1	3	G05
7	6	11300	4640	34.9567	3926	39.893	714	7.81373	617	617	0	438	0.410619	0.347434	0.0631858	84.6121	15.3879	56.2284	62.0479	13.2974	15.7157	70.9887	5	28884	11546.5	4363.67	34.5453	3666.51	39.5883	693.748	7.82146	568.33	569.163	0	390.201	0.378651	0.319292	0.0604546	84.0225	15.979	54.5006	60.418	13.0658	15.5179	68.6157	104.63	1	1	G06
7	6	11709	3711	34.3756	3133	39.2898	578	7.73875	511	511	0	358	0.316936	0.267572	0.0493637	84.4247	15.5753	53.6783	59.5276	13.7699	16.3102	70.0587	5	28885	11964.4	3490	33.971	2925.92	38.9897	561.605	7.74641	470.692	471.381	0	318.932	0.292261	0.245899	0.04723	83.8364	16.1736	52.0287	57.9639	13.53	16.1049	67.7169	108.417	1	2	G06
7	6	12179	6143	36.2717	5149	41.7128	994	8.08652	1062	1060	2	626	0.504393	0.422777	0.0816159	83.819	16.181	48.7384	53.3307	17.288	20.5865	58.9454	5	28886	12444.6	5777.17	35.8448	4808.67	41.3941	965.806	8.09452	978.228	977.817	2	557.685	0.465124	0.388532	0.078088	83.2349	16.8025	47.2407	51.9298	16.9868	20.3274	56.975	112.769	1	3	G06
7	7	9376	3547	33.8695	2998	38.6648	549	7.68306	343	343	0	253	0.378306	0.319753	0.0585538	84.5221	15.4779	56.4421	62.1414	9.67014	11.441	73.7609	5	28884	9695.86	3399.22	33.5132	2847.87	38.4354	538.208	7.69361	330.754	331.277	0	233.8	0.349271	0.294223	0.0558132	83.9464	16.0588	54.504	60.2239	9.78124	11.616	70.4479	87.8606	1	1	G07
7	7	10969	4141	34.3632	3466	39.5392	675	7.78519	514	512	2	363	0.377518	0.315981	0.0615371	83.6996	16.3004	55.6387	61.7138	12.4125	14.7721	70.6226	5	28885	11343.2	3968.47	34.0018	3292.44	39.3047	661.731	7.79587	495.648	494.501	2	335.453	0.348544	0.290753	0.0586568	83.1295	16.9122	53.7283	59.8094	12.5551	14.998	67.4505	102.788	1	2	G07
7	7	12000	6399	37.3335	5442	42.5101	957	7.89655	1218	1214	4	761	0.53325	0.4535	0.07975	85.0445	14.9555	52.4613	57.2951	19.0342	22.308	62.4795	5	28886	12409.4	6132.4	36.9408	5169.49	42.2579	938.187	7.90739	1174.51	1172.51	4	703.249	0.492323	0.417292	0.0760173	84.4652	15.5168	50.66	55.5271	19.2529	22.6492	59.6732	112.45	1	3	G07
7	8	10679	4983	35.4347	4221	40.4298	762	7.76509	749	746	3	475	0.466617	0.395262	0.071355	84.708	15.292	55.7696	60.6965	15.0311	17.6735	63.4179	5	28884	10860.7	4629.49	34.9464	3893.72	40.1095	728.737	7.75715	674.81	672.236	3	414.223	0.42451	0.357595	0.0675191	84.0845	15.9131	54.049	59.1602	14.6227	17.2186	61.5633	98.4162	1	1	G08
7	8	10095	3471	33.8173	2919	38.8023	552	7.45652	297	293	4	200	0.343834	0.289153	0.0546805	84.0968	15.9032	54.2495	59.5067	8.55661	10.0377	67.3401	5	28885	10266.8	3224.76	33.3514	2692.67	38.495	527.904	7.44889	267.582	264.028	4	174.41	0.312807	0.261598	0.051741	83.4778	16.5491	52.5757	58.0005	8.32414	9.77931	65.3708	93.0341	1	2	G08
7	8	10690	3486	35.2103	2968	39.9764	518	7.90154	451	450	1	319	0.326099	0.277643	0.0484565	85.1406	14.8594	58.9788	64.5553	12.9375	15.1617	70.7317	5	28886	10871.9	3238.69	34.7251	2737.88	39.6598	495.388	7.89346	406.328	405.504	1	278.184	0.296673	0.251184	0.0458516	84.5139	15.463	57.1591	62.9213	12.586	14.7715	68.6632	98.5176	1	3	G08
7	9	9650	4294	34.3528	3534	40.0167	760	8.01579	478	475	3	347	0.444974	0.366218	0.0787565	82.3009	17.6991	56.5207	62.7051	11.1318	13.4409	72.5941	5	28884	10020.5	4122.12	34.0088	3376.34	39.7924	751.796	8.02055	467.014	464.22	3	326.763	0.408621	0.335512	0.0752056	81.7569	18.3434	54.799	61.0069	11.3868	13.8267	69.9813	90.8025	1	1	G09
7	9	11058	4898	33.7448	3958	39.8714	940	7.94787	607	604	3	421	0.442937	0.357931	0.0850063	80.8085	19.1915	52.2662	58.8681	12.3928	15.2602	69.3575	5	28885	11482.6	4701.95	33.4069	3781.42	39.6479	929.854	7.95259	593.05	590.292	3	396.448	0.406751	0.32792	0.0811737	80.2744	19.8901	50.6741	57.2738	12.6767	15.6983	66.8612	104.051	1	2	G09
7	9	9267	3305	34.5005	2787	39.4281	518	7.98842	275	274	1	197	0.356642	0.300745	0.0558973	84.3268	15.6732	55.5825	61.2128	8.32073	9.83136	71.6364	5	28886	9622.8	3172.71	34.155	2662.67	39.207	512.409	7.99316	268.68	267.782	1	185.511	0.327505	0.275529	0.053377	83.7694	16.2437	53.8893	59.555	8.51133	10.1136	69.058	87.1986	1	3	G09
7	10	10723	5250	34.5091	4349	39.9961	901	8.02442	709	706	3	488	0.489602	0.405577	0.084025	82.8381	17.1619	55.8857	62.1292	13.5048	16.2336	68.8293	5	28884	10965.4	4923.63	34.1292	4052.17	39.7503	872.345	8.01525	659.637	657.825	3	441.091	0.447419	0.368721	0.0800098	82.3065	17.7683	54.195	60.5049	13.4061	16.1762	66.8458	99.3648	1	1	G10
7	10	10609	4092	34.5313	3483	39.2116	609	7.76355	400	400	0	283	0.38571	0.328306	0.0574041	85.1173	14.8827	54.3011	59.8335	9.77517	11.4844	70.75	5	28885	10848.8	3837.62	34.1511	3245.28	38.9706	589.631	7.75468	372.15	372.705	0	255.797	0.352479	0.298472	0.054661	84.571	15.4085	52.6583	58.2692	9.70379	11.4438	68.7111	98.3084	1	2	G10
7	10	11519	5098	34.5008	4241	39.8892	857	7.83547	675	674	1	490	0.442573	0.368174	0.0743988	83.1895	16.8105	55.512	61.3299	13.2405	15.8925	72.5926	5	28886	11779.4	4781.08	34.1209	3951.54	39.644	829.744	7.82653	628.004	628.008	1	442.899	0.404443	0.334717	0.0708436	82.6556	17.4045	53.8325	59.7265	13.1438	15.8363	70.5006	106.741	1	3	G10
7	11	9027	4073	33.918	3410	38.9965	663	7.79789	406	405	1	311	0.451202	0.377756	0.0734463	83.7221	16.2779	59.3175	66.129	9.96808	11.8768	76.601	5	28884	9244.19	3776.77	33.5121	3136.38	38.7494	637.401	7.78261	373.974	373.6	1	276.068	0.408626	0.339948	0.0694055	83.0441	17.0071	57.2763	64.1432	9.92217	11.868	74.1702	83.7677	1	1	G11
7	11	10046	3585	33.6139	2971	38.9569	614	7.76059	281	281	0	209	0.356858	0.29574	0.0611189	82.8731	17.1269	57.4338	64.1535	7.83821	9.45809	74.3772	5	28885	10287.7	3324.26	33.2117	2732.61	38.7101	590.293	7.74538	258.834	259.214	0	185.525	0.323185	0.26614	0.0577562	82.202	17.8941	55.4574	62.227	7.80211	9.45107	72.017	93.2237	1	2	G11
7	11	9840	4082	33.6913	3431	38.5873	651	7.88786	412	411	1	311	0.414837	0.348679	0.0661585	84.0519	15.9481	56.9084	62.5765	10.0931	11.979	75.4854	5	28886	10076.7	3785.12	33.2882	3155.7	38.3428	625.865	7.87241	379.501	379.135	1	276.068	0.375693	0.313781	0.0625186	83.3713	16.6625	54.9501	60.6974	10.0466	11.9701	73.09	91.3121	1	3	G11
7	12	10829	5726	35.6841	4858	40.6752	868	7.75	786	784	2	568	0.528765	0.44861	0.0801551	84.8411	15.1589	58.3828	64.1828	13.7269	16.1383	72.2646	5	28884	11016.8	5300.09	35.3315	4457.31	40.441	830.11	7.7278	704.716	703.906	2	498.837	0.47911	0.405122	0.0758142	84.3166	15.6746	56.8052	62.7082	13.4033	15.8094	70.9116	99.8304	1	1	G12
7	12	11588	4420	35.3914	3795	39.9336	625	7.8112	578	578	0	406	0.381429	0.327494	0.0539351	85.8597	14.1403	55.4977	60.8432	13.0769	15.2306	70.2422	5	28885	11788.9	4091.23	35.0417	3481.99	39.7037	597.717	7.78882	518.226	518.951	0	356.563	0.34561	0.295746	0.0510142	85.3289	14.6213	53.9981	59.4454	12.7687	14.9201	68.9271	106.827	1	2	G12
7	12	11996	5077	36.1414	4396	40.518	681	7.88987	761	759	2	512	0.423224	0.366455	0.0567689	86.5866	13.4134	56.4704	61.101	14.9892	17.2657	67.2799	5	28886	12204	4699.36	35.7843	4033.42	40.2847	651.273	7.86726	682.301	681.46	2	449.656	0.383481	0.330931	0.0536945	86.0513	13.8698	54.9444	59.6973	14.6359	16.9138	66.0202	110.589	1	3	G12
7	13	9890	3974	32.3606	3266	37.726	708	7.61017	355	355	0	267	0.40182	0.330233	0.0715875	82.1842	17.8158	56.1399	62.921	8.93306	10.8696	75.2113	5	28884	10129.3	3785.33	32.1286	3092.05	37.6056	691.603	7.59533	334.486	334.995	0	244.91	0.372362	0.304377	0.0683386	81.7737	18.3054	54.6437	61.4598	8.86306	10.798	73.5392	91.7887	1	1	G13
7	13	11041	4655	34.1381	3920	39.0878	735	7.74014	508	506	2	371	0.42161	0.35504	0.0665701	84.2105	15.7895	56.0687	61.4796	10.913	12.9082	73.0315	5	28885	11308.2	4433.99	33.8934	3711.22	38.9631	717.978	7.72505	478.644	477.486	2	340.306	0.390701	0.327243	0.0635489	83.7899	16.2234	54.5744	60.0519	10.8275	12.8231	71.4079	102.471	1	2	G13
7	13	11211	4665	33.9346	3901	39.0244	764	7.94634	581	580	1	408	0.416109	0.347962	0.0681474	83.6227	16.3773	55.5627	61.3432	12.4544	14.868	70.2238	5	28886	11482.3	4443.52	33.6914	3693.23	38.8999	746.306	7.93084	547.426	547.316	1	374.245	0.385604	0.320718	0.0650546	83.205	16.8273	54.0819	59.9187	12.3569	14.77	68.6626	104.049	1	3	G13
7	14	9941	4257	32.8586	3497	38.3443	760	7.61711	468	468	0	362	0.428227	0.351775	0.0764511	82.1471	17.8529	56.7301	64.2837	10.9937	13.3829	77.3504	5	28884	10192.8	4088.35	32.5901	3327.48	38.211	754.525	7.60964	457.244	457.984	0	342.189	0.401193	0.328516	0.0742547	81.6473	18.4506	55.0184	62.598	11.0858	13.5394	75.5021	92.3637	1	1	G14
7	14	5266	1516	30.9004	1171	37.9325	345	7.03188	17	16	1	8	0.287885	0.22237	0.0655146	77.2427	22.7573	46.7018	55.8497	1.12137	1.36635	47.0588	5	28885	5399.38	1455.94	30.6479	1114.24	37.8006	342.515	7.025	16.6093	15.6576	1	7.5622	0.269711	0.207667	0.0636324	76.7728	23.519	45.2927	54.3852	1.13077	1.38234	45.9343	48.9274	1	2	G14
7	14	11356	5202	35.1278	4414	39.9678	788	8.0165	722	722	0	508	0.458084	0.388693	0.0693906	84.852	15.148	58.3814	64.2501	13.8793	16.357	70.3601	5	28886	11643.6	4995.91	34.8408	4200.03	39.8289	782.324	8.00864	705.407	706.547	0	480.2	0.429166	0.362993	0.0673971	84.3358	15.6551	56.6199	62.5653	13.9956	16.5484	68.6788	105.511	1	3	G14
7	15	7222	3350	31.7839	2713	37.4744	637	7.54788	250	250	0	205	0.46386	0.375658	0.0882027	80.9851	19.0149	56	63.6933	7.46269	9.21489	82	5	28884	7402.55	3277.43	31.6033	2642.47	37.3757	638.203	7.5444	247.52	247.929	0	200.279	0.442033	0.35712	0.086728	80.5903	19.5249	54.7032	62.4518	7.51198	9.29762	81.0189	67.0794	1	1	G15
7	15	11425	6723	33.6305	5555	39.0317	1168	7.94264	888	883	5	545	0.588446	0.486214	0.102232	82.6268	17.3732	50.6917	55.9856	13.2084	15.8956	61.3739	5	28885	11710.6	6577.36	33.4394	5410.59	38.9289	1170.21	7.93898	879.19	875.685	5	532.449	0.560756	0.462221	0.100523	82.2241	17.8391	49.5178	54.8943	13.2956	16.0383	60.6396	106.118	1	2	G15
7	15	8504	3787	34.8017	3203	39.6872	584	8.00685	351	350	1	258	0.44532	0.376646	0.0686736	84.5788	15.4212	56.3507	61.9419	9.26855	10.9273	73.5043	5	28886	8716.6	3704.96	34.6039	3119.74	39.5826	585.103	8.00316	347.518	347.1	1	252.058	0.424364	0.35806	0.0675254	84.1666	15.8347	55.0457	60.7346	9.32977	11.0254	72.6249	78.9869	1	3	G15
7	16	10533	4160	33.3637	3487	38.3057	673	7.7578	479	477	2	356	0.394949	0.331055	0.0638944	83.8221	16.1779	56.9952	62.8334	11.5144	13.6794	74.3215	5	28884	10804.8	4123.67	33.2076	3444.47	38.2364	681.763	7.75281	479.375	478.176	2	349.872	0.381038	0.318427	0.0632939	83.4499	16.5735	55.6125	61.4994	11.7361	13.9904	73.2131	97.9091	1	1	G16
7	16	11439	4345	34.8718	3713	39.4482	632	7.98576	520	517	3	366	0.379841	0.324591	0.0552496	85.4545	14.5455	57.6064	63.2642	11.9678	13.9241	70.3846	5	28885	11734.1	4307.06	34.7087	3667.71	39.3767	640.229	7.98062	520.407	518.275	3	359.7	0.366462	0.31221	0.0547303	85.0751	14.9012	56.2089	61.9211	12.1981	14.2406	69.3349	106.331	1	2	G16
7	16	11208	4253	34.3158	3651	38.6782	602	7.8588	440	438	2	318	0.379461	0.325749	0.0537116	85.8453	14.1547	59.699	64.8589	10.3456	11.9967	72.2727	5	28886	11497.2	4215.86	34.1552	3606.47	38.6082	609.838	7.85375	440.344	439.08	2	312.526	0.366095	0.313324	0.0532068	85.4641	14.5009	58.2507	63.4819	10.5448	12.2695	71.1949	104.183	1	3	G16
7	17	9494	3458	33.8855	2912	38.783	546	7.76557	355	355	0	290	0.36423	0.30672	0.05751	84.2105	15.7895	60.4106	66.4148	10.266	12.1909	81.6901	5	28884	9734.03	3367.96	33.6124	2812.06	38.6527	548.035	7.74318	342.325	342.867	0	275.18	0.346233	0.290058	0.0567245	83.6851	16.3317	58.7794	64.8285	10.1544	12.099	80.3103	88.2065	1	1	G17
7	17	9581	3319	34.4414	2776	39.6819	543	7.65009	251	250	1	186	0.346415	0.28974	0.0566747	83.6397	16.3603	56.4929	63.0403	7.56252	9.00576	74.1036	5	28885	9823.23	3232.58	34.1639	2680.72	39.5486	545.023	7.62804	242.038	241.456	1	176.495	0.329298	0.274001	0.0559005	83.1178	16.9222	54.9675	61.5346	7.48027	8.93782	72.8519	89.0148	1	2	G17
7	17	9624	3869	34.9408	3303	39.6213	566	7.62721	431	430	1	334	0.402016	0.343204	0.0588113	85.3709	14.6291	60.3257	66.7575	11.1398	13.0185	77.4942	5	28886	9867.32	3768.26	34.6593	3189.64	39.4881	568.109	7.60522	415.612	415.303	1	316.931	0.382152	0.324561	0.058008	84.8382	15.1315	58.6967	65.163	11.0187	12.9203	76.1853	89.4143	1	3	G17
7	18	9337	4151	32.7502	3388	38.374	763	7.77851	498	496	2	395	0.444575	0.362857	0.0817179	81.6189	18.3811	58.251	65.673	11.9971	14.6399	79.3173	5	28884	9538.02	4042.91	32.5498	3282.38	38.2953	763.043	7.75636	478.351	477.8	2	376.256	0.423163	0.344287	0.0802416	81.1663	18.9417	56.6867	64.1342	11.7854	14.4708	78.391	86.4304	1	1	G18
7	18	10653	3192	34.0655	2668	39.1882	524	7.98282	277	276	1	193	0.299634	0.250446	0.049188	83.584	16.416	54.5113	60.1574	8.67794	10.3448	69.6751	5	28885	10882.4	3108.89	33.857	2584.83	39.1078	524.03	7.9601	266.071	265.873	1	183.841	0.285203	0.237628	0.0482994	83.1205	16.9167	53.0474	58.7479	8.52479	10.2254	68.8614	98.6123	1	2	G18
7	18	10421	4338	33.725	3669	38.4241	669	7.95366	445	445	0	326	0.416275	0.352078	0.0641973	84.5781	15.4219	58.4601	64.2954	10.2582	12.1286	73.2584	5	28886	10645.4	4225.05	33.5186	3554.62	38.3453	669.038	7.93102	427.442	428.672	0	310.53	0.396226	0.334059	0.0630375	84.1092	15.8922	56.8902	62.789	10.0771	11.9886	72.4029	96.4647	1	3	G18
7	19	5333	1819	30.8472	1467	36.4942	352	7.3125	94	94	0	75	0.341084	0.27508	0.0660041	80.6487	19.3513	52.8312	60.7362	5.16767	6.40763	79.7872	5	28884	5492.29	1735.58	30.6629	1393.54	36.4275	344.463	7.28993	88.3432	88.4772	0	69.568	0.317294	0.255506	0.0631738	80.2457	19.8832	51.3418	59.2536	5.0772	6.31589	78.5523	49.7693	1	1	G19
7	19	9196	3580	33.7184	3028	38.4901	552	7.54348	325	325	0	233	0.3893	0.329274	0.0600261	84.581	15.419	53.743	59.6433	9.07821	10.7332	71.6923	5	28885	9470.68	3415.81	33.517	2876.37	38.4197	540.181	7.5202	305.442	305.905	0	216.125	0.362147	0.305843	0.0574521	84.1584	15.8428	52.2279	58.1874	8.91927	10.5795	70.5826	85.8201	1	2	G19
7	19	8784	3553	33.7138	2982	38.7012	571	7.66725	342	342	0	258	0.404485	0.339481	0.0650046	83.9291	16.0709	57.1348	63.615	9.62567	11.4688	75.4386	5	28886	9046.37	3390.05	33.5124	2832.68	38.6304	558.774	7.64359	321.419	321.906	0	239.314	0.376274	0.315324	0.062217	83.5097	16.5126	55.524	62.0622	9.45715	11.3046	74.271	81.9752	1	3	G19
7	20	8853	3714	32.8503	3073	38.109	641	7.63963	488	485	3	335	0.419519	0.347114	0.0724048	82.741	17.259	55.6543	61.6987	13.1395	15.7826	68.6475	5	28884	9016.38	3548.69	32.6275	2920.59	38.0184	630.66	7.60567	438.596	437.043	3	301.697	0.393497	0.323566	0.07048	82.2743	17.7944	54.3738	60.5272	12.5226	15.0639	68.4011	81.7034	1	1	G20
7	20	10941	3196	33.1799	2674	38.1167	522	7.8908	317	316	1	220	0.292112	0.244402	0.0477104	83.6671	16.3329	54.975	61.2939	9.91865	11.8175	69.4006	5	28885	11142.9	3053.74	32.9549	2541.38	38.0261	513.579	7.85573	284.907	284.754	1	198.13	0.273993	0.227822	0.0464421	83.1952	16.8396	53.7101	60.1302	9.45298	11.2793	69.1515	100.973	1	2	G20
7	20	11839	5037	35.081	4319	39.5501	718	8.19777	753	753	0	472	0.425458	0.364811	0.060647	85.7455	14.2545	55.3504	59.7824	14.9494	17.4346	62.6826	5	28886	12057.5	4812.8	34.8431	4104.8	39.4561	706.418	8.16134	676.767	678.544	0	425.078	0.399068	0.340062	0.0590348	85.2618	14.6967	54.0769	58.6473	14.2475	16.6406	62.4576	109.261	1	3	G20
7	21	9212	3951	33.86	3316	38.8441	635	7.83307	541	539	2	411	0.428897	0.359965	0.0689318	83.9281	16.0719	56.3402	63.3896	13.6927	16.2545	75.9704	5	28884	9540.84	3924.56	33.8535	3277.84	38.8788	637.951	7.81525	532.784	531.684	2	400.744	0.412904	0.347325	0.0672598	83.7201	16.2957	55.1601	62.1247	13.47	15.9667	75.2124	86.4559	1	1	G21
7	21	10361	3424	33.3318	2878	38.1911	546	7.71795	297	296	1	227	0.33047	0.277772	0.0526976	84.0537	15.9463	55.9871	62.2655	8.67407	10.2849	76.431	5	28885	10730.9	3401.09	33.3253	2844.88	38.2253	548.538	7.70039	292.489	291.982	1	221.336	0.318147	0.268018	0.0514194	83.8454	16.1683	54.8145	61.023	8.53294	10.1028	75.6684	97.2394	1	2	G21
7	21	10524	3285	34.0746	2784	38.8222	501	7.69261	353	352	1	238	0.312144	0.264538	0.0476055	84.7489	15.2511	57.0776	63.1825	10.7458	12.6437	67.4221	5	28886	10899.7	3263.02	34.068	2751.97	38.8569	503.329	7.67511	347.639	347.222	1	232.061	0.300504	0.255249	0.0464507	84.5388	15.4635	55.8821	61.9217	10.571	12.4198	66.7494	98.7692	1	3	G21
7	22	5782	2100	31.031	1685	36.8819	415	7.2747	142	141	1	103	0.363196	0.291422	0.0717745	80.2381	19.7619	51.5238	60.2374	6.7619	8.36795	72.5352	5	28884	5897.04	2123.44	30.9453	1700.43	36.8578	426.725	7.2484	136.574	135.826	1	101.227	0.358435	0.287809	0.0725515	80.0057	20.0809	51.0057	59.6924	6.41526	7.9339	73.5324	53.437	1	1	G22
7	22	9338	2450	32.1465	2004	37.5943	446	7.66816	159	159	0	128	0.262369	0.214607	0.0477618	81.7959	18.2041	55.5102	62.7246	6.4898	7.93413	80.5031	5	28885	9523.79	2477.35	32.0578	2022.35	37.5698	458.601	7.64044	152.925	153.166	0	125.797	0.258929	0.211947	0.0482789	81.559	18.498	54.952	62.1571	6.1571	7.52258	81.6098	86.3014	1	2	G22
7	22	10180	3372	32.4757	2748	38.0015	624	8.14103	337	337	0	237	0.331238	0.269941	0.0612967	81.4947	18.5053	54.4781	61.4629	9.99407	12.2635	70.3264	5	28886	10382.5	3409.64	32.3861	2773.16	37.9766	641.63	8.11159	324.124	324.634	0	232.92	0.326895	0.266595	0.0619603	81.2587	18.8041	53.9303	60.9068	9.48172	11.6273	71.2932	94.0832	1	3	G22
7	23	7977	3710	32.9256	3078	38.104	632	7.7057	528	526	2	374	0.465087	0.385859	0.0792278	82.965	17.035	55.5256	62.1507	14.2318	17.089	70.8333	5	28884	7242.81	3146.68	32.2476	2578.66	37.6481	573.339	7.61401	347.27	347.141	2	270.835	0.43965	0.361647	0.0808714	81.9344	18.2295	56.4903	63.847	11.0729	13.461	77.414	65.6319	1	1	G23
7	23	12122	4336	34.4135	3683	39.1339	653	7.7902	559	555	4	353	0.357697	0.303828	0.053869	84.94	15.06	54.8662	60.1955	12.8921	15.0692	63.1485	5	28885	11006.3	3677.63	33.7048	3085.51	38.6656	592.39	7.69751	367.659	366.28	4	255.628	0.338133	0.284763	0.0549865	83.8849	16.1159	55.8195	61.8383	10.0305	11.87	69.0152	99.7355	1	2	G23
7	23	11770	3904	34.5343	3326	39.1885	578	7.7526	563	563	0	382	0.331691	0.282583	0.0491079	85.1947	14.8053	55.7633	61.0944	14.4211	16.9272	67.8508	5	28886	10686.7	3311.23	33.8231	2786.43	38.7197	524.351	7.66035	370.29	371.56	0	276.628	0.31355	0.264851	0.0501267	84.1364	15.8434	56.7322	62.7618	11.2202	13.3335	74.1544	96.8394	1	3	G23
7	24	5178	2808	34.7472	2350	39.98	458	7.89738	373	372	1	271	0.542294	0.453843	0.0884511	83.6895	16.3105	56.339	62.8085	13.2835	15.8298	72.6542	5	28884	4730.47	2608.79	34.6954	2186	39.9687	424.644	7.83604	314.62	314.889	1	252.317	0.559507	0.470423	0.0916153	83.676	16.3401	58.4965	65.2356	11.768	14.0289	79.4526	42.866	1	1	G24
7	24	11541	5005	33.8731	4197	38.8811	808	7.86015	522	521	1	344	0.433671	0.36366	0.0700113	83.8561	16.1439	53.8861	60.0905	10.4296	12.4136	65.9004	5	28885	10543.5	4649.93	33.8227	3904.1	38.8701	749.154	7.7991	440.299	441.014	1	320.285	0.447437	0.376945	0.0725158	83.8426	16.1732	55.9497	62.4126	9.23972	11.0014	72.0669	95.5419	1	2	G24
7	24	11959	4906	34.2028	4120	39.2172	786	7.91858	558	558	0	373	0.410235	0.34451	0.0657246	83.9788	16.0212	52.7313	58.1311	11.3738	13.5437	66.8459	5	28886	10925.4	4557.95	34.1519	3832.48	39.2062	728.756	7.85707	470.664	472.333	0	347.285	0.423256	0.357096	0.0680757	83.9653	16.0503	54.7507	60.3774	10.0763	12.0029	73.1008	99.0023	1	3	G24
8	1	12220	3596	33.4016	2984	38.7091	612	7.52288	409	408	1	261	0.294272	0.24419	0.0500818	82.9811	17.0189	53.4761	59.685	11.3737	13.6729	63.8142	5	28884	11264.1	3117.76	33.2244	2589.36	38.5506	530.047	7.50978	330.555	330.109	1	216.997	0.280028	0.232792	0.0473249	82.9903	17.026	54.7109	61.0509	10.4909	12.6264	65.8679	102.072	1	1	H01
8	1	12221	3892	33.9311	3275	38.8357	617	7.89789	496	496	0	308	0.318468	0.267981	0.0504869	84.147	15.853	49.9486	55.2672	12.7441	15.145	62.0968	5	28885	11265	3374.4	33.7512	2841.88	38.6767	534.377	7.88414	400.869	401.309	0	256.073	0.303053	0.255473	0.0477076	84.1563	15.8596	51.102	56.532	11.7549	13.9859	64.0952	102.08	1	2	H01
8	1	12909	5459	36.5285	4622	41.6703	837	8.13501	1018	1011	7	594	0.422883	0.358045	0.0648385	84.6675	15.3325	49.8443	54.5868	18.6481	21.8736	58.3497	5	28886	11899.2	4733	36.3348	4010.73	41.4996	724.917	8.12084	822.752	817.991	7	493.855	0.402415	0.341333	0.0612692	84.6769	15.3389	50.9953	55.836	17.2007	20.1995	60.2276	107.827	1	3	H01
8	2	12351	3522	34.8453	2949	40.1129	573	7.73473	592	592	0	385	0.285159	0.238766	0.046393	83.7308	16.2692	51.7888	57.884	16.8086	20.0746	65.0338	5	28884	11394.8	3007.63	33.9932	2495.48	39.5042	523.98	7.69385	430.802	430.223	0	285.066	0.267169	0.220548	0.0465242	82.7046	17.3937	51.4736	58.039	14.2638	17.2356	66.8551	103.256	1	1	H02
8	2	11942	2462	33.8814	2057	39.0292	405	7.7358	317	317	0	226	0.206163	0.172249	0.0339139	83.55	16.45	53.7368	59.4555	12.8757	15.4108	71.2934	5	28885	11017.5	2102.44	33.0529	1740.66	38.4369	370.352	7.69492	230.683	230.373	0	167.338	0.193156	0.159106	0.0340098	82.5259	17.5871	53.4098	59.6147	10.9263	13.2314	73.29	99.8366	1	2	H02
8	2	12097	5963	36.1122	5059	41.121	904	8.08186	1026	1021	5	594	0.492932	0.418203	0.0747293	84.8398	15.1602	51.2997	55.9794	17.2061	20.1819	57.8947	5	28886	11160.5	5092.13	35.2291	4280.99	40.497	826.663	8.03915	746.626	741.99	5	439.816	0.461833	0.386293	0.0749406	83.8	16.2081	50.9875	56.1293	14.6011	17.3277	59.5161	101.132	1	3	H02
8	3	11331	2797	33.8802	2313	39.3619	484	7.68388	324	321	3	209	0.246845	0.20413	0.0427147	82.6957	17.3043	54.3439	60.441	11.5838	13.8781	64.5062	5	28884	11813.4	2875.46	33.8273	2370.99	39.2974	503.025	7.73867	345.072	341.236	3	210.384	0.242424	0.199537	0.0423449	82.5365	17.4946	52.9645	58.8615	11.9025	14.2385	61.876	107.049	1	1	H03
8	3	12129	2919	34.2631	2457	39.2487	462	7.74892	419	417	2	264	0.240663	0.202572	0.0380905	84.1727	15.8273	52.7578	58.4453	14.3542	16.9719	63.0072	5	28885	12645.4	3000.89	34.2096	2518.6	39.1844	480.16	7.80416	446.251	443.287	2	265.748	0.236353	0.198014	0.0377608	84.0106	16.0015	51.4187	56.918	14.7491	17.4127	60.4381	114.588	1	2	H03
8	3	12624	6209	36.5946	5255	41.7669	954	8.10377	1125	1120	5	651	0.491841	0.416271	0.0755703	84.6352	15.3648	49.9597	54.4434	18.1189	21.313	57.8667	5	28886	13161.5	6383.18	36.5375	5386.74	41.6984	991.5	8.16155	1198.17	1190.6	5	655.309	0.483032	0.406904	0.0749161	84.4723	15.5338	48.6916	53.0207	18.6172	21.8666	55.5072	119.265	1	3	H03
8	4	11599	4179	34.9179	3583	39.41	596	7.91275	584	584	0	386	0.36029	0.308906	0.0513837	85.7382	14.2618	55.755	61.0661	13.9746	16.2992	66.0959	5	28884	11792.8	3941.47	34.709	3364.43	39.2865	579.321	7.92655	542.85	542.421	0	344.434	0.335225	0.285659	0.0494399	85.3143	14.6497	54.2216	59.5476	13.7062	16.0748	64.0153	106.863	1	1	H04
8	4	11182	2715	33.8379	2269	39.0859	446	7.13901	266	266	0	182	0.242801	0.202915	0.0398855	83.5727	16.4273	53.9227	59.9383	9.79742	11.7232	68.4211	5	28885	11368.9	2560.68	33.6355	2130.59	38.9635	433.519	7.15146	247.257	247.062	0	162.401	0.22591	0.187645	0.0383767	83.1596	16.874	52.4396	58.4478	9.60919	11.5619	66.2673	103.021	1	2	H04
8	4	12199	5858	36.4042	4986	41.3518	872	8.11468	1113	1106	7	633	0.480203	0.408722	0.0714813	85.1144	14.8856	49.3513	53.8107	18.9997	22.1821	56.8733	5	28886	12402.9	5525.04	36.1864	4681.84	41.2222	847.597	8.12883	1034.58	1027.26	7	564.835	0.446797	0.377964	0.0687771	84.6936	15.2905	47.994	52.4725	18.6346	21.8768	55.0831	112.39	1	3	H04
8	5	11044	4138	33.9715	3429	39.3727	709	7.84908	551	551	0	385	0.374683	0.310485	0.0641978	82.8661	17.1339	56.4041	62.5255	13.3156	16.0688	69.873	5	28884	11311.4	3894.5	33.6319	3215.48	39.1172	687.921	7.85853	513.482	513.08	0	342.287	0.344507	0.283949	0.0607556	82.4054	17.6578	54.8317	61.0671	13.1299	15.9039	67.427	102.5	1	1	H05
8	5	9884	2344	32.0776	1918	37.5506	426	7.43662	160	160	0	124	0.237151	0.194051	0.0431	81.8259	18.1741	54.2662	61.2617	6.82594	8.34202	77.5	5	28885	10123.3	2206.07	31.757	1798.57	37.3069	413.335	7.44557	149.105	148.989	0	110.243	0.218052	0.177466	0.040789	81.371	18.7298	52.7535	59.8328	6.73074	8.25638	74.7871	91.734	1	2	H05
8	5	11893	5677	37.5718	4880	42.3814	797	8.12296	1081	1075	6	619	0.47734	0.410325	0.0670142	85.9609	14.0391	47.9479	52.3566	19.0417	22.0287	57.2618	5	28886	12180.9	5342.94	37.1963	4576.13	42.1064	773.305	8.13274	1007.39	1001.02	6	550.327	0.438896	0.375256	0.0634211	85.483	14.4684	46.6113	51.1353	18.7762	21.8025	55.2573	110.38	1	3	H05
8	6	11218	5935	35.1884	4944	40.6212	991	8.08476	910	907	3	635	0.52906	0.44072	0.0883402	83.3024	16.6976	57.3715	63.7743	15.3328	18.3455	69.7802	5	28884	11402.8	5486.93	34.7526	4543.39	40.275	951.29	8.07578	826.941	823.518	3	556.429	0.480775	0.39813	0.083218	82.722	17.3389	55.7513	62.3348	15.1092	18.1955	67.795	103.329	1	1	H06
8	6	10526	3224	34.0304	2680	39.394	544	7.60662	297	296	1	224	0.306289	0.254608	0.0516816	83.1266	16.8734	54.5285	60.9701	9.21216	11.0448	75.4209	5	28885	10699.4	2980.6	33.609	2462.84	39.0584	522.201	7.59816	269.892	268.755	1	196.284	0.278336	0.230003	0.0486849	82.5473	17.5216	52.9886	59.594	9.07786	10.9545	73.2752	96.9548	1	2	H06
8	6	12132	7578	36.8481	6401	42.1473	1177	8.02889	1360	1353	7	876	0.624629	0.527613	0.0970162	84.4682	15.5318	53.2198	57.8035	17.9467	21.1373	64.4118	5	28886	12331.9	7005.88	36.3918	5882.33	41.7882	1129.84	8.01996	1235.87	1228.47	7	767.609	0.567622	0.476625	0.0913909	83.8796	16.1284	51.7168	56.4987	17.6851	20.9645	62.5793	111.748	1	3	H06
8	7	10893	4420	34.1946	3708	39.2441	712	7.89747	528	527	1	385	0.405765	0.340402	0.0653631	83.8914	16.1086	56.267	62.0011	11.9457	14.2125	72.9167	5	28884	11205.8	4164.04	33.8139	3465.99	38.9766	689.594	7.89171	502.299	500.982	1	349.951	0.369174	0.307894	0.0613428	83.32	16.7132	54.4744	60.316	12.1179	14.4944	70.0002	101.543	1	1	H07
8	7	11371	4720	34.8752	4021	39.5543	699	7.95851	697	697	0	503	0.415091	0.353619	0.0614722	85.1907	14.8093	56.5678	61.5767	14.7669	17.334	72.1664	5	28885	11697.5	4446.67	34.487	3758.57	39.2847	677.003	7.95271	663.072	662.589	0	457.208	0.377659	0.319848	0.0576912	84.6104	15.3652	54.7657	59.9032	14.9798	17.6778	69.28	105.999	1	2	H07
8	7	11951	7898	37.3631	6790	42.1583	1108	7.97744	1371	1369	2	836	0.660865	0.568153	0.0927119	85.9711	14.0289	51.0509	55.2872	17.3588	20.162	60.9774	5	28886	12294.2	7440.63	36.9472	6346.84	41.871	1073.13	7.97162	1304.26	1301.41	2	759.893	0.60127	0.513895	0.0870095	85.3855	14.5554	49.4245	53.7846	17.6091	20.5619	58.5384	111.406	1	3	H07
8	8	10741	4802	34.7722	4065	39.6522	737	7.85617	567	567	0	399	0.447072	0.378456	0.0686156	84.6522	15.3478	57.3511	62.7798	11.8076	13.9483	70.3704	5	28884	10866.8	4385.7	34.2718	3689.85	39.3031	696.336	7.83166	503.965	502.898	0	342.244	0.400814	0.336564	0.0639255	84.0291	15.9712	55.7243	61.4231	11.52	13.6501	68.6642	98.471	1	1	H08
8	8	11011	3938	34.3672	3327	39.2311	611	7.88216	484	484	0	326	0.357642	0.302152	0.05549	84.4845	15.5155	57.161	62.4887	12.2905	14.5476	67.3554	5	28885	11139.9	3596.6	33.8726	3019.96	38.8858	577.288	7.85757	430.193	429.282	0	279.628	0.320638	0.268706	0.0516971	83.8626	16.1457	55.5396	61.1383	11.9912	14.2365	65.7223	100.946	1	2	H08
8	8	11634	4855	35.3559	4140	40.0725	715	8.04615	757	755	2	523	0.417311	0.355854	0.0614578	85.2729	14.7271	56.1689	61.5942	15.5922	18.2367	69.0885	5	28886	11770.2	4434.1	34.8471	3757.93	39.7197	675.55	8.02105	672.843	669.644	2	448.605	0.374133	0.316463	0.057257	84.6453	15.3253	54.5757	60.2631	15.2124	17.8467	67.4134	106.658	1	3	H08
8	9	10254	3955	33.7249	3257	39.265	698	7.87393	394	393	1	278	0.385703	0.317632	0.068071	82.3515	17.6485	56.5613	62.8185	9.96207	12.0663	70.5584	5	28884	10592.1	3732.32	33.3665	3061.94	39.0102	682.147	7.86206	379.766	378.039	1	257.496	0.349041	0.286048	0.0639993	81.8072	18.291	54.9791	61.3493	10.2198	12.4682	68.369	95.9823	1	1	H09
8	9	11217	4177	34.7776	3593	39.1252	584	8.02911	454	453	1	292	0.372381	0.320317	0.0520638	86.0187	13.9813	54.9916	59.6438	10.869	12.6078	64.3172	5	28885	11586.9	3941.83	34.408	3377.81	38.8714	570.736	8.01701	437.599	435.755	1	270.463	0.336985	0.288467	0.0489496	85.4501	14.4903	53.4533	58.2488	11.1502	13.0277	62.3215	104.996	1	2	H09
8	9	10960	4272	35.5543	3647	40.3022	625	7.8496	569	569	0	403	0.389781	0.332755	0.0570255	85.3699	14.6301	56.3202	61.8865	13.3193	15.6019	70.826	5	28886	11321.4	4031.48	35.1764	3428.58	40.0406	610.805	7.83777	548.444	547.339	0	373.276	0.352731	0.299668	0.0536145	84.8056	15.1627	54.7447	60.439	13.6638	16.1215	68.6284	102.591	1	3	H09
8	10	10643	4787	33.2269	3936	38.7218	851	7.81199	522	520	2	369	0.449779	0.369821	0.0799587	82.2227	17.7773	54.7525	61.4837	10.9045	13.2114	70.6897	5	28884	10826.8	4413.3	32.8406	3608.71	38.4496	814.008	7.78669	479.123	476.895	2	328.063	0.40505	0.330492	0.0749634	81.695	18.4054	53.2323	60.1037	10.8562	13.2235	69.006	98.1088	1	1	H10
8	10	10705	4235	33.7523	3516	39.0196	719	7.99444	394	394	0	263	0.39561	0.328445	0.0671649	83.0224	16.9776	55.3719	61.6894	9.30342	11.2059	66.7513	5	28885	10889.9	3904.39	33.36	3223.64	38.7453	687.746	7.96855	361.637	361.34	0	233.822	0.356267	0.293517	0.0629689	82.4896	17.5774	53.8346	60.3047	9.26221	11.2162	65.1614	98.6803	1	2	H10
8	10	11584	4354	34.3039	3637	39.4765	717	8.06555	525	525	0	349	0.375863	0.313968	0.0618957	83.5324	16.4676	55.8107	61.6717	12.0579	14.435	66.4762	5	28886	11784	4014.1	33.9051	3334.57	39.199	685.833	8.03943	481.876	481.481	0	310.281	0.338485	0.280579	0.0580289	82.9963	17.0495	54.2612	60.2874	12.0045	14.4483	64.8929	106.783	1	3	H10
8	11	9977	4510	32.7164	3711	38.0965	799	7.72841	375	373	2	279	0.45204	0.371955	0.0800842	82.2838	17.7162	55.9645	61.951	8.31486	10.0512	74.4	5	28884	10163.7	4111.09	32.3049	3358.65	37.8215	758.896	7.69708	340.773	338.668	2	243.602	0.403431	0.329032	0.0745109	81.6175	18.5098	54.1775	60.3188	8.3005	10.0886	72.4099	92.1003	1	1	H11
8	11	10978	4589	34.2146	3852	39.2619	737	7.83446	529	529	0	379	0.418018	0.350884	0.0671343	83.9399	16.0601	56.5265	62.6428	11.5276	13.7331	71.6446	5	28885	11183.5	4183.1	33.7842	3486.26	38.9785	700.008	7.8027	480.716	480.31	0	330.914	0.373067	0.310392	0.0624622	83.2601	16.7796	54.7215	60.9924	11.5077	13.7843	69.7283	101.341	1	2	H11
8	11	10576	4117	33.7894	3445	38.8592	672	7.79911	449	449	0	324	0.389278	0.325738	0.0635401	83.6774	16.3226	56.6189	62.7576	10.906	13.0334	72.1604	5	28886	10773.9	3752.85	33.3644	3117.91	38.5787	638.27	7.76749	408.018	407.673	0	282.893	0.347418	0.288148	0.0591181	82.9998	17.0537	54.811	61.1042	10.8872	13.0819	70.2302	97.6298	1	3	H11
8	12	10563	5070	34.3771	4255	39.4635	815	7.82209	601	600	1	444	0.479977	0.402821	0.0771561	83.925	16.075	57.9093	64.0423	11.854	14.1011	73.8769	5	28884	10690.1	4613.32	34.0163	3841.62	39.2014	770.033	7.7833	531.599	530.23	1	383.544	0.428579	0.357581	0.071852	83.4062	16.6218	56.4891	62.8086	11.6082	13.8754	72.8669	96.87	1	1	H12
8	12	11918	5414	35.4651	4586	40.4374	828	7.92512	700	699	1	462	0.454271	0.384796	0.0694747	84.7063	15.2937	55.2272	60.5539	12.9294	15.242	66	5	28885	12061.4	4926.33	35.0929	4140.46	40.1689	782.315	7.88583	619.166	617.718	1	399.093	0.405625	0.34158	0.0646987	84.1827	15.814	53.8728	59.3873	12.6613	14.9981	65.0977	109.296	1	2	H12
8	12	11808	4862	35.2884	4141	40.0522	721	7.92788	634	630	4	431	0.411755	0.350694	0.0610603	85.1707	14.8293	54.8951	60.1546	13.0399	15.2137	67.9811	5	28886	11950.1	4424.05	34.918	3738.69	39.7862	681.219	7.88857	560.788	556.741	4	372.314	0.367662	0.311308	0.0568627	84.6442	15.3338	53.5488	58.9957	12.7694	14.9703	67.0517	108.288	1	3	H12
8	13	9539	3671	33.106	3070	38.1029	601	7.5807	375	375	0	269	0.384841	0.321837	0.0630045	83.6284	16.3716	54.699	60.9446	10.2152	12.215	71.7333	5	28884	9718.86	3437.43	32.8482	2860.01	37.9476	580.008	7.55004	348.577	348.301	0	242.7	0.351441	0.291591	0.0592175	83.2107	16.8214	53.3779	59.7554	10.1645	12.1888	70.4998	88.0691	1	1	H13
8	13	10433	4163	34.6988	3548	39.3405	615	7.92033	404	404	0	300	0.399022	0.340075	0.0589476	85.227	14.773	56.5938	62.1195	9.70454	11.3867	74.2574	5	28885	10629.7	3898.12	34.4287	3305.32	39.1801	593.519	7.88829	375.533	375.237	0	270.669	0.364392	0.308115	0.0554044	84.8013	15.1789	55.2269	60.9073	9.65635	11.3623	72.9805	96.323	1	2	H13
8	13	10250	3787	33.8265	3165	38.9719	622	7.64469	320	320	0	237	0.369463	0.30878	0.0606829	83.5754	16.4246	55.3736	61.485	8.44996	10.1106	74.0625	5	28886	10443.3	3546.05	33.5632	2948.52	38.813	600.275	7.61378	297.452	297.217	0	213.828	0.337398	0.279762	0.0570355	83.1579	16.8759	54.0362	60.2852	8.408	10.0889	72.7889	94.6334	1	3	H13
8	14	9649	3987	33.9313	3342	38.9907	645	7.71628	402	401	1	317	0.413203	0.346357	0.0668463	83.8224	16.1776	60.5468	67.2352	10.0828	11.9988	78.8557	5	28884	9841.77	3764.13	33.6331	3129.14	38.8206	632.639	7.69254	387.477	386.245	1	294.74	0.381489	0.317952	0.0639244	83.3125	16.7191	58.8707	65.7207	10.1967	12.1934	77.3677	89.1829	1	1	H14
8	14	10068	3766	34.4081	3180	39.2789	586	7.97611	359	359	0	275	0.374056	0.315852	0.0582042	84.4397	15.5603	56.6118	62.4214	9.53266	11.2893	76.6017	5	28885	10269.1	3555.48	34.1058	2977.46	39.1076	574.769	7.95157	346.031	345.79	0	255.689	0.345346	0.289949	0.0556601	83.926	16.0811	55.0446	61.0153	9.64036	11.4724	75.1562	93.0555	1	2	H14
8	14	9847	4054	35.2854	3453	40.0701	601	7.79534	498	497	1	363	0.411699	0.350665	0.0610338	85.1751	14.8249	59.1761	65.3055	12.2842	14.3933	72.8916	5	28886	10043.7	3827.38	34.9754	3233.07	39.8953	589.482	7.77136	480.009	478.712	1	337.51	0.3801	0.321907	0.058366	84.657	15.3211	57.538	63.8345	12.423	14.6268	71.5161	91.0129	1	3	H14
8	15	9315	3929	31.7979	3197	37.3491	732	7.55328	393	392	1	283	0.421793	0.34321	0.0785829	81.3693	18.6307	53.3978	60.1501	10.0025	12.2615	72.0102	5	28884	9498.05	3778.72	31.5976	3064.1	37.2176	724.546	7.53395	383.867	382.637	1	271.95	0.396099	0.320721	0.0760773	80.9727	19.1303	52.2952	59.2016	10.0978	12.4269	71.515	86.0681	1	1	H15
8	15	10262	4431	34.5069	3753	39.3171	678	7.88053	478	478	0	348	0.431787	0.365718	0.066069	84.6987	15.3013	54.8635	60.2185	10.7876	12.7365	72.8033	5	28885	10463.7	4261.52	34.2895	3596.98	39.1787	671.096	7.86037	466.891	466.583	0	334.412	0.405484	0.341754	0.0639623	84.2859	15.7116	53.7305	59.2689	10.8903	12.9083	72.3027	94.8182	1	2	H15
8	15	10411	4505	34.8002	3741	40.2777	764	7.97906	479	478	1	332	0.432715	0.359331	0.0733839	83.0411	16.9589	53.5849	60.1176	10.6326	12.7773	69.3111	5	28886	10615.6	4332.69	34.581	3585.48	40.1359	756.22	7.95864	467.868	466.583	1	319.037	0.406356	0.335786	0.071044	82.6363	17.4137	52.4784	59.1696	10.7338	12.9497	68.8344	96.1949	1	3	H15
8	16	10497	4617	33.8965	3906	38.6283	711	7.90155	443	442	1	349	0.43984	0.372106	0.0677336	84.6004	15.3996	57.6132	63.7993	9.59498	11.3159	78.781	5	28884	10711.6	4499.09	33.7169	3796.65	38.5241	711.579	7.87989	437.383	436.12	1	337.369	0.418176	0.351822	0.0660621	84.2247	15.7762	56.3598	62.6819	9.80796	11.6249	78.0057	97.0652	1	1	H16
8	16	11130	4412	35.1723	3813	39.4335	599	8.04674	491	489	2	361	0.396406	0.342588	0.0538185	86.4234	13.5766	58.0009	62.995	11.1287	12.8245	73.5234	5	28885	11357.6	4299.32	34.986	3706.26	39.3272	599.488	8.02469	484.774	482.495	2	348.969	0.376881	0.323913	0.0524904	86.0396	13.9086	56.7391	61.8917	11.3758	13.1748	72.7999	102.919	1	2	H16
8	16	10492	4172	34.2102	3540	38.915	632	7.85759	416	416	0	309	0.397636	0.3374	0.0602364	84.8514	15.1486	58.0297	63.9548	9.97124	11.7514	74.2788	5	28886	10706.5	4065.45	34.029	3440.9	38.81	632.515	7.83606	410.725	410.466	0	298.702	0.378051	0.319008	0.0587499	84.4746	15.5191	56.7673	62.8347	10.1926	12.0723	73.5478	97.019	1	3	H16
8	17	9544	3707	32.3199	3043	37.7085	664	7.625	406	405	1	293	0.388412	0.318839	0.0695725	82.0879	17.9121	55.4896	61.9454	10.9523	13.3092	72.1675	5	28884	9734.23	3549.27	32.0396	2891.57	37.5484	658.444	7.58706	386.237	385.005	1	273.469	0.36385	0.296388	0.0675638	81.5758	18.5272	54.1298	60.6955	10.8645	13.2679	71.3138	88.2083	1	1	H17
8	17	11301	3831	35.4743	3294	39.9766	537	7.85661	507	506	1	344	0.338997	0.291479	0.0475179	85.9828	14.0172	58.627	63.0844	13.2341	15.3613	67.8501	5	28885	11526.2	3667.99	35.1666	3130.08	39.8069	532.507	7.81752	482.321	481.018	1	321.069	0.31756	0.270954	0.046146	85.4463	14.4986	57.1903	61.8114	13.1281	15.3135	67.0475	104.447	1	2	H17
8	17	10181	3687	33.4475	3068	38.6046	619	7.88691	360	360	0	282	0.362145	0.301346	0.0607995	83.2113	16.7887	57.4993	64.0156	9.76404	11.734	78.3333	5	28886	10383.9	3530.12	33.1574	2915.32	38.4407	613.821	7.84767	342.476	342.227	0	263.202	0.339245	0.280126	0.0590441	82.6921	17.3652	56.0903	62.7239	9.68579	11.6976	77.4068	94.0956	1	3	H17
8	18	10644	5433	33.8695	4552	38.8884	881	7.93757	662	660	2	519	0.510428	0.427659	0.0827696	83.7843	16.2157	58.0158	64.2794	12.1848	14.4991	78.3988	5	28884	10816.4	5201.82	33.6414	4339.57	38.7742	870.435	7.89836	627.326	625.781	2	486.267	0.478779	0.398867	0.0800208	83.3197	16.7103	56.6028	63.0117	12.0044	14.3958	77.8822	98.0148	1	1	H18
8	18	11365	5239	34.7498	4474	39.3073	765	8.09542	652	650	2	451	0.460977	0.393665	0.0673119	85.398	14.602	56.4421	61.3768	12.4451	14.5284	69.1718	5	28885	11549.1	5016.08	34.5157	4265.21	39.1919	755.826	8.05543	617.849	616.3	2	422.556	0.432393	0.367161	0.0650764	84.9244	15.0473	55.0674	60.1663	12.2609	14.4248	68.716	104.654	1	2	H18
8	18	10552	4347	34.5866	3719	39.0869	628	7.93631	449	449	0	312	0.41196	0.352445	0.0595148	85.5533	14.4467	58.9372	64.4528	10.329	12.0731	69.4878	5	28886	10722.9	4162.03	34.3536	3545.44	38.972	620.469	7.8971	425.482	425.721	0	292.322	0.386416	0.328717	0.0575382	85.0789	14.8873	57.5017	63.1816	10.176	11.9871	69.0298	97.1676	1	3	H18
8	19	8244	3307	32.2525	2758	37.1548	549	7.62477	309	308	1	225	0.40114	0.334546	0.0665939	83.3989	16.6011	55.6698	62.364	9.34382	11.1675	72.8155	5	28884	8445.94	3101.84	32.04	2578	37.0539	530.772	7.58529	286.498	285.344	1	205.283	0.367735	0.305453	0.0627551	82.9821	17.0574	54.2392	61.0727	9.20679	11.0568	72.0576	76.5342	1	1	H19
8	19	11134	4892	35.2244	4243	39.4261	649	7.75501	656	655	1	447	0.439375	0.381085	0.0582899	86.7334	13.2666	55.7236	60.4761	13.4096	15.4372	68.1402	5	28885	11406.7	4588.51	34.9923	3966.08	39.3191	627.452	7.71485	608.229	606.818	1	407.828	0.402785	0.347944	0.0549298	86.3001	13.6312	54.2916	59.2239	13.213	15.2842	67.431	103.364	1	2	H19
8	19	10868	4743	35.2787	4057	39.8898	686	8.00875	608	608	0	404	0.436419	0.373298	0.0631211	85.5366	14.4634	54.417	59.6007	12.8189	14.9864	66.4474	5	28886	11134.2	4448.75	35.0462	3792.22	39.7815	663.223	7.96727	563.724	563.276	0	368.596	0.400075	0.340834	0.0594825	85.1092	14.861	53.0186	58.3666	12.6309	14.8379	65.7557	100.894	1	3	H19
8	20	8036	3492	34.4032	2945	39.346	547	7.79159	453	452	1	317	0.434545	0.366476	0.0680687	84.3356	15.6644	52.8637	59.1171	12.9725	15.348	69.9779	5	28884	8141.59	3280	34.1487	2754.18	39.2176	531.692	7.74068	401.662	400.899	1	280.807	0.401663	0.335801	0.0652371	83.8599	16.1503	51.78	58.2149	12.3992	14.7146	70.0858	73.7764	1	1	H20
8	20	10546	4480	35.0471	3876	39.2497	604	8.07781	629	629	0	422	0.424806	0.367533	0.0572729	86.5179	13.4821	56.4509	61.3519	14.0402	16.2281	67.0906	5	28885	10684.6	4208.02	34.7878	3624.86	39.1217	587.097	8.02503	557.716	557.889	0	373.818	0.392661	0.336769	0.0548904	86.0299	13.9004	55.2937	60.4156	13.4197	15.5583	67.194	96.82	1	2	H20
8	20	10545	5261	34.4921	4517	38.8508	744	8.02957	749	749	0	531	0.498909	0.428355	0.0705548	85.8582	14.1418	55.6358	59.9734	14.2368	16.5818	70.8945	5	28886	10683.6	4941.6	34.2369	4224.33	38.724	723.179	7.9771	664.116	664.322	0	470.373	0.461158	0.3925	0.0676198	85.3739	14.5805	54.4953	59.0581	13.6077	15.8974	71.0038	96.8108	1	3	H20
8	21	8300	3435	33.929	2859	39.2183	576	7.67535	420	418	2	314	0.413855	0.344458	0.0693976	83.2314	16.7686	55.6623	62.4694	12.2271	14.6205	74.7619	5	28884	8551.43	3354.17	33.9013	2780.91	39.2184	571.705	7.64181	408.057	405.84	2	301.146	0.392629	0.326706	0.0666698	83.0251	17.0021	54.6363	61.4553	12.0629	14.4258	74.3971	77.4902	1	1	H21
8	21	10506	3243	33.8816	2727	38.7935	516	7.92248	297	296	1	208	0.308681	0.259566	0.0491148	84.0888	15.9112	54.9183	60.2127	9.15819	10.8544	70.0337	5	28885	10824.3	3166.69	33.854	2652.52	38.7937	512.153	7.88787	288.555	287.389	1	199.485	0.292848	0.246189	0.0471843	83.8804	16.1328	53.906	59.2352	9.03526	10.7099	69.6919	98.0857	1	2	H21
8	21	11092	3791	34.5574	3223	39.2417	568	7.97711	376	376	0	255	0.341778	0.29057	0.0512081	85.0171	14.9829	55.0778	60.6888	9.91823	11.6661	67.8191	5	28886	11428	3701.79	34.5292	3134.97	39.2419	563.765	7.94226	365.308	365.062	0	244.561	0.324248	0.275595	0.0491953	84.8064	15.1915	54.0626	59.7036	9.78509	11.5108	67.4882	103.557	1	3	H21
8	22	8492	3389	33.1124	2819	38.2632	570	7.6386	355	355	0	238	0.399081	0.331959	0.067122	83.1809	16.8191	53.3196	59.702	10.4751	12.5931	67.0423	5	28884	8615.76	3368.74	33.0005	2799.32	38.2042	579.043	7.595	336.843	336.595	0	230.069	0.388122	0.322265	0.0668022	82.94	17.0906	52.9189	59.3865	9.96682	11.9933	68.3138	78.0732	1	1	H22
8	22	11565	3884	33.9176	3312	38.4191	572	7.85315	446	445	1	281	0.335841	0.286381	0.0494596	85.2729	14.7271	54.0422	59.2693	11.483	13.436	63.0045	5	28885	11733.6	3860.78	33.803	3288.88	38.3599	581.075	7.80833	423.188	421.928	1	271.636	0.326618	0.278018	0.0492239	85.026	14.9648	53.6362	58.9561	10.9259	12.796	64.1995	106.326	1	2	H22
8	22	12158	5504	34.3023	4684	38.8653	820	8.2378	847	842	5	510	0.452706	0.385261	0.0674453	85.1017	14.8983	53.2522	58.2622	15.3888	17.9761	60.2125	5	28886	12335.2	5471.09	34.1864	4651.3	38.8054	833.009	8.19079	803.678	798.345	5	493.004	0.440274	0.37401	0.0671239	84.8553	15.1388	52.852	57.9542	14.6421	17.1199	61.3546	111.777	1	3	H22
8	23	5643	3011	34.3427	2511	39.63	500	7.79	493	493	0	329	0.533581	0.444976	0.0886054	83.3942	16.6058	55.5629	61.7682	16.3733	19.6336	66.7343	5	28884	5096.89	2510.52	33.6146	2070	39.1211	448.126	7.68115	319.888	320.244	0	234.342	0.497063	0.409957	0.0890485	82.3583	17.7701	56.6734	63.6949	12.7759	15.5345	73.3097	46.1863	1	1	H23
8	23	12179	4896	34.8182	4157	39.6089	739	7.87009	647	644	3	412	0.402003	0.341325	0.0606782	84.906	15.094	52.8595	57.6858	13.2149	15.4919	63.6785	5	28885	11000.4	4082.2	34.08	3426.92	39.1002	662.33	7.76013	419.812	418.331	3	293.462	0.37449	0.314464	0.0609817	83.8513	16.1523	53.9159	59.4852	10.3114	12.2575	69.9528	99.6816	1	2	H23
8	23	12052	5041	35.1452	4333	39.5737	708	8.04237	854	854	0	545	0.418271	0.359525	0.0587454	85.9552	14.0448	53.5211	58.2276	16.9411	19.7092	63.8173	5	28886	10885.7	4203.1	34.4001	3572.01	39.0655	634.547	7.93	554.126	554.744	0	388.196	0.389644	0.331231	0.0590392	84.8874	15.0296	54.5908	60.0438	13.219	15.5943	70.1053	98.6421	1	3	H23
8	24	4695	2888	32.5803	2319	38.6218	569	7.95782	380	379	1	269	0.615122	0.49393	0.121193	80.2978	19.7022	56.0596	63.95	13.1579	16.3433	70.7895	5	28884	4266.83	2637.63	32.5116	2122.67	38.5766	521.204	7.87944	316.212	315.768	1	246.349	0.625417	0.503261	0.123592	80.2848	19.738	58.3558	66.6734	11.6905	14.5487	77.8121	38.6646	1	1	H24
8	24	11425	4725	35.7196	4075	40.1482	650	7.95538	696	696	0	444	0.413567	0.356674	0.0568928	86.2434	13.7566	57.3122	62.1595	14.7302	17.0798	63.7931	5	28885	10383.1	4315.37	35.6442	3730	40.1012	595.4	7.87703	579.167	579.88	0	406.614	0.420488	0.363412	0.0580191	86.2295	13.7816	59.6597	64.8066	13.0874	15.2044	70.1216	94.088	1	2	H24
8	24	11664	5710	35.3387	4898	39.8534	812	8.10591	781	779	2	515	0.48954	0.419925	0.0696159	85.7793	14.2207	55.5692	60.5757	13.6778	15.9045	65.9411	5	28886	10600.3	5214.98	35.2641	4483.32	39.8067	743.792	8.02607	649.899	649.032	2	471.635	0.497734	0.427858	0.0709941	85.7655	14.2465	57.8453	63.1554	12.1524	14.1581	72.4827	96.0563	1	3	H24
9	1	11552	4772	33.5589	3963	38.8007	809	7.88133	522	522	0	353	0.413089	0.343057	0.0700312	83.0469	16.9531	54.4007	60.9639	10.9388	13.1718	67.6245	5	28884	10759.2	4333.87	33.4577	3604.54	38.7	725.646	7.89083	459.486	460.647	0	320.836	0.40847	0.340835	0.0680745	83.1256	16.8825	55.7082	62.2971	10.4809	12.6387	69.2908	97.4963	1	1	I01
9	1	12058	2438	33.9184	2021	39.3548	417	7.57074	305	304	1	191	0.202189	0.167607	0.0345828	82.8958	17.1042	51.6407	57.5952	12.5103	15.0421	62.623	5	28885	11230.5	2214.16	33.8161	1838.2	39.2527	374.035	7.57987	268.474	268.269	1	173.597	0.199929	0.166521	0.0336166	82.9744	17.033	52.8818	58.8547	11.9866	14.4332	64.166	101.767	1	2	I01
9	1	13264	6237	36.3835	5304	41.3884	933	7.9314	1034	1031	3	605	0.47022	0.399879	0.0703408	85.0409	14.9591	49.6873	54.4306	16.5785	19.4382	58.5106	5	28886	12353.7	5664.36	36.2738	4824.24	41.281	836.87	7.94096	910.17	909.821	3	549.875	0.464963	0.397289	0.0683754	85.1215	14.8969	50.8816	55.6209	15.8845	18.6514	59.9524	111.945	1	3	I01
9	2	12359	3591	34.9006	3006	40.1673	585	7.83761	552	551	1	365	0.290557	0.243224	0.0473339	83.7093	16.2907	56.2517	61.8762	15.3718	18.33	66.1232	5	28884	11520.9	3212.2	34.1254	2666.25	39.6174	554.025	7.8192	437.498	436.741	1	295.443	0.282875	0.234138	0.0488296	82.7525	17.3371	55.961	61.9802	13.5501	16.3523	67.4783	104.398	1	1	I02
9	2	12389	2914	34.791	2475	39.5689	439	7.85421	449	447	2	265	0.235209	0.199774	0.0354347	84.9348	15.0652	52.0247	56.0404	15.4084	18.0606	59.02	5	28885	11548.8	2606.61	34.0183	2195.26	39.0272	415.755	7.83577	355.863	354.307	2	214.5	0.228989	0.192312	0.0365543	83.964	16.0328	51.7558	56.1345	13.5824	16.1119	60.2296	104.652	1	2	I02
9	2	12479	5771	36.1372	4893	41.1698	878	8.09112	950	947	3	558	0.462457	0.392099	0.0703582	84.786	15.214	50.5632	54.9356	16.4616	19.3542	58.7368	5	28886	11632.7	5162.23	35.3346	4339.97	40.6062	831.511	8.07211	752.94	750.623	3	451.663	0.450229	0.377452	0.0725813	83.8169	16.1912	50.3018	55.0279	14.5108	17.2659	59.9405	105.412	1	3	I02
9	3	10318	3156	33.9278	2613	39.4057	543	7.56722	443	441	2	299	0.305873	0.253247	0.0526265	82.7947	17.2053	55.7034	62.3421	14.0368	16.8772	67.4944	5	28884	10869.3	3398.63	33.9526	2807.53	39.4004	584.463	7.64366	513.866	511.314	2	329.028	0.312145	0.257986	0.0536675	82.7044	17.315	54.3396	60.6526	14.982	17.9917	64.2692	98.4936	1	1	I03
9	3	9678	2433	32.0695	1908	38.9843	525	6.93905	185	183	2	131	0.251395	0.197148	0.0542467	78.4217	21.5783	50.1439	59.3291	7.60378	9.59119	70.8108	5	28885	10195.1	2620.05	32.093	2050.04	38.9791	565.089	7.00915	214.594	212.178	2	144.156	0.25655	0.200838	0.0553199	78.3362	21.7158	48.9161	57.7213	8.1158	10.2246	67.4272	92.3843	1	2	I03
9	3	11726	5891	36.4378	5047	41.1954	844	7.98815	1208	1206	2	696	0.502388	0.430411	0.0719768	85.6731	14.3269	49.8897	54.0123	20.5059	23.8954	57.6159	5	28886	12352.5	6343.9	36.4645	5422.73	41.1899	908.448	8.06885	1401.24	1398.29	2	765.897	0.51269	0.438466	0.0734007	85.5797	14.4183	48.6682	52.5485	21.8867	25.4734	54.8628	111.934	1	3	I03
9	4	11471	4074	35.6105	3483	40.29	591	8.03215	705	702	3	497	0.355156	0.303635	0.0515212	85.4934	14.5066	59.6711	65.2885	17.3049	20.155	70.4965	5	28884	11784.1	4024.93	35.4788	3428.07	40.2243	594.941	8.06991	713.735	711.149	3	484.808	0.343375	0.292624	0.0509943	85.1419	14.833	58.0835	63.6016	17.6303	20.6538	67.7784	106.783	1	1	I04
9	4	10656	2682	33.5925	2230	38.8439	452	7.68363	316	316	0	230	0.251689	0.209272	0.0424174	83.1469	16.8531	54.9217	60.7623	11.7823	14.1704	72.7848	5	28885	10946.8	2649.7	33.4682	2194.83	38.7806	455.014	7.71975	319.915	320.119	0	224.358	0.24334	0.201683	0.0419836	82.8051	17.2322	53.4605	59.1924	12.0039	14.5211	69.9785	99.1965	1	2	I04
9	4	12396	5771	35.6269	4899	40.5164	872	8.15711	998	986	12	565	0.465553	0.395208	0.0703453	84.89	15.11	47.9466	52.1943	17.2934	20.1266	56.6132	5	28886	12734.3	5701.5	35.4952	4821.74	40.4504	877.814	8.19545	1010.37	998.851	12	551.14	0.45011	0.380877	0.0696258	84.541	15.4499	46.671	50.8457	17.6186	20.6246	54.4305	115.394	1	3	I04
9	5	11773	4084	34.5713	3460	39.4133	624	7.72276	707	702	5	444	0.346895	0.293893	0.0530026	84.7209	15.2791	56.1704	61.2428	17.3115	20.289	62.8006	5	28884	12183.5	4026.23	34.3044	3400.84	39.2166	627.033	7.75488	717.586	712.968	5	431.528	0.331434	0.280107	0.0515997	84.3203	15.6743	54.6549	59.7548	17.7317	20.8649	60.1593	110.403	1	1	I05
9	5	11664	3429	34.1834	2911	38.9093	518	7.62548	429	429	0	306	0.293981	0.249571	0.0444102	84.8936	15.1064	53.1642	58.3648	12.5109	14.7372	71.3287	5	28885	12070.7	3380.49	33.9196	2861.22	38.7151	520.518	7.6572	435.423	435.703	0	297.404	0.280878	0.237865	0.0432347	84.4922	15.4971	51.7298	56.9467	12.8147	15.1555	68.3288	109.381	1	2	I05
9	5	12138	6458	37.4498	5512	42.5245	946	7.88161	1310	1306	4	779	0.532048	0.454111	0.0779371	85.3515	14.6485	50.5884	55.0254	20.2849	23.6938	59.4656	5	28886	12561.3	6366.65	37.1608	5417.75	42.3123	950.598	7.91439	1329.61	1326.41	4	757.118	0.508334	0.43281	0.0758742	84.948	15.0273	49.2235	53.6885	20.7774	24.3662	56.9647	113.826	1	3	I05
9	6	11792	5061	34.9976	4238	40.2893	823	7.74848	731	729	2	502	0.429189	0.359396	0.0697931	83.7384	16.2616	56.1549	62.1048	14.4438	17.2015	68.6731	5	28884	12111.1	4901.13	34.6437	4082.19	40.0062	818.186	7.76272	723.489	721.927	2	480.878	0.405275	0.338354	0.0676324	83.2245	16.8089	54.6193	60.6426	14.785	17.7271	66.2318	109.746	1	1	I06
9	6	11558	3344	34.2709	2841	38.9644	503	7.76143	348	348	0	224	0.289323	0.245804	0.0435196	84.9581	15.0419	54.6053	59.6621	10.4067	12.2492	64.3678	5	28885	11870.7	3238.37	33.9244	2736.55	38.6907	500.058	7.77569	344.424	344.623	0	214.575	0.273202	0.231412	0.0421723	84.4367	15.5481	53.112	58.2574	10.6525	12.6235	62.0796	107.569	1	2	I06
9	6	12513	6245	36.7449	5321	41.7343	924	8.01299	1162	1158	4	632	0.499081	0.425238	0.0738432	85.2042	14.7958	46.7094	50.1222	18.6069	21.7628	54.389	5	28886	12851.6	6047.73	36.3733	5125.38	41.441	918.596	8.02771	1150.06	1146.76	4	605.409	0.471272	0.400341	0.0715571	84.6812	15.2938	45.4321	48.9421	19.0464	22.4278	52.4555	116.457	1	3	I06
9	7	10815	5128	34.3483	4265	39.7172	863	7.8146	690	688	2	496	0.474156	0.39436	0.0797966	83.1708	16.8292	56.5523	62.2274	13.4555	16.1313	71.8841	5	28884	11241.4	5060.49	34.044	4178.67	39.506	865.64	7.83195	714.921	713.345	2	492.86	0.448273	0.371739	0.0770369	82.6734	17.3809	54.8011	60.476	14.1786	17.0937	68.5046	101.866	1	1	I07
9	7	11947	5033	35.2319	4318	39.7522	715	7.93287	801	800	1	537	0.421277	0.36143	0.0598477	85.7938	14.2062	55.7918	60.5836	15.915	18.5271	67.0412	5	28885	12418	4966.74	34.9197	4230.6	39.5408	717.187	7.95048	829.93	829.471	1	533.6	0.39828	0.340698	0.0577779	85.2807	14.672	54.0642	58.8784	16.7702	19.6324	63.8894	112.528	1	2	I07
9	7	12405	6744	36.4915	5742	41.462	1002	8.00798	1340	1334	6	755	0.543652	0.462878	0.0807739	85.1423	14.8577	48.5024	52.5775	19.8695	23.2323	56.3433	5	28886	12894.1	6655.21	36.1683	5625.78	41.2415	1005.07	8.02576	1388.4	1383.14	6	750.22	0.513975	0.436327	0.0779804	84.6331	15.3448	47.0005	51.0977	20.9373	24.6184	53.6944	116.842	1	3	I07
9	8	10926	4733	34.9241	3941	40.374	792	7.80556	593	593	0	424	0.433187	0.360699	0.0724876	83.2664	16.7336	55.356	61.558	12.5291	15.0469	71.5008	5	28884	11169	4527.98	34.5007	3749.61	40.0789	774.979	7.80417	574.055	573.656	0	397.579	0.403557	0.334298	0.0694703	82.7227	17.3336	53.8354	60.1678	12.6978	15.3002	69.2574	101.21	1	1	I08
9	8	11311	4213	33.8535	3525	38.943	688	7.77762	549	549	0	382	0.372469	0.311644	0.0608257	83.6696	16.3304	54.3081	60.766	13.0311	15.5745	69.5811	5	28885	11562.5	4030.51	33.443	3353.82	38.6584	673.214	7.77624	531.46	531.091	0	358.197	0.346993	0.288833	0.0582938	83.1232	16.9159	52.8163	59.3937	13.2066	15.8366	67.3979	104.776	1	2	I08
9	8	11406	3711	34.665	3192	39.0661	519	7.5973	531	531	0	368	0.325355	0.279853	0.0455024	86.0146	13.9854	55.0795	59.8058	14.3088	16.6353	69.3032	5	28886	11659.7	3550.25	34.2447	3036.99	38.7806	507.846	7.59596	514.035	513.678	0	345.069	0.303101	0.259369	0.0436083	85.4529	14.4869	53.5665	58.4552	14.5015	16.9153	67.1287	105.656	1	3	I08
9	9	10024	4358	33.296	3603	38.67	755	7.65033	451	451	0	335	0.434757	0.359437	0.0753192	82.6755	17.3245	57.8935	64.8626	10.3488	12.5173	74.2794	5	28884	10462.3	4307.96	33.0178	3550.38	38.477	764.157	7.66135	473.454	473.174	0	339.208	0.408821	0.337345	0.0728455	82.1978	17.8729	56.3259	63.2826	11.028	13.4393	71.4486	94.806	1	1	I09
9	9	11231	4355	34.5495	3680	39.4177	675	8.00889	491	490	1	328	0.387766	0.327665	0.0601015	84.5006	15.4994	54.4661	60.1359	11.2744	13.3152	66.8024	5	28885	11722.1	4305	34.2608	3626.25	39.2209	683.187	8.02043	515.445	514.091	1	332.12	0.364634	0.307525	0.0581275	84.0123	15.9901	52.9913	58.671	12.0144	14.2959	64.2566	106.222	1	2	I09
9	9	11797	4581	34.8446	3925	39.3274	656	8.02287	656	656	0	446	0.388319	0.332712	0.0556074	85.68	14.32	56.7125	62.242	14.32	16.7134	67.9878	5	28886	12312.8	4528.4	34.5535	3867.67	39.1311	663.956	8.03442	688.66	688.253	0	451.602	0.365154	0.312262	0.053781	85.1849	14.7734	55.1769	60.7258	15.2599	17.9444	65.3968	111.575	1	3	I09
9	10	8818	4664	34.7144	3913	39.9246	751	7.56724	467	466	1	359	0.528918	0.443751	0.0851667	83.8979	16.1021	59.4554	65.883	10.0129	11.909	76.8737	5	28884	9063.64	4504.12	34.3897	3760.44	39.7037	743.965	7.565	466.847	466.128	1	348.916	0.494951	0.413282	0.0821367	83.4292	16.5947	57.858	64.3401	10.3549	12.3854	74.4943	82.1317	1	1	I10
9	10	9814	4444	35.1654	3830	39.5674	614	7.70684	521	519	2	331	0.452822	0.390259	0.0625637	86.1836	13.8164	57.2682	62.2715	11.7237	13.5509	63.5317	5	28885	10087.4	4291.66	34.8365	3680.67	39.3485	608.248	7.70456	520.829	519.143	2	321.702	0.423742	0.363463	0.0603378	85.7022	14.2391	55.7296	60.8132	12.1242	14.093	61.5653	91.4085	1	2	I10
9	10	10558	4191	35.3498	3609	39.7764	582	7.90034	557	555	2	377	0.39695	0.341826	0.0551241	86.1131	13.8869	56.8122	61.3466	13.2904	15.3782	67.684	5	28886	10852.1	4047.34	35.0192	3468.29	39.5563	576.548	7.898	556.817	555.153	2	366.41	0.371458	0.318355	0.0531629	85.632	14.3118	55.2858	59.91	13.7444	15.9934	65.5891	98.3382	1	3	I10
9	11	10359	4441	34.1461	3733	39.1468	708	7.77966	539	539	0	391	0.428709	0.360363	0.0683464	84.0576	15.9424	56.3387	62.3091	12.1369	14.4388	72.5417	5	28884	10662.7	4240.46	33.7941	3541.3	38.9228	696.437	7.77099	533.461	533.77	0	373.206	0.397575	0.332219	0.0654142	83.4467	16.5803	54.59	60.6072	12.5856	15.0585	70.0855	96.6219	1	1	I11
9	11	10878	3906	34.2962	3343	38.7251	563	7.99822	518	518	0	365	0.359073	0.307318	0.0517558	85.5863	14.4137	58.2693	62.7879	13.2616	15.4951	70.4633	5	28885	11196.9	3729.62	33.9426	3171.33	38.5035	553.805	7.98931	512.677	512.974	0	348.39	0.332997	0.283316	0.0495354	84.9642	14.9905	56.4607	61.0729	13.752	16.1601	68.0774	101.463	1	2	I11
9	11	10446	4663	36.0062	3968	40.8836	695	8.15971	518	515	3	385	0.446391	0.379858	0.0665326	85.0954	14.9046	59.9185	65.7762	11.1087	12.9788	74.3243	5	28886	10752.3	4452.43	35.635	3764.24	40.6497	683.649	8.15062	512.677	510.003	3	367.479	0.413973	0.350191	0.0636783	84.477	15.5009	58.0587	63.9795	11.5194	13.5359	71.8077	97.4334	1	3	I11
9	12	9657	4254	33.6775	3594	38.419	660	7.85758	491	490	1	352	0.440509	0.372165	0.0683442	84.4852	15.5148	58.8858	64.4686	11.5421	13.6338	71.6904	5	28884	9874.91	4054.66	33.4006	3401.14	38.2215	645.816	7.8417	473.012	472.29	1	332.407	0.408723	0.344298	0.0654717	84.0331	15.9692	57.4946	63.1637	11.7408	13.9395	70.1937	89.4831	1	1	I12
9	12	11305	4727	34.3222	4023	38.9215	704	8.03977	651	650	1	446	0.418134	0.35586	0.0622733	85.1068	14.8932	55.4474	60.2784	13.7719	16.1571	68.51	5	28885	11560.1	4505.5	34.04	3807.11	38.7213	688.87	8.02353	627.15	626.507	1	421.175	0.387962	0.329214	0.059656	84.6515	15.3294	54.1375	59.0584	14.0091	16.5194	67.0796	104.754	1	2	I12
9	12	10991	5339	34.9326	4524	39.744	815	8.22454	764	764	0	513	0.485761	0.411609	0.0741516	84.735	15.265	54.9728	60.1017	14.3098	16.8877	67.1466	5	28886	11239	5088.82	34.6454	4281.23	39.5396	797.485	8.20792	736.01	736.387	0	484.445	0.45071	0.380789	0.071035	84.2816	15.7121	53.6741	58.8852	14.5562	17.2664	65.7447	101.844	1	3	I12
9	13	10067	3688	32.5393	3032	37.9202	656	7.66921	368	368	0	283	0.366345	0.301182	0.0651634	82.2126	17.7874	56.5347	63.8522	9.97831	12.1372	76.9022	5	28884	10363.6	3617.36	32.3602	2960.67	37.8226	655.657	7.66074	372.559	372.796	0	279.125	0.347637	0.284383	0.0630037	81.8703	18.1926	55.2201	62.544	10.3137	12.5841	75.0274	93.9112	1	1	I13
9	13	10866	3394	33.9744	2826	39.2757	568	7.59859	285	285	0	213	0.31235	0.260077	0.0522731	83.2646	16.7354	56.924	63.2696	8.39717	10.0849	74.7368	5	28885	11186.1	3328.99	33.7874	2759.52	39.1745	567.703	7.5902	288.531	288.715	0	210.084	0.296399	0.245571	0.0505406	82.918	17.1166	55.6003	61.9733	8.67938	10.4563	72.9149	101.365	1	2	I13
9	13	10280	4008	34.1415	3348	39.3053	660	7.94697	433	430	3	315	0.389883	0.325681	0.0642023	83.5329	16.4671	56.4621	62.6344	10.8034	12.8435	72.7483	5	28886	10582.8	3931.23	33.9536	3269.24	39.2041	659.655	7.93819	438.365	435.604	3	310.687	0.369973	0.307516	0.0620744	83.1852	16.8421	55.1491	61.3511	11.1665	13.3164	70.9748	95.8982	1	3	I13
9	14	7391	2760	34.0098	2301	39.2786	459	7.59695	177	177	0	149	0.373427	0.311325	0.0621026	83.3696	16.6304	62.971	69.8827	6.41304	7.69231	84.1808	5	28884	7617.12	2729.47	33.7885	2258.22	39.1662	466.253	7.59593	185.812	185.948	0	151.447	0.358251	0.297843	0.0610918	82.9317	17.1085	61.2843	68.2406	6.73691	8.12233	81.9887	69.0238	1	1	I14
9	14	9745	3766	35.8484	3251	40.2987	515	7.75534	377	376	1	270	0.386455	0.333607	0.0528476	86.325	13.675	59.1609	64.2572	10.0106	11.5657	71.618	5	28885	10043.1	3724.35	35.6151	3190.56	40.1834	523.138	7.7543	395.77	395.008	1	274.435	0.370749	0.31916	0.0519874	85.8716	14.0681	57.5762	62.7473	10.5162	12.2122	69.7531	91.0076	1	2	I14
9	14	9223	4251	36.363	3690	40.6938	561	7.87701	387	386	1	305	0.460913	0.400087	0.0608262	86.8031	13.1969	61.7502	67.2358	9.10374	10.4607	78.8114	5	28886	9505.17	4203.98	36.1263	3621.4	40.5773	569.865	7.87595	406.268	405.514	1	310.009	0.442182	0.382761	0.0598362	86.3472	13.5762	60.0961	65.6559	9.56349	11.0455	76.7591	86.1327	1	3	I14
9	15	7771	2502	32.1611	2034	37.9041	468	7.20085	263	262	1	211	0.321966	0.261742	0.0602239	81.295	18.705	58.9129	67.4533	10.5116	12.881	80.2281	5	28884	8006.18	2520.59	32.0319	2043.35	37.8276	479.749	7.20363	279.785	278.935	1	221.657	0.31418	0.254905	0.0599762	80.9664	19.1188	57.7495	66.3236	11.023	13.5645	79.0942	72.5493	1	1	I15
9	15	9657	3343	32.4628	2803	37.2233	540	7.75185	319	318	1	230	0.346174	0.290256	0.055918	83.8468	16.1532	55.3395	60.7207	9.54233	11.345	72.1003	5	28885	9949.25	3367.83	32.3324	2815.88	37.1482	553.557	7.75484	339.359	338.554	1	241.616	0.337802	0.282673	0.055688	83.508	16.5104	54.2467	59.7037	10.0066	11.947	71.0812	90.1568	1	2	I15
9	15	8462	3524	34.6589	2963	39.7681	561	7.6738	284	284	0	227	0.41645	0.350154	0.0662964	84.0806	15.9194	58.9671	65.6767	8.05902	9.58488	79.9296	5	28886	8718.09	3550.18	34.5197	2976.62	39.6879	575.084	7.67675	302.125	302.357	0	238.465	0.406379	0.341007	0.0660237	83.7408	16.2715	57.8027	64.5767	8.45111	10.0935	78.7999	79.0004	1	3	I15
9	16	9297	3030	31.4647	2454	37.1043	576	7.4375	242	242	0	194	0.325912	0.263956	0.0619555	80.9901	19.0099	54.9175	62.6324	7.9868	9.86145	80.1653	5	28884	9585.84	3092.85	31.37	2500.2	37.06	597.021	7.43901	260.228	260.435	0	205.011	0.32198	0.26009	0.0621601	80.6979	19.3857	53.7723	61.4743	8.48057	10.5263	78.7963	86.8637	1	1	I16
9	16	9665	3095	33.5693	2640	38.0341	455	7.66374	261	260	1	188	0.320228	0.273151	0.0470771	85.2989	14.7011	55.1212	61.0227	8.43296	9.84848	72.0307	5	28885	9965.27	3159.2	33.4683	2689.7	37.9887	471.605	7.66529	280.659	279.806	1	198.671	0.316364	0.26915	0.0472325	84.9911	14.9917	53.9717	59.8943	8.95431	10.5125	70.8006	90.302	1	2	I16
9	16	9814	3148	33.9724	2661	38.7294	487	7.97947	294	293	1	226	0.320766	0.271143	0.049623	84.5299	15.4701	57.338	63.6227	9.33926	11.0109	76.8707	5	28886	10118.9	3213.3	33.8701	2711.1	38.6832	504.773	7.98109	316.145	315.32	1	238.827	0.316896	0.267172	0.0497869	84.2249	15.7759	56.1423	62.4462	9.91665	11.7533	75.558	91.6941	1	3	I16
9	17	8043	2766	31.7249	2236	37.4602	530	7.5283	233	229	4	195	0.343902	0.278006	0.0658958	80.8388	19.1612	56.3991	63.6852	8.42372	10.2415	83.691	5	28884	8288.69	2774.09	31.522	2227.07	37.3574	544.302	7.51295	241.415	237.436	4	198.962	0.334756	0.269326	0.0658291	80.4016	19.7285	55.0678	62.338	8.68014	10.6084	82.0967	75.1093	1	1	I17
9	17	9080	2451	32.3227	1989	38.0995	462	7.45238	111	111	0	82	0.269934	0.219053	0.0508811	81.1506	18.8494	52.754	59.5274	4.52876	5.58069	73.8739	5	28885	9357.37	2458.16	32.116	1981.06	37.995	474.467	7.43719	115.009	115.089	0	83.6661	0.262756	0.212214	0.0508295	80.7117	19.4075	51.5087	58.2682	4.66662	5.7806	72.4666	84.7933	1	2	I17
9	17	9406	3262	31.9181	2643	37.6145	619	7.59612	185	183	2	147	0.3468	0.280991	0.0658091	81.0239	18.9761	54.813	61.748	5.67137	6.92395	79.4595	5	28886	9693.33	3271.54	31.714	2632.45	37.5112	635.704	7.58064	191.682	189.741	2	149.987	0.337578	0.272218	0.0657424	80.5857	19.5379	53.5191	60.4419	5.84401	7.17197	77.9458	87.8377	1	3	I17
9	18	4609	1602	30.1124	1263	36.2312	339	7.31563	117	117	0	88	0.347581	0.274029	0.0735517	78.839	21.161	52.4345	61.6785	7.30337	9.26366	75.2137	5	28884	4732.41	1606.68	29.9783	1262.06	36.1792	346.875	7.30098	120.754	120.994	0	90.1334	0.338782	0.266357	0.073149	78.4674	21.7066	51.2045	60.402	7.47416	9.55677	74.172	42.8835	1	1	I18
9	18	11270	4173	34.2509	3587	38.5637	586	7.85154	528	528	0	355	0.370275	0.318279	0.0519965	85.9573	14.0427	54.9485	59.9387	12.6528	14.7198	67.2348	5	28885	11571.8	4185.2	34.0984	3584.32	38.5084	599.613	7.83581	544.942	546.025	0	363.606	0.360902	0.309367	0.0517117	85.5522	14.4047	53.6596	58.6981	12.9487	15.1856	66.3037	104.859	1	2	I18
9	18	10813	4030	34.4918	3381	39.5859	649	7.95378	377	377	0	258	0.3727	0.312679	0.0600203	83.8958	16.1042	57.4194	63.2653	9.35484	11.1505	68.435	5	28886	11102.5	4041.78	34.3382	3378.48	39.5291	664.077	7.93784	389.097	389.87	0	264.255	0.363265	0.303925	0.0596917	83.5004	16.5194	56.0725	61.9559	9.5736	11.5034	67.4873	100.607	1	3	I18
9	19	9230	3234	33.3476	2711	38.3098	523	7.62524	391	391	0	291	0.350379	0.293716	0.0566631	83.8281	16.1719	55.8442	61.9329	12.0903	14.4227	74.4246	5	28884	9554.51	3177.44	33.204	2656.13	38.2634	523.662	7.60814	394.84	395.088	0	290.241	0.333765	0.279481	0.0549286	83.479	16.5404	54.4592	60.5902	12.3748	14.8374	73.1117	86.5797	1	1	I19
9	19	10665	3632	34.5917	3092	39.2616	540	7.85185	409	409	0	278	0.340553	0.28992	0.0506329	85.1322	14.8678	57.2687	62.7749	11.261	13.2277	67.9707	5	28885	11040	3568.48	34.4427	3029.42	39.2141	540.683	7.83425	413.017	413.276	0	277.275	0.324405	0.275869	0.049083	84.7777	15.2066	55.8485	61.4139	11.526	13.608	66.7716	100.04	1	2	I19
9	19	10997	4526	34.5371	3896	38.8609	630	7.79841	648	647	1	440	0.411567	0.354278	0.0572884	86.0804	13.9196	55.8772	60.7033	14.3173	16.6068	67.9012	5	28886	11383.6	4446.84	34.3884	3817.14	38.8138	630.797	7.78093	654.364	653.765	1	438.852	0.392051	0.337108	0.0555347	85.722	14.2367	54.4914	59.3872	14.6542	17.0842	66.7034	103.155	1	3	I19
9	20	8937	3204	33.8252	2699	38.6828	505	7.86337	419	419	0	297	0.35851	0.302003	0.0565067	84.2385	15.7615	56.96	63.8755	13.0774	15.5243	70.8831	5	28884	9148.67	3152.42	33.6522	2645.71	38.6147	508.367	7.83505	404.629	405.332	0	287.607	0.344344	0.288392	0.0557097	83.8334	16.1761	55.8438	62.8381	12.984	15.4647	70.4735	82.9022	1	1	I20
9	20	10374	3284	34.6102	2790	39.347	494	7.8583	341	340	1	240	0.316561	0.268942	0.047619	84.9574	15.0426	55.9683	61.7204	10.3837	12.1864	70.3812	5	28885	10619.7	3231.13	34.4332	2734.91	39.2777	497.294	7.83	329.304	328.909	1	232.41	0.304053	0.256821	0.0469474	84.5489	15.4383	54.8715	60.718	10.3095	12.1396	69.9746	96.2322	1	2	I20
9	20	10712	3769	34.741	3236	39.1629	533	7.89493	437	435	2	313	0.351848	0.302091	0.0497573	85.8583	14.1417	55.0809	60.2287	11.5946	13.4425	71.6247	5	28886	10965.7	3708.32	34.5633	3172.1	39.0939	536.554	7.8665	422.012	420.81	2	303.101	0.337946	0.288477	0.0490555	85.4455	14.5137	54.0015	59.2505	11.5118	13.391	71.2109	99.3676	1	3	I20
9	21	6733	2355	33.0382	1932	38.5828	423	7.71395	264	262	2	207	0.34977	0.286945	0.0628249	82.0382	17.9618	56.6879	64.441	11.2102	13.5611	78.4091	5	28884	7009.16	2408.8	33.0872	1969.75	38.6412	434.814	7.70291	279.355	277.447	2	217.027	0.34481	0.283633	0.0620869	81.9033	18.1286	55.6943	63.3319	11.4884	13.903	77.4563	63.5146	1	1	I21
9	21	10770	3522	33.6809	2968	38.5243	554	7.73285	395	395	0	269	0.327019	0.27558	0.0514392	84.2703	15.7297	55.0256	61.0512	11.2152	13.3086	68.1013	5	28885	11211.7	3602.46	33.7308	3025.99	38.5825	569.472	7.72179	417.974	418.288	0	282.03	0.322382	0.272399	0.050835	84.1317	15.8757	54.0611	60.0004	11.4936	13.6442	67.2737	101.597	1	2	I21
9	21	10496	3924	34.853	3372	39.2574	552	7.94746	440	438	2	305	0.373857	0.321265	0.0525915	85.9327	14.0673	55.3772	60.8244	11.213	12.9893	69.3182	5	28886	10926.5	4013.65	34.9046	3437.89	39.3168	567.417	7.9361	465.592	463.823	2	319.774	0.368555	0.317557	0.0519737	85.7914	14.1979	54.4066	59.7776	11.4914	13.3168	68.4758	99.0123	1	3	I21
9	22	6201	2097	34.2194	1738	39.756	359	7.41504	253	253	0	168	0.338171	0.280277	0.0578939	82.8803	17.1197	56.8908	63.9816	12.0649	14.557	66.4032	5	28884	6356.86	2183.46	34.1821	1809	39.7546	377.697	7.39449	261.457	261.637	0	177.535	0.341749	0.283565	0.059271	82.7094	17.3164	56.5154	63.5801	11.9245	14.4049	67.1682	57.6037	1	1	I22
9	22	10958	3109	33.6324	2666	37.9535	443	7.62754	320	320	0	202	0.28372	0.243293	0.0404271	85.751	14.249	53.2326	58.5521	10.2927	12.003	63.125	5	28885	11233.4	3237.19	33.5958	2774.91	37.9521	466.072	7.6064	330.697	330.924	0	213.465	0.286721	0.246147	0.0413887	85.5743	14.4127	52.8813	58.1848	10.1729	11.8777	63.8522	101.793	1	2	I22
9	22	11323	4183	34.0846	3583	38.4114	600	8.24667	537	537	0	335	0.369425	0.316436	0.0529895	85.6562	14.3438	52.8329	57.0472	12.8377	14.9874	62.3836	5	28886	11607.6	4355.47	34.0475	3729.37	38.41	631.249	8.22381	554.95	555.332	0	354.014	0.373333	0.320148	0.0542499	85.4796	14.5086	52.4843	56.6892	12.6883	14.8309	63.1023	105.184	1	3	I22
9	23	9785	3343	33.1436	2827	37.7658	516	7.81977	445	444	1	311	0.341645	0.288912	0.0527338	84.5648	15.4352	55.5788	61.4432	13.3114	15.7057	69.8876	5	28884	8930.03	2919.72	32.5155	2442.76	37.337	478.953	7.73326	314.479	314.57	1	242.165	0.330712	0.277398	0.0545179	83.5842	16.4419	56.7419	63.2968	10.7894	12.9119	76.2127	80.9209	1	1	I23
9	23	12127	4349	35.0786	3749	39.4479	600	7.77833	578	578	0	380	0.358621	0.309145	0.0494764	86.2037	13.7963	56.0359	60.6028	13.2904	15.4174	65.7439	5	28885	11067.4	3798.35	34.4138	3239.45	39	556.923	7.69229	408.47	409.508	0	295.892	0.347145	0.296825	0.0511503	85.2041	14.6961	57.2085	62.431	10.7724	12.6749	71.694	100.289	1	2	I23
9	23	12613	5411	34.083	4649	38.339	762	8.1168	815	813	2	480	0.429002	0.368588	0.0604139	85.9176	14.0824	52.7814	56.9155	15.0619	17.4876	58.8957	5	28886	11510.9	4725.88	33.4371	4017.12	37.9037	707.292	8.02701	575.956	576.003	2	373.759	0.415273	0.353899	0.0624578	84.9213	15.0009	53.8859	58.6324	12.2083	14.3768	64.226	104.308	1	3	I23
9	24	5581	2872	34.4673	2404	39.6963	468	7.60684	444	444	0	309	0.514603	0.430747	0.0838559	83.7047	16.2953	55.6755	61.2729	15.4596	18.4692	69.5946	5	28884	5124.82	2747.59	34.4736	2306.47	39.7096	443.971	7.55414	402.401	403.47	0	309.352	0.543682	0.45739	0.0879693	83.7613	16.2501	58.0094	63.8187	14.268	17.0833	75.9396	46.4394	1	1	I24
9	24	11700	4016	32.4955	3328	37.6394	688	7.61337	436	433	3	284	0.343248	0.284444	0.0588034	82.8685	17.1315	53.0627	59.0144	10.8566	13.0108	65.1376	5	28885	10743.7	3842.04	32.5015	3192.98	37.652	652.675	7.56063	395.15	393.474	3	284.324	0.362644	0.302038	0.0616879	82.9245	17.084	55.2871	61.4664	10.0198	12.0345	71.0763	97.3556	1	2	I24
9	24	11418	4397	33.8535	3729	38.4988	668	7.92216	477	477	0	321	0.385094	0.32659	0.0585041	84.8078	15.1922	56.675	62.1614	10.8483	12.7916	67.2956	5	28886	10484.7	4206.54	33.8598	3577.71	38.5117	633.702	7.86728	432.309	433.458	0	321.366	0.406854	0.34679	0.0613739	84.8651	15.1501	59.0508	64.7442	10.0121	11.8317	73.431	95.009	1	3	I24
10	1	11553	4271	33.0389	3474	38.8256	797	7.81556	456	455	1	312	0.369688	0.300701	0.0689864	81.3393	18.6607	55.1159	61.658	10.6767	13.0973	68.4211	5	28884	10665.3	3686.04	32.8521	3001.97	38.6216	679.744	7.80742	374.418	374.02	1	264.604	0.350899	0.286198	0.0645003	81.4401	18.5534	56.6089	63.2394	9.99375	12.2692	70.4388	96.6451	1	1	J01
10	1	12133	2266	34.1222	1897	39.3437	369	7.27913	302	302	0	188	0.186763	0.15635	0.0304129	83.7158	16.2842	53.1333	59.0933	13.3274	15.9199	62.2517	5	28885	11200.7	1955.65	33.9294	1639.25	39.137	314.712	7.27155	247.969	248.251	0	159.441	0.177272	0.14881	0.0284352	83.8196	16.1905	54.5726	60.6089	12.475	14.9133	64.0875	101.497	1	2	J01
10	1	13052	6325	36.3889	5325	41.7076	1000	8.067	1181	1172	9	654	0.4846	0.407983	0.0766166	84.1897	15.8103	48.9644	53.1643	18.6719	22.0094	55.3768	5	28886	12049.1	5458.72	36.1833	4601.47	41.4885	852.878	8.0586	969.709	963.41	9	554.651	0.459972	0.388306	0.0716343	84.2941	15.7193	50.2908	54.5278	17.4776	20.6178	57.0099	109.185	1	3	J01
10	2	11758	3347	33.4846	2813	38.3942	534	7.62172	362	362	0	225	0.284657	0.239241	0.0454159	84.0454	15.9546	54.3472	60.4692	10.8157	12.8688	62.1547	5	28884	10864	2845.1	32.6543	2370.46	37.7676	480.868	7.58676	267.63	267.28	0	169.94	0.26602	0.220627	0.0450633	83.1091	16.9522	54.2275	60.7948	9.31402	11.2081	63.7287	98.4458	1	1	J02
10	2	11857	2683	33.5401	2209	39.1634	474	7.33333	293	293	0	187	0.22628	0.186303	0.0399764	82.3332	17.6668	50.8759	57.8995	10.9206	13.2639	63.8225	5	28885	10955.5	2280.67	32.7084	1861.48	38.5243	426.837	7.29969	216.618	216.335	0	141.239	0.211465	0.171808	0.039666	81.4159	18.7715	50.7639	58.2113	9.4044	11.5522	65.4387	99.2747	1	2	J02
10	2	12610	5258	36.9608	4436	42.3275	822	7.99878	975	973	2	569	0.416971	0.351784	0.0651864	84.3667	15.6333	48.3073	53.0884	18.5432	21.9342	58.359	5	28886	11651.2	4469.54	36.0444	3738.13	41.6367	740.212	7.96209	720.826	718.408	2	429.76	0.389671	0.324413	0.0646803	83.4267	16.6109	48.201	53.3742	15.9687	19.1036	59.8368	105.579	1	3	J02
10	3	11595	3256	35.0264	2762	39.8805	494	7.88664	496	495	1	330	0.280811	0.238206	0.0426046	84.828	15.172	56.8489	61.9841	15.2334	17.9218	66.5323	5	28884	12106.8	3332.01	34.9594	2819.42	39.7689	505.586	7.94844	536.682	534.614	1	338.85	0.27508	0.232467	0.0417896	84.7603	15.2443	55.6224	60.5273	15.8842	18.6523	63.653	109.708	1	1	J03
10	3	12012	2886	35.1552	2438	40.2071	448	7.66295	365	364	1	236	0.24026	0.202964	0.037296	84.4768	15.5232	53.2571	58.2034	12.6473	14.9303	64.6575	5	28885	12542.2	2953.38	35.088	2488.69	40.0946	458.507	7.72299	394.938	393.13	1	242.329	0.235357	0.198073	0.0365827	84.4094	15.5972	52.1081	56.8355	13.1875	15.5388	61.8594	113.653	1	2	J03
10	3	12498	5919	37.2	5031	42.3373	888	8.09459	1179	1174	5	661	0.473596	0.402544	0.0710514	84.9975	15.0025	49.4509	53.7865	19.9189	23.3353	56.0645	5	28886	13049.7	6057.18	37.1289	5135.6	42.2188	908.827	8.15802	1275.7	1267.95	5	678.728	0.463931	0.392845	0.0696923	84.9296	15.0741	48.384	52.5224	20.7698	24.2865	53.6382	118.252	1	3	J03
10	4	10524	3703	33.7345	3074	39.0504	629	7.75517	569	569	0	399	0.351862	0.292094	0.0597681	83.0138	16.9862	55.2525	61.2557	15.3659	18.5101	70.123	5	28884	10715.9	3476.53	33.5209	2874.43	38.8828	602.071	7.77414	537.34	536.935	0	363.178	0.326552	0.269672	0.0568997	82.6967	17.3406	53.9429	59.8937	15.2938	18.5184	67.7385	97.104	1	1	J04
10	4	10648	3189	34.1119	2686	39.0625	503	7.67594	396	394	2	274	0.299493	0.252254	0.0472389	84.227	15.773	53.9981	59.9404	12.4177	14.6687	69.1919	5	28885	10842.2	2993.97	33.896	2511.62	38.8949	481.465	7.69472	373.966	371.797	2	249.401	0.277949	0.23289	0.0449718	83.9053	16.1021	52.7182	58.6077	12.3594	14.6752	66.8391	98.2481	1	2	J04
10	4	12203	5665	36.0475	4810	41.0532	855	7.88655	992	987	5	600	0.46423	0.394165	0.0700647	84.9073	15.0927	52.6037	57.5676	17.511	20.5198	60.4839	5	28886	12425.5	5318.54	35.8192	4497.73	40.877	818.395	7.90584	936.804	931.38	5	546.133	0.430837	0.363908	0.0667022	84.583	15.4076	51.3569	56.2876	17.4289	20.529	58.4271	112.596	1	3	J04
10	5	11417	4415	34.988	3743	39.8867	672	7.70238	659	657	2	454	0.386704	0.327844	0.0588596	84.7792	15.2208	55.5153	60.9939	14.9264	17.5528	68.8923	5	28884	11711	4136.17	34.6262	3495.27	39.5818	642.075	7.71706	623.92	621.562	2	411.732	0.354656	0.299336	0.0551153	84.403	15.5895	54.1786	59.732	14.9361	17.6229	66.3072	106.121	1	1	J05
10	5	11553	2994	33.8788	2499	39.0784	495	7.62828	318	318	0	198	0.259153	0.216307	0.042846	83.4669	16.5331	50.2004	56.0224	10.6212	12.7251	62.2642	5	28885	11850.5	2804.92	33.5284	2333.61	38.7797	472.957	7.64282	301.072	300.847	0	179.566	0.237676	0.197498	0.0401204	83.0966	16.9335	48.9917	54.8634	10.6282	12.776	59.9278	107.385	1	2	J05
10	5	12380	6532	36.6197	5498	42.0186	1034	7.91296	1241	1231	10	752	0.527625	0.444103	0.0835218	84.1702	15.8298	51.1023	55.7112	18.9988	22.39	60.5963	5	28886	12698.8	6119.47	36.241	5134.12	41.6974	987.955	7.92804	1174.94	1164.6	10	681.988	0.483899	0.405485	0.0782087	83.7968	16.2132	49.8718	54.5586	19.0111	22.4795	58.3225	115.072	1	3	J05
10	6	11541	5554	35.5693	4732	40.376	822	7.89903	849	845	4	544	0.481241	0.410016	0.0712243	85.1999	14.8001	55.1134	60.2282	15.2863	17.8571	64.0754	5	28884	11748.8	5111.18	35.1165	4330.41	39.9854	777.025	7.89578	783.811	779.486	4	486.254	0.436208	0.369789	0.0663859	84.7017	15.2739	53.7662	59.0278	15.2864	17.9664	62.09	106.463	1	1	J06
10	6	11027	3551	34.8392	3011	39.6901	540	7.79074	485	485	0	329	0.322028	0.273057	0.0489707	84.793	15.207	56.9699	62.6038	13.6581	16.1076	67.8351	5	28885	11225.5	3267.88	34.3957	2755.47	39.3062	510.455	7.78754	447.76	447.397	0	294.077	0.291894	0.246267	0.045644	84.2972	15.6937	55.5773	61.356	13.6583	16.2062	65.7332	101.722	1	2	J06
10	6	11949	6927	36.9501	5909	41.9245	1018	8.07564	1224	1221	3	757	0.579714	0.494518	0.0851954	85.3039	14.6961	51.8839	56.3378	17.67	20.6634	61.8464	5	28886	12164.1	6374.71	36.4797	5407.52	41.5189	962.301	8.07232	1130.02	1126.33	3	676.644	0.525466	0.446	0.0794079	84.8051	15.1665	50.6156	55.2149	17.6702	20.7899	59.9301	110.227	1	3	J06
10	7	10718	4732	34.7086	4000	39.65	732	7.70628	716	716	0	510	0.4415	0.373204	0.0682963	84.5309	15.4691	56.9738	62.875	15.131	17.9	71.2291	5	28884	11042.3	4437.56	34.3102	3723.33	39.3339	698.15	7.70606	692.009	691.529	0	472.873	0.400666	0.337013	0.0634187	84.0499	15.9508	55.3743	61.3314	15.5764	18.5182	68.2017	100.062	1	1	J07
10	7	10212	3088	33.4913	2585	38.4874	503	7.81511	386	386	0	257	0.302389	0.253134	0.0492558	83.7111	16.2889	55.5052	62.2437	12.5	14.9323	66.5803	5	28885	10521	2895.85	33.1068	2406.2	38.1806	479.74	7.81489	373.066	372.807	0	238.291	0.274421	0.228586	0.045738	83.2348	16.796	53.9469	60.7156	12.8679	15.448	63.7505	95.338	1	2	J07
10	7	12410	6963	36.492	5856	41.8994	1107	7.88708	1162	1156	6	683	0.56108	0.471878	0.0892023	84.1017	15.8983	51.2136	55.9597	16.6882	19.7404	58.778	5	28886	12785.5	6529.74	36.0731	5450.95	41.5654	1055.81	7.88686	1123.06	1116.49	6	633.279	0.509185	0.426118	0.0828315	83.6231	16.3933	49.7758	54.5858	17.1794	20.4222	56.2798	115.858	1	3	J07
10	8	10549	4464	36.0235	3857	40.4656	607	7.79736	547	547	0	394	0.423168	0.365627	0.057541	86.4023	13.5977	59.4534	64.9468	12.2536	14.182	72.0293	5	28884	10688.5	4058.33	35.4926	3486.44	40.0628	564.761	7.77849	493.941	492.913	0	344.737	0.378419	0.324625	0.0530417	85.8632	14.0627	57.9927	63.7149	12.1321	14.0788	70.0995	96.8558	1	1	J08
10	8	11494	3978	34.6571	3356	39.6043	622	7.96463	475	473	2	331	0.346094	0.291978	0.0541152	84.364	15.636	57.9437	63.7962	11.9407	14.0942	69.6842	5	28885	11646	3616.5	34.1464	3033.57	39.21	578.717	7.94535	428.925	426.23	2	289.614	0.309495	0.259235	0.0498838	83.8376	16.1708	56.5201	62.5861	11.8223	13.9915	67.8173	105.532	1	2	J08
10	8	11556	4240	35.7465	3626	40.4669	614	7.86971	582	581	1	390	0.366909	0.313776	0.0531326	85.5189	14.4811	56.6509	62.3276	13.7264	16.0232	67.0103	5	28886	11708.8	3854.69	35.2197	3277.63	40.064	571.273	7.85066	525.546	523.551	1	341.237	0.328109	0.278589	0.048978	84.9853	14.9764	55.2591	61.1454	13.5904	15.9065	65.215	106.102	1	3	J08
10	9	10102	5043	34.2263	4234	39.3021	809	7.66131	557	555	2	445	0.499208	0.419125	0.0800832	83.958	16.042	58.7745	64.5253	11.045	13.1082	79.8923	5	28884	10450.8	4737.28	33.8506	3963.81	39.0016	778.565	7.65513	545.438	542.404	2	420.449	0.450609	0.376834	0.0744977	83.4972	16.5235	57.3536	63.1863	11.4985	13.7399	77.2114	94.7014	1	1	J09
10	9	10348	3280	34.643	2705	40.3567	575	7.76348	266	266	0	192	0.316969	0.261403	0.0555663	82.4695	17.5305	55.4268	61.9963	8.10976	9.83364	72.1805	5	28885	10705.3	3081.16	34.2628	2532.38	40.0482	553.368	7.75722	260.479	259.963	0	181.407	0.286111	0.235027	0.0516908	82.017	18.0566	54.0869	60.7098	8.4427	10.3076	69.7583	97.0075	1	2	J09
10	9	10868	3777	34.2658	3158	39.4272	619	7.93376	429	428	1	298	0.347534	0.290578	0.0569562	83.6113	16.3887	54.8319	60.7346	11.3582	13.5529	69.4639	5	28886	11243.2	3548.03	33.8897	2956.47	39.1258	595.713	7.92736	420.095	418.286	1	281.559	0.3137	0.261258	0.0529837	83.1525	16.8805	53.5063	59.4743	11.8245	14.2061	67.1329	101.882	1	3	J09
10	10	10693	5393	34.7682	4561	39.6635	832	7.93269	708	707	1	506	0.504349	0.426541	0.0778079	84.5726	15.4274	58.1865	63.8018	13.1281	15.501	71.4689	5	28884	10894	4949.23	34.352	4164.28	39.3388	783.694	7.91255	660.207	658.756	1	458.891	0.453038	0.380559	0.0721765	84.1247	15.874	56.7921	62.5381	13.2635	15.7389	69.5847	98.7175	1	1	J10
10	10	11064	4484	35.283	3848	39.8108	636	7.88836	508	507	1	334	0.405278	0.347795	0.0574837	85.8162	14.1838	54.7948	59.6674	11.3292	13.1757	65.748	5	28885	11271.9	4115.02	34.8606	3513.3	39.485	599.074	7.86833	473.708	472.404	1	302.904	0.364047	0.310302	0.0533233	85.3618	14.5944	53.4817	58.4856	11.446	13.3779	64.0146	102.143	1	2	J10
10	10	11496	4871	35.9764	4226	40.2525	645	7.95969	737	736	1	518	0.423713	0.367606	0.0561065	86.7584	13.2416	57.3599	61.6422	15.1304	17.416	70.2849	5	28886	11712.1	4470.18	35.5457	3858.42	39.923	607.551	7.93948	687.249	685.777	1	469.774	0.380606	0.327978	0.0520457	86.2989	13.625	55.9853	60.4213	15.2863	17.6833	68.4319	106.131	1	3	J10
10	11	8784	4701	34.7162	3973	39.6499	728	7.79121	477	477	0	369	0.535178	0.4523	0.082878	84.5139	15.4861	57.5622	63.554	10.1468	12.006	77.3585	5	28884	8961.82	4265.57	34.2675	3580.76	39.3179	680.912	7.76507	440.374	440.017	0	328.648	0.476414	0.399452	0.0762958	83.9242	16.08	55.9419	62.0467	10.2792	12.2244	75.0929	81.209	1	1	J11
10	11	10890	4529	34.4301	3810	39.437	719	7.89847	574	572	2	394	0.415886	0.349862	0.0660239	84.1245	15.8755	54.6037	60.2625	12.6739	15.0131	68.6411	5	28885	11110.5	4109.51	33.9851	3433.86	39.1068	672.494	7.87197	529.926	527.652	2	350.915	0.370221	0.308984	0.0607802	83.5375	16.4843	53.0666	58.8332	12.8393	15.2862	66.6308	100.679	1	2	J11
10	11	11493	4552	35.3464	3882	40.0881	670	7.87313	608	606	2	424	0.396067	0.337771	0.0582964	85.2812	14.7188	54.877	59.9433	13.3568	15.6105	69.7368	5	28886	11725.7	4130.38	34.8896	3498.75	39.7524	626.663	7.84672	561.316	559.016	2	377.634	0.352578	0.298305	0.0536664	84.6861	15.2833	53.3322	58.5216	13.5311	15.8945	67.6945	106.254	1	3	J11
10	12	9187	3975	35.3716	3374	40.286	601	7.78203	399	398	1	303	0.432677	0.367258	0.0654185	84.8805	15.1195	60.7296	67.131	10.0377	11.7961	75.9398	5	28884	9311.48	3600.39	34.9881	3033.49	39.972	559.178	7.74888	358.552	357.34	1	266.995	0.385361	0.32548	0.0602779	84.451	15.5375	59.4717	66.0155	9.97505	11.7746	74.7063	84.3775	1	1	J12
10	12	9153	3730	36.3668	3171	41.4566	559	7.49374	302	302	0	231	0.407517	0.346444	0.0610729	85.0134	14.9866	59.437	65.5944	8.09651	9.52381	76.4901	5	28885	9277.02	3378.48	35.9725	2850.98	41.1335	520.101	7.46181	271.385	271.148	0	203.551	0.362953	0.307034	0.0562737	84.5833	15.4009	58.2059	64.5045	8.04595	9.50647	75.2476	84.0652	1	2	J12
10	12	9680	3463	36.5729	2985	41.2027	478	7.66109	297	297	0	223	0.357748	0.308368	0.0493802	86.1969	13.8031	60.8143	66.3317	8.57638	9.94975	75.0842	5	28886	9811.16	3136.64	36.1764	2683.75	40.8815	444.737	7.62845	266.892	266.658	0	196.501	0.318626	0.273289	0.0454998	85.7608	14.1847	59.5547	65.2295	8.52282	9.93164	73.8645	88.9054	1	3	J12
10	13	10025	4045	34.5681	3418	39.4514	627	7.94737	527	526	1	406	0.403491	0.340948	0.0625436	84.4994	15.5006	58.0222	63.6922	13.0284	15.3891	77.0398	5	28884	10229.3	3770.29	34.287	3170.92	39.2449	595.87	7.92078	497.677	496.359	1	373.656	0.367536	0.308402	0.0581635	84.1722	15.8284	56.8421	62.618	13.1557	15.5774	75.5175	92.6949	1	1	J13
10	13	10967	4180	34.506	3564	39.1105	616	7.86526	476	473	3	340	0.381143	0.324975	0.0561685	85.2632	14.7368	56.5072	61.5039	11.3876	13.2716	71.4286	5	28885	11190.5	3896.12	34.2254	3306.36	38.9058	585.416	7.83894	449.515	446.345	3	312.914	0.347179	0.293954	0.0522348	84.933	15.0484	55.3578	60.4666	11.4988	13.434	70.0171	101.405	1	2	J13
10	13	10797	4835	35.4877	4187	39.7624	648	7.86728	660	660	0	461	0.44781	0.387793	0.0600167	86.5977	13.4023	57.1458	61.6671	13.6505	15.7631	69.8485	5	28886	11017.1	4506.64	35.1991	3884.33	39.5542	615.827	7.84096	623.277	622.807	0	424.274	0.407905	0.350776	0.0558135	86.2624	13.6857	55.9835	60.627	13.7838	15.956	68.4683	99.8331	1	3	J13
10	14	10548	4675	33.8894	3935	38.8424	740	7.55135	527	527	0	394	0.443212	0.373057	0.0701555	84.1711	15.8289	57.1979	63.1766	11.2727	13.3926	74.7628	5	28884	10774.9	4393.46	33.5799	3669	38.628	714.746	7.5334	516.061	515.721	0	373.684	0.408154	0.341903	0.0663804	83.7535	16.2579	55.8318	61.9203	11.5689	13.806	73.1607	97.6383	1	1	J14
10	14	10575	3803	34.9511	3271	39.3537	532	7.88158	381	379	2	267	0.359622	0.309314	0.0503073	86.011	13.989	56.4028	61.0822	10.0184	11.5867	70.0787	5	28885	10802.5	3573.97	34.6319	3049.88	39.1364	513.845	7.86284	373.092	370.888	2	253.232	0.331175	0.283484	0.0476003	85.5843	14.3681	55.0557	59.8676	10.2816	11.9443	68.577	97.8882	1	2	J14
10	14	11287	4758	35.09	4021	40.0099	737	8.24695	563	559	4	366	0.421547	0.356251	0.0652964	84.5103	15.4897	55.2963	60.6317	11.8327	13.902	65.0089	5	28886	11529.8	4471.46	34.7695	3749.18	39.7891	711.849	8.22734	551.314	547.036	4	347.128	0.388202	0.326501	0.0617827	84.091	15.9095	53.9757	59.426	12.1435	14.3311	63.6158	104.479	1	3	J14
10	15	9256	4661	32.4741	3834	37.7791	827	7.88029	424	424	0	316	0.503565	0.414218	0.0893475	82.257	17.743	53.0787	59.2853	9.09676	11.0589	74.5283	5	28884	9452.04	4462.2	32.2583	3659.28	37.6023	806.092	7.86564	420.75	420.487	0	309.755	0.471688	0.386445	0.085585	81.9485	18.1065	52.1858	58.508	9.3193	11.3697	73.8227	85.6512	1	1	J15
10	15	10318	4517	35.0879	3760	40.5418	757	7.99868	456	455	1	332	0.437779	0.364412	0.0733669	83.2411	16.7589	58.2245	64.1223	10.0952	12.1011	72.807	5	28885	10536.5	4324.34	34.8546	3588.65	40.3521	737.862	7.98381	452.505	451.231	1	325.439	0.410066	0.339978	0.0702774	82.9289	17.1022	57.245	63.2816	10.3422	12.4411	72.1177	95.4786	1	2	J15
10	15	10441	4731	34.0867	3909	39.6073	822	7.83333	582	578	4	402	0.453118	0.374389	0.0787281	82.6252	17.3748	55.2526	61.32	12.3018	14.7864	69.0722	5	28886	10662.1	4529.21	33.8601	3730.86	39.422	801.218	7.81877	577.539	573.212	4	394.056	0.424434	0.349287	0.0754128	82.3153	17.7307	54.3231	60.5161	12.6028	15.2018	68.4182	96.6167	1	3	J15
10	16	10050	4129	33.3674	3450	38.4246	679	7.67158	488	487	1	350	0.410846	0.343284	0.0675622	83.5553	16.4447	57.2536	64.029	11.8188	14.1159	71.7213	5	28884	10270.9	4005.13	33.179	3339.42	38.2764	669.187	7.65592	489.495	488.201	1	345.125	0.389617	0.324041	0.065199	83.2782	16.7429	56.2269	63.0774	12.26	14.7104	70.8302	93.0712	1	1	J16
10	16	10993	4823	35.1524	4083	40.0967	740	7.87162	476	475	1	316	0.438734	0.371418	0.0673156	84.6569	15.3431	55.6915	60.6172	9.86938	11.6336	66.3866	5	28885	11234.6	4678.31	34.954	3952.13	39.9421	729.306	7.85555	477.458	476.171	1	311.599	0.416064	0.350599	0.064961	84.3761	15.6215	54.6928	59.7163	10.2378	12.1235	65.5617	101.804	1	2	J16
10	16	11024	5176	36.1779	4470	40.589	706	8.24929	573	573	0	388	0.469521	0.405479	0.0640421	86.3601	13.6399	54.5209	59.0828	11.0703	12.8188	67.7138	5	28886	11266.3	5020.72	35.9737	4326.73	40.4325	695.797	8.23245	574.755	574.413	0	382.596	0.44526	0.38275	0.061802	86.0737	13.8873	53.5432	58.2047	11.4836	13.3586	66.8725	102.091	1	3	J16
10	17	9948	3801	32.2628	3123	37.6106	678	7.62979	396	396	0	299	0.382087	0.313932	0.0681544	82.1626	17.8374	54.8014	61.9917	10.4183	12.6801	75.5051	5	28884	10161.5	3622.6	31.9718	2955.2	37.4074	662.071	7.59715	382.731	382.466	0	284.669	0.357015	0.291351	0.0654876	81.7421	18.3362	53.6673	60.9048	10.4878	12.8229	74.4173	92.0801	1	1	J17
10	17	10398	4096	33.9639	3458	38.775	638	7.88715	458	457	1	310	0.393922	0.332564	0.061358	84.4238	15.5762	55.5908	60.8155	11.1816	13.2157	67.6856	5	28885	10621.2	3903.76	33.6575	3272.2	38.5655	623.011	7.85341	442.654	441.381	1	295.142	0.368074	0.308642	0.058957	83.9918	16.0117	54.4405	59.7492	11.2562	13.3646	66.7105	96.2453	1	2	J17
10	17	11630	5709	35.2393	4836	40.1646	873	7.95533	739	736	3	500	0.490886	0.415821	0.0750645	84.7084	15.2916	56.262	61.7452	12.9445	15.2192	67.659	5	28886	11879.6	5441.05	34.9214	4576.16	39.9475	852.49	7.92129	714.238	710.845	3	476.035	0.458675	0.38591	0.0721273	84.2749	15.7192	55.0978	60.6627	13.0308	15.3906	66.6843	107.649	1	3	J17
10	18	6427	2346	32.0567	1850	38.5935	496	7.6754	252	251	1	187	0.365023	0.287848	0.0771744	78.8576	21.1424	55.243	64.7027	10.7417	13.5676	74.2063	5	28884	6540.9	2235.89	31.8296	1756.3	38.4354	482.576	7.64284	242.608	241.79	1	178.722	0.341519	0.268031	0.0738233	78.5089	21.6528	54.108	63.5979	10.7393	13.665	73.525	59.2715	1	1	J18
10	18	11008	4461	34.9803	3867	39.1099	594	8.09596	593	592	1	404	0.405251	0.35129	0.0539608	86.6846	13.3154	56.7362	61.1585	13.293	15.309	68.1282	5	28885	11203.1	4251.63	34.7325	3671.15	38.9497	577.924	8.06161	570.9	570.278	1	386.116	0.379156	0.327105	0.0516177	86.3013	13.6369	55.5706	60.1142	13.2901	15.4189	67.5027	101.519	1	2	J18
10	18	9935	4163	34.1273	3526	38.8934	637	7.74568	368	367	1	251	0.419024	0.354907	0.0641168	84.6985	15.3015	57.8429	63.3863	8.83978	10.4084	68.2065	5	28886	10111.1	3967.61	33.8855	3347.42	38.734	619.76	7.71282	354.285	353.534	1	239.889	0.392042	0.330473	0.0613327	84.324	15.6709	56.6546	62.3039	8.83783	10.4831	67.5803	91.6232	1	3	J18
10	19	9119	3850	32.341	3147	37.8681	703	7.59886	388	387	1	291	0.422195	0.345104	0.0770918	81.7403	18.2597	55.5584	62.6311	10.0779	12.2974	75	5	28884	9356.38	3594.62	32.1167	2929.33	37.7214	669.291	7.56481	365.481	364.262	1	270.827	0.386052	0.314578	0.0718806	81.4237	18.646	54.3422	61.4999	10.0771	12.351	74.0257	84.7844	1	1	J19
10	19	10714	4016	34.5296	3379	39.5513	637	7.89168	469	468	1	319	0.374837	0.315382	0.0594549	84.1384	15.8616	57.1464	62.918	11.6783	13.8503	68.0171	5	28885	10992.9	3749.61	34.2901	3145.28	39.3981	606.456	7.85632	441.78	440.503	1	296.885	0.342748	0.287485	0.0554359	83.8126	16.197	55.8954	61.7816	11.6774	13.9106	67.1335	99.614	1	2	J19
10	19	11160	4643	35.1553	3986	39.6596	657	7.82801	583	581	2	419	0.416039	0.357168	0.058871	85.8497	14.1503	58.2597	63.8485	12.5565	14.576	71.8696	5	28886	11450.5	4335.02	34.9114	3710.3	39.5059	625.497	7.79293	549.164	546.864	2	389.953	0.380423	0.325576	0.0548914	85.5172	14.4496	56.9844	62.6953	12.5556	14.6396	70.936	103.761	1	3	J19
10	20	3345	1509	32.9105	1223	38.8814	286	7.37762	146	146	0	116	0.451121	0.36562	0.0855007	81.0471	18.9529	55.8648	63.4505	9.67528	11.9379	79.4521	5	28884	3394.03	1410.9	32.6556	1138.98	38.7095	273.756	7.33456	131.518	131.564	0	104.818	0.415925	0.334471	0.0810786	80.6809	19.4205	54.9334	62.6509	9.38462	11.6101	79.3669	30.7556	1	1	J20
10	20	11463	4128	34.6657	3524	39.2565	604	7.88079	493	492	1	318	0.360115	0.307424	0.0526913	85.3682	14.6318	55.6202	60.9535	11.9428	13.9614	64.503	5	28885	11631	3859.63	34.3972	3281.91	39.0829	578.141	7.83479	444.099	443.351	1	287.345	0.33202	0.281232	0.049966	84.9826	14.9927	54.6928	60.1853	11.5841	13.5781	64.4339	105.397	1	2	J20
10	20	11120	4582	34.9278	3916	39.5383	666	7.81832	671	671	0	452	0.41205	0.352158	0.0598921	85.4649	14.5351	54.5177	59.8059	14.6443	17.1348	67.3621	5	28886	11283	4284.12	34.6572	3646.98	39.3634	637.487	7.77268	604.443	604.652	0	408.428	0.379903	0.322156	0.0567944	85.0788	14.8937	53.6087	59.0522	14.2043	16.6644	67.29	102.243	1	3	J20
10	21	5350	1943	33.7416	1605	39.2118	338	7.76627	238	235	3	162	0.363178	0.3	0.0631776	82.6042	17.3958	57.5914	64.8598	12.2491	14.6417	68.0672	5	28884	5520.33	1888.59	33.7023	1554.64	39.1664	330.362	7.73776	234.919	231.81	3	158.486	0.343674	0.284076	0.0600532	82.4925	17.5293	56.7507	63.9792	12.2636	14.655	67.5584	50.0234	1	1	J21
10	21	10222	3047	34.5021	2611	38.9989	436	7.57339	250	249	1	188	0.298083	0.255429	0.0426531	85.6908	14.3092	58.3197	64.6879	8.20479	9.53658	75.2	5	28885	10547.4	2961.68	34.4619	2529.08	38.9537	426.148	7.54559	246.764	245.62	1	183.922	0.282075	0.241871	0.0405438	85.575	14.419	57.4684	63.8096	8.2145	9.54521	74.6378	95.5774	1	2	J21
10	21	10979	4041	35.1326	3440	39.8584	601	8.08319	470	469	1	349	0.368066	0.313325	0.0547409	85.1274	14.8726	58.7231	64.4477	11.6308	13.6337	74.2553	5	28886	11328.5	3927.84	35.0917	3332.07	39.8123	587.419	8.05352	463.916	462.634	1	341.43	0.3483	0.296694	0.0520338	85.0123	14.9867	57.8659	63.5727	11.6445	13.6461	73.7002	102.655	1	3	J21
10	22	4460	2695	33.2664	2195	39.0747	500	7.768	325	322	3	254	0.60426	0.492152	0.112108	81.4471	18.5529	58.1076	66.0137	12.0594	14.6697	78.1538	5	28884	4531.79	2666.62	33.1424	2170.58	38.9691	500.184	7.72908	313.294	310.185	3	250.462	0.586172	0.477001	0.110395	81.303	18.7361	57.8963	65.8421	11.6441	14.1723	79.4284	41.0655	1	1	J22
10	22	10356	3626	33.8158	3088	38.3426	538	7.83271	405	403	2	263	0.350135	0.298185	0.0519506	85.1627	14.8373	54.8814	59.7798	11.1693	13.0505	64.9383	5	28885	10522.7	3587.82	33.6897	3053.64	38.239	538.198	7.79347	390.413	388.213	2	259.337	0.339654	0.289005	0.0511569	85.012	14.9839	54.6819	59.6244	10.7847	12.608	65.9973	95.3531	1	2	J22
10	22	10843	4647	34.1401	3964	38.614	683	8.17423	664	663	1	439	0.428571	0.365581	0.0629899	85.3023	14.6977	53.088	58.1483	14.2888	16.7255	66.1145	5	28886	11017.5	4598.06	34.0128	3919.9	38.5097	683.252	8.13328	640.084	638.672	1	432.886	0.415742	0.354327	0.0620277	85.1514	14.8428	52.895	57.9972	13.7968	16.1584	67.1927	99.8371	1	3	J22
10	23	6845	3298	33.2726	2741	38.4951	557	7.57271	432	430	2	305	0.481812	0.400438	0.0813733	83.111	16.889	54.7605	61.4009	13.0988	15.6877	70.6019	5	28884	6191.84	2737.23	32.5557	2250.18	37.9565	491.597	7.47214	284.777	283.785	2	221.607	0.447695	0.368323	0.0809165	82.1713	17.9618	56.0731	63.4872	10.3722	12.5913	77.356	56.1084	1	1	J23
10	23	12913	5194	35.5223	4495	39.8053	699	7.97997	805	802	3	521	0.40223	0.348099	0.0541315	86.5422	13.4578	54.5822	59.1101	15.4987	17.842	64.7205	5	28885	11680.8	4310.84	34.757	3690.09	39.2484	616.924	7.87399	530.661	529.291	3	378.548	0.373749	0.320181	0.0538276	85.5637	14.3127	55.8906	61.1185	12.2725	14.3204	70.912	105.848	1	2	J23
10	23	11830	5144	34.9098	4388	39.5226	756	8.13624	787	787	0	491	0.434827	0.370921	0.0639053	85.3033	14.6967	53.6742	58.4321	15.2994	17.9353	62.3888	5	28886	10701.2	4269.34	34.1577	3602.25	38.9696	667.231	8.02818	518.795	519.392	0	356.751	0.404037	0.341173	0.0635466	84.3388	15.6303	54.9608	60.4174	12.1147	14.3953	68.3573	96.9703	1	3	J23
10	24	3090	1523	33.2955	1237	39.266	286	7.47203	144	144	0	101	0.49288	0.400324	0.0925566	81.2213	18.7787	54.826	63.46	9.45502	11.6411	70.1389	5	28884	2812.42	1384.6	33.2136	1127.55	39.1744	257.98	7.40362	121.738	121.892	0	94.3516	0.499855	0.407222	0.0933921	81.2999	18.6968	57.2947	66.3412	8.52496	10.5122	76.8958	25.4852	1	1	J24
10	24	12448	4986	34.3327	4219	39.1178	767	8.01173	762	762	0	476	0.400546	0.33893	0.0616163	84.6169	15.3831	52.1059	57.0751	15.2828	18.0612	62.4672	5	28885	11329.8	4532.89	34.2483	3845.69	39.0265	691.855	7.93838	644.199	645.014	0	444.667	0.406215	0.34477	0.0621725	84.6988	15.316	54.4521	59.6664	13.7795	16.3097	68.485	102.666	1	2	J24
10	24	12085	5005	33.4591	4240	38.0554	765	7.98431	580	579	1	388	0.41415	0.350848	0.0633016	84.7153	15.2847	54.1059	59.1274	11.5884	13.6557	66.8966	5	28886	10999.4	4550.17	33.3768	3864.83	37.9666	690.051	7.91121	490.335	490.109	1	362.46	0.420011	0.356894	0.063873	84.7973	15.2181	56.5422	61.8118	10.4485	12.3314	73.3411	99.6726	1	3	J24
11	1	11458	4444	33.9811	3677	39.4942	767	7.5515	499	497	2	341	0.387851	0.320911	0.0669401	82.7408	17.2592	56.2331	62.7958	11.2286	13.5165	68.3367	5	28884	10870.5	4135.03	34.1315	3449.37	39.4732	679.495	7.57128	474.588	472.144	2	330.04	0.38472	0.322269	0.0629658	83.4927	16.461	58.3752	64.8067	11.4044	13.6712	69.3807	98.505	1	1	K01
11	1	12312	2610	34.5307	2185	39.7565	425	7.66353	382	382	0	260	0.211988	0.177469	0.0345192	83.7165	16.2835	54.4061	60.6407	14.636	17.4828	68.0628	5	28885	11680.7	2428.54	34.6835	2049.74	39.7354	376.513	7.68361	363.312	362.896	0	251.643	0.210277	0.17822	0.0324697	84.4772	15.5305	56.4786	62.5826	14.8651	17.6831	69.1027	105.847	1	2	K01
11	1	12762	6319	36.1958	5307	41.5662	1012	8.03261	1170	1164	6	675	0.495142	0.415844	0.0792979	83.9848	16.0152	49.7705	54.7579	18.5156	21.9333	57.6923	5	28886	12107.7	5879.67	36.356	4978.47	41.5442	896.543	8.05365	1112.76	1105.79	6	653.304	0.491145	0.417604	0.0745899	84.748	15.2745	51.6664	56.5114	18.8054	22.1845	58.5737	109.716	1	3	K01
11	2	12086	3650	34.6934	3082	39.6733	568	7.67254	583	582	1	372	0.302002	0.255006	0.0469965	84.4384	15.5616	54.6575	60.1882	15.9726	18.8838	63.8079	5	28884	11476.3	3345.1	34.1761	2819.46	39.211	531.296	7.66533	499.252	496.611	1	320.646	0.294941	0.248127	0.0469139	84.152	15.8613	55.1215	60.8884	14.9249	17.7581	64.5206	103.995	1	1	K02
11	2	12058	2372	33.4089	1924	39.4418	448	7.5	274	272	2	175	0.196716	0.159562	0.0371538	81.113	18.887	51.8128	58.264	11.5514	14.1372	63.8686	5	28885	11449.7	2173.86	32.9108	1760.1	38.9823	419.05	7.49295	234.64	232.093	2	150.842	0.192116	0.155258	0.0370884	80.8379	19.2507	52.2526	58.9419	10.7937	13.2944	64.582	103.754	1	2	K02
11	2	12596	6089	36.6515	5160	41.8153	929	7.96986	1065	1060	5	602	0.483407	0.409654	0.0737536	84.743	15.257	48.3166	52.9651	17.4906	20.5426	56.5258	5	28886	11960.6	5580.36	36.105	4720.44	41.3281	868.968	7.96237	912.013	904.48	5	518.896	0.472105	0.398603	0.0736239	84.4556	15.5508	48.7268	53.5813	16.3433	19.318	57.1572	108.383	1	3	K02
11	3	10078	2585	32.8503	2121	38.3475	464	7.72198	306	305	1	223	0.256499	0.210458	0.0460409	82.0503	17.9497	56.1702	62.942	11.8375	14.38	72.8758	5	28884	10814.3	2852.05	33.1198	2350.43	38.4216	493.276	7.81101	383.515	380.689	1	261.318	0.262582	0.216709	0.0454335	82.6273	17.3007	55.5472	61.8448	13.393	16.1593	68.7595	97.9953	1	1	K03
11	3	10052	1787	31.8097	1407	38.4677	380	7.15789	108	108	0	89	0.177776	0.139972	0.0378034	78.7353	21.2647	53.0498	61.9758	6.04365	7.67591	82.4074	5	28885	10786.4	1971.61	32.0707	1559.19	38.542	403.976	7.24042	135.358	134.801	0	104.293	0.181991	0.144129	0.0373047	79.2891	20.4958	52.4614	60.8954	6.83782	8.62565	77.7527	97.7425	1	2	K03
11	3	11803	5431	36.091	4558	41.4704	873	8.00458	981	980	1	608	0.460137	0.386173	0.0739642	83.9256	16.0744	51.8321	56.7135	18.063	21.5007	61.9776	5	28886	12665.3	5992.07	36.3871	5051.04	41.5506	928.082	8.09687	1229.5	1223.2	1	712.472	0.471048	0.397642	0.0729886	84.5159	15.4932	51.2572	55.7248	20.4366	24.161	58.4768	114.769	1	3	K03
11	4	11149	2992	33.3967	2470	38.834	522	7.66858	408	407	1	277	0.268365	0.221545	0.0468203	82.5535	17.4465	56.1497	62.834	13.6364	16.4777	67.8922	5	28884	11666.7	3028.51	33.5216	2507.35	38.8509	519.004	7.71551	446.296	443.853	1	287.737	0.260278	0.215812	0.0448431	82.8826	17.0851	55.4062	61.8188	14.7268	17.7993	64.6781	105.72	1	1	K04
11	4	11166	2434	32.7946	2006	38.1635	428	7.63084	260	260	0	178	0.217983	0.179653	0.0383306	82.4158	17.5842	51.9721	58.2752	10.682	12.9611	68.4615	5	28885	11684.5	2463.7	32.9172	2036.33	38.1801	425.544	7.67754	284.404	283.542	0	184.9	0.211414	0.175004	0.0367119	82.7444	17.22	51.2838	57.3336	11.5362	14.0007	65.2205	105.881	1	2	K04
11	4	12003	5845	35.569	4921	40.7175	924	8.14935	1062	1059	3	656	0.486962	0.409981	0.0769808	84.1916	15.8084	52.1129	56.96	18.1694	21.52	61.7702	5	28886	12560.4	5916.32	35.702	4995.41	40.7352	918.698	8.19922	1161.68	1154.89	3	681.429	0.472287	0.399373	0.0737298	84.5273	15.4809	51.4228	56.0397	19.6223	23.246	58.846	113.818	1	3	K04
11	5	10086	4902	34.6302	4114	39.755	788	7.87437	782	779	3	572	0.48602	0.407892	0.0781281	83.9249	16.0751	59.1799	65.3622	15.9527	18.9353	73.1458	5	28884	10632.2	4951.26	34.6194	4170.57	39.6384	782.071	7.91829	857.582	851.71	3	592.004	0.465817	0.392951	0.0736009	84.2074	15.7939	58.3738	64.4078	17.3208	20.5266	69.4292	96.3456	1	1	K05
11	5	9582	2433	33.8767	2018	39.3315	415	7.35181	237	236	1	183	0.253914	0.210603	0.0433104	82.9429	17.0571	55.076	62.1903	9.74106	11.6947	77.2152	5	28885	10100.9	2457.45	33.8661	2045.75	39.2161	411.878	7.39281	259.907	258.028	1	189.4	0.243359	0.202889	0.0408007	83.2221	16.7587	54.3258	61.2823	10.5765	12.6775	73.2919	91.5312	1	2	K05
11	5	11340	6068	36.1585	5171	41.0512	897	7.95318	1169	1168	1	761	0.535097	0.455996	0.0791005	85.2175	14.7825	51.4997	55.9273	19.265	22.5875	65.0984	5	28886	11954.1	6128.98	36.1473	5242.1	40.9308	890.251	7.99754	1281.99	1277.02	1	787.614	0.512854	0.439293	0.0745169	85.5044	14.5239	50.7982	55.1107	20.9172	24.4857	61.7907	108.324	1	3	K05
11	6	10497	4105	34.37	3388	39.9832	717	7.84658	492	492	0	334	0.391064	0.322759	0.0683052	82.5335	17.4665	55.8587	62.072	11.9854	14.5218	67.8862	5	28884	10981.9	4072.89	34.2764	3365.87	39.7843	704.022	7.8721	526.131	524.507	0	340.707	0.370435	0.307138	0.0640504	82.694	17.2914	55.0771	61.2129	13.0049	15.7755	64.8746	99.5146	1	1	K06
11	6	11475	3991	34.757	3404	39.4389	587	7.60647	505	505	0	330	0.3478	0.296645	0.0511547	85.2919	14.7081	53.4202	58.6369	12.6535	14.8355	65.3465	5	28885	12005.1	3959.78	34.6623	3381.77	39.2428	576.375	7.63121	540.033	538.366	0	336.627	0.329453	0.282288	0.0479682	85.4578	14.5606	52.6727	57.8254	13.7298	16.1162	62.4476	108.786	1	2	K06
11	6	12334	5754	36.8582	4870	42.0823	884	8.07805	1075	1071	4	644	0.466515	0.394844	0.0716718	84.6368	15.3632	51.7205	56.653	18.6827	21.9918	59.907	5	28886	12903.8	5708.99	36.7578	4838.19	41.8731	867.999	8.10433	1149.58	1141.76	4	656.932	0.441906	0.375734	0.0672073	84.8014	15.2092	50.9968	55.8689	20.2719	23.8903	57.2494	116.93	1	3	K06
11	7	7691	3126	34.2422	2626	39.3393	500	7.472	305	304	1	241	0.406449	0.341438	0.0650111	84.0051	15.9949	60.5886	67.441	9.75688	11.5765	79.0164	5	28884	8143.19	3160.55	34.1922	2653.6	39.211	495.349	7.49917	341.447	339.317	1	255.013	0.385469	0.325323	0.0607334	84.1818	15.8212	59.5185	66.1942	10.8984	12.9311	74.6136	73.7909	1	1	K07
11	7	9813	2988	34.4672	2548	39.0926	440	7.68182	312	312	0	241	0.304494	0.259656	0.0448385	85.2744	14.7256	58.166	63.7755	10.4418	12.2449	77.2436	5	28885	10390	3021.03	34.4169	2574.78	38.9651	435.907	7.70975	349.284	348.246	0	255.013	0.288777	0.2474	0.0418881	85.4537	14.5656	57.1387	62.5965	11.6634	13.6777	72.9396	94.1503	1	2	K07
11	7	11980	6523	37.1496	5598	41.9891	925	7.86162	1202	1195	7	739	0.544491	0.467279	0.077212	85.8194	14.1806	50.8815	54.8767	18.4271	21.3469	61.4809	5	28886	12684.4	6595.1	37.0954	5656.84	41.8521	916.395	7.89021	1345.64	1333.83	7	781.968	0.516386	0.445224	0.0721315	85.9999	14.0266	49.9829	53.8622	20.5829	23.8447	58.0551	114.941	1	3	K07
11	8	9961	5431	34.7268	4606	39.5278	825	7.92242	679	678	1	508	0.545226	0.462403	0.082823	84.8094	15.1906	57.1166	63.0265	12.5023	14.7199	74.8159	5	28884	10372.3	5323.26	34.5618	4519.87	39.32	797.321	7.93221	710.204	706.069	1	507.253	0.509529	0.433178	0.0768089	84.9408	15.0702	56.3102	62.2153	13.4312	15.7777	71.8063	93.9901	1	1	K08
11	8	11051	3501	35.0557	2981	39.8353	520	7.65577	382	381	1	263	0.316804	0.269749	0.0470546	85.1471	14.8529	55.6412	60.8185	10.9112	12.7809	68.8482	5	28885	11507.3	3431.55	34.8891	2925.25	39.6259	502.554	7.66522	399.555	396.773	1	262.613	0.296062	0.2527	0.0436378	85.279	14.7353	54.8557	60.0358	11.7219	13.6994	66.0786	104.275	1	2	K08
11	8	10606	4044	34.7599	3423	39.6506	621	7.80193	449	449	0	303	0.381294	0.322742	0.0585518	84.6439	15.3561	55.1682	60.4441	11.1029	13.1171	67.4833	5	28886	11043.9	3963.77	34.5947	3358.99	39.4422	600.165	7.81157	469.634	467.589	0	302.555	0.35633	0.302344	0.0543001	84.775	15.2344	54.3893	59.6661	11.9278	14.0597	64.7687	100.076	1	3	K08
11	9	10316	5419	35.434	4616	40.2166	803	7.94147	749	746	3	572	0.525301	0.44746	0.0778402	85.1818	14.8182	58.8854	64.688	13.8217	16.1612	76.3685	5	28884	10967.7	5488.24	35.4003	4691.34	40.0986	802.723	7.96414	849.567	842.566	3	616.765	0.495516	0.424486	0.0728494	85.3783	14.6413	58.0775	63.7394	15.613	18.2906	72.7869	99.3859	1	1	K09
11	9	11770	4413	35.1906	3766	39.8627	647	7.99536	741	740	1	469	0.374936	0.319966	0.0549703	85.3388	14.6612	54.9739	59.9841	16.7913	19.6495	63.2928	5	28885	12513.6	4469.39	35.1571	3827.47	39.7458	646.777	8.01819	840.493	835.789	1	505.704	0.353678	0.303538	0.0514458	85.5356	14.4862	54.2197	59.1044	18.9675	22.2385	60.3245	113.394	1	2	K09
11	9	10616	3926	34.7012	3367	39.1334	559	8.00537	454	453	1	324	0.369819	0.317163	0.0526564	85.7616	14.2384	58.2781	63.7066	11.5639	13.4541	71.3656	5	28886	11286.7	3976.17	34.6682	3421.96	39.0185	558.807	8.02822	514.958	511.638	1	349.356	0.348851	0.300878	0.0492803	85.9594	14.0684	57.4785	62.7723	13.0626	15.2268	68.0187	102.276	1	3	K09
11	10	10515	5902	35.091	5004	39.9716	898	7.89421	697	695	2	502	0.561293	0.475892	0.0854018	84.7848	15.2152	57.9973	63.2294	11.8096	13.8889	72.023	5	28884	11009.3	5839.56	35.0223	4959.83	39.8327	878.624	7.90302	752.844	748.385	2	519.556	0.526897	0.447994	0.0797003	84.9968	15.018	57.2139	62.3623	12.9461	15.2263	69.156	99.7628	1	1	K10
11	10	10950	3667	34.3417	3134	38.8003	533	8.1257	403	401	2	267	0.334886	0.28621	0.0486758	85.465	14.535	55.7677	60.4659	10.9899	12.7951	66.2531	5	28885	11464.8	3628.21	34.2745	3106.34	38.6654	521.5	8.13477	435.288	431.802	2	276.338	0.314364	0.269432	0.0454261	85.6786	14.3467	55.0144	59.6367	12.0476	14.0272	63.6159	103.89	1	2	K10
11	10	10912	2877	34.089	2411	39.2186	466	7.54936	321	320	1	213	0.263655	0.220949	0.0427053	83.8026	16.1974	54.0146	59.9751	11.1575	13.2725	66.3551	5	28886	11425	2846.57	34.0223	2389.72	39.0822	455.945	7.55778	346.719	344.58	1	220.449	0.247498	0.207997	0.0398542	84.0121	15.9875	53.285	59.1527	12.2313	14.5505	63.7138	103.529	1	3	K10
11	11	9722	4800	32.7806	3941	38.2606	859	7.63912	409	407	2	311	0.493726	0.405369	0.0883563	82.1042	17.8958	55.1042	61.9893	8.52083	10.3273	76.0391	5	28884	10193.5	4695.73	32.6849	3855.97	38.1204	834.558	7.64138	437.373	433.891	2	316.108	0.459309	0.377739	0.0818313	82.1703	17.8253	54.1268	60.8953	9.36625	11.3535	72.7932	92.3702	1	1	K11
11	11	10161	3503	34.1248	2967	38.8854	536	7.77239	390	390	0	256	0.34475	0.291999	0.0527507	84.6988	15.3012	54.0965	59.6899	11.1333	13.1446	65.641	5	28885	10653.8	3426.9	34.0251	2902.98	38.7429	520.748	7.7747	417.055	415.768	0	260.205	0.320718	0.272096	0.0488551	84.767	15.2409	53.137	58.6365	12.2379	14.4507	62.839	96.5412	1	2	K11
11	11	10914	4273	33.4227	3606	38.1683	667	7.76612	513	513	0	373	0.391515	0.330401	0.0611142	84.3904	15.6096	54.1072	59.7892	12.0056	14.2263	72.7096	5	28886	11443.3	4180.18	33.325	3528.19	38.0284	648.021	7.76842	548.588	546.895	0	379.126	0.364224	0.307881	0.056601	84.4583	15.5482	53.1475	58.734	13.1968	15.6398	69.6057	103.696	1	3	K11
11	12	12348	5228	33.0505	4255	38.7692	973	8.04214	775	770	5	496	0.423388	0.34459	0.0787982	81.3887	18.6113	52.2188	58.2609	14.824	18.0964	64	5	28884	12861.9	5105.31	33.0235	4153.05	38.6496	940.356	8.03722	806.69	798.959	5	498.783	0.394072	0.322224	0.0730455	81.6115	18.3469	51.6851	57.6489	15.9844	19.5035	62.0912	116.551	1	1	K12
11	12	11376	4927	34.9525	4183	39.7652	744	7.89382	643	642	1	449	0.433105	0.367704	0.0654008	84.8995	15.1005	54.4145	59.3115	13.0505	15.3478	69.8289	5	28885	11849.5	4811.38	34.924	4082.77	39.6425	719.039	7.88899	669.293	666.145	1	451.52	0.403116	0.343838	0.0606263	85.132	14.8859	53.8583	58.6885	14.0721	16.5412	67.7463	107.376	1	2	K12
11	12	12038	5445	35.4995	4698	39.8729	747	7.99465	872	870	2	587	0.452318	0.390264	0.0620535	86.281	13.719	53.8108	58.5143	16.0147	18.5185	67.3165	5	28886	12539	5317.22	35.4705	4585.43	39.7499	721.938	7.98976	907.656	902.72	2	590.294	0.420999	0.364934	0.0575233	86.5172	13.5241	53.2609	57.8997	17.2683	19.9584	65.3088	113.625	1	3	K12
11	13	8219	4078	32.8092	3378	38.0065	700	7.72857	455	455	0	358	0.496167	0.410999	0.0851685	82.8347	17.1653	54.5611	61.3085	11.1574	13.4695	78.6813	5	28884	8618.81	4098.06	32.8722	3402.06	37.9871	691.012	7.73094	497.707	496.199	0	376.009	0.472309	0.392258	0.0796832	83.1607	16.8143	54.024	60.6491	12.2246	14.7213	76.0618	78.1007	1	1	K13
11	13	9192	3721	33.5356	3115	38.5384	606	7.82013	440	439	1	325	0.404809	0.338882	0.0659269	83.7141	16.2859	55.6571	61.6051	11.8248	14.0931	73.8636	5	28885	9639.14	3739.3	33.6	3137.19	38.5186	598.219	7.82253	481.299	478.751	1	341.349	0.385343	0.32343	0.0616808	84.0435	15.953	55.1092	60.9426	12.9558	15.4028	71.4045	87.3466	1	2	K13
11	13	7851	3015	33.3575	2529	38.3484	486	7.38683	271	271	0	214	0.384028	0.322125	0.0619029	83.8806	16.1194	56.5174	63.1079	8.98839	10.7157	78.9668	5	28886	8232.91	3029.83	33.4216	2547.01	38.3287	479.76	7.3891	296.437	295.538	0	224.765	0.365561	0.307437	0.057916	84.2107	15.7898	55.9611	62.4292	9.84814	11.7115	76.3378	74.6038	1	3	K13
11	14	10314	3430	33.581	2880	38.5	550	7.82364	379	378	1	279	0.332558	0.279232	0.0533256	83.965	16.035	57.6968	63.75	11.0496	13.125	73.6148	5	28884	10827.6	3475.31	33.6116	2915.17	38.4692	551.806	7.83364	429.888	427.495	1	301.983	0.320045	0.27002	0.0507615	84.2033	15.7988	56.9222	62.8707	12.3043	14.6088	71.0428	98.1164	1	1	K14
11	14	11343	4442	35.6024	3801	40.306	641	7.71139	544	543	1	371	0.391607	0.335097	0.0565106	85.5696	14.4304	55.1778	60.2736	12.2467	14.2857	68.1985	5	28885	11907.9	4500.68	35.6348	3847.42	40.2737	643.105	7.72125	617.042	614.1	1	401.561	0.376873	0.324042	0.0537934	85.8124	14.2179	54.4371	59.4422	13.6375	15.9007	65.8157	107.905	1	2	K14
11	14	11480	5830	35.5928	4980	40.2847	850	8.10353	749	748	1	531	0.50784	0.433798	0.0740418	85.4202	14.5798	57.7015	62.9317	12.8473	15.0201	70.8945	5	28886	12051.7	5907.02	35.6252	5040.82	40.2525	852.791	8.11389	849.567	845.942	1	574.742	0.488732	0.419487	0.0704816	85.6626	14.365	56.9269	62.0637	14.3063	16.7181	68.4175	109.209	1	3	K14
11	15	9844	4226	33.5116	3579	38.166	647	7.76507	568	567	1	454	0.429297	0.363572	0.0657253	84.69	15.31	57.9981	64.4314	13.4406	15.8424	79.9296	5	28884	10330.9	4361.88	33.6262	3708.3	38.1677	655.069	7.77904	652.878	649.838	1	507.875	0.420232	0.357891	0.0633386	85.0336	14.9873	57.6333	63.9819	14.9406	17.586	78.0799	93.6152	1	1	K15
11	15	10795	4466	34.9888	3824	39.5489	642	7.8271	440	438	2	308	0.41371	0.354238	0.059472	85.6247	14.3753	56.1352	61.3232	9.85222	11.454	70	5	28885	11328.9	4609.59	35.1085	3962.15	39.5507	650.007	7.84118	505.75	501.991	2	344.55	0.404974	0.348703	0.0573123	85.9721	14.0723	55.7822	60.8954	10.9517	12.7146	68.3801	102.659	1	2	K15
11	15	11051	4497	35.1005	3838	39.7441	659	8.05615	501	500	1	346	0.406931	0.347299	0.0596326	85.3458	14.6542	57.1047	63.1839	11.1408	13.0276	69.0619	5	28886	11597.6	4641.59	35.2206	3976.65	39.746	667.219	8.07064	575.866	573.049	1	387.059	0.398339	0.341873	0.0574671	85.6921	14.3453	56.7456	62.7431	12.3841	14.4614	67.4637	105.094	1	3	K15
11	16	8458	2757	31.823	2224	37.6538	533	7.49343	207	206	1	151	0.325964	0.262946	0.0630173	80.6674	19.3326	52.1219	59.7572	7.50816	9.26259	72.9469	5	28884	8883.29	2883.25	31.9641	2336.99	37.6866	545.643	7.50554	240.505	238.656	1	169.924	0.323043	0.261889	0.061181	81.03	18.8816	51.7356	59.235	8.45089	10.4222	71.046	80.4974	1	1	K16
11	16	10737	3641	33.961	3049	39.0597	592	7.70101	379	379	0	266	0.339108	0.283971	0.0551364	83.7407	16.2593	54.1884	59.7901	10.4092	12.4303	70.1847	5	28885	11276.9	3807.73	34.1115	3203.9	39.0937	606.043	7.71346	440.344	439.08	0	299.337	0.336069	0.282829	0.0535299	84.1171	15.8799	53.7868	59.2677	11.7162	13.9865	68.3558	102.187	1	2	K16
11	16	10691	3396	34.2609	2859	39.2127	537	7.89758	344	342	2	259	0.31765	0.267421	0.0502292	84.1873	15.8127	56.7432	62.9591	10.1296	11.9622	75.2907	5	28886	11228.6	3551.52	34.4128	3004.25	39.2468	549.738	7.91034	399.679	396.215	2	291.46	0.314804	0.266346	0.0487656	84.5657	15.4438	56.3227	62.4089	11.4014	13.4598	73.3288	101.75	1	3	K16
11	17	9498	3627	32.5622	3028	37.5086	599	7.5576	320	319	1	244	0.38187	0.318804	0.0630659	83.485	16.515	56.8238	63.177	8.82272	10.535	76.25	5	28884	9970.54	3726.87	32.5955	3110.57	37.483	607.583	7.55284	358.24	356.06	1	265.112	0.372883	0.312181	0.0609649	83.7087	16.2854	56.2442	62.4552	9.637	11.503	74.114	90.3497	1	1	K17
11	17	11281	4084	34.9902	3508	39.4179	576	8.02431	523	523	0	351	0.362025	0.310965	0.0510593	85.8962	14.1038	55.4848	60.8039	12.8061	14.9088	67.1128	5	28885	11842.3	4196.46	35.026	3603.66	39.391	584.254	8.01926	585.498	583.759	0	381.369	0.353505	0.304505	0.0493583	86.1264	13.9077	54.9188	60.1092	13.988	16.2786	65.2328	107.311	1	2	K17
11	17	10954	4697	33.9436	3965	38.7448	732	7.93716	546	546	0	382	0.428793	0.361968	0.0668249	84.4156	15.5844	56.7809	62.5725	11.6244	13.7705	69.9634	5	28886	11499	4826.34	33.9783	4073.12	38.7183	742.489	7.93217	611.247	609.431	0	415.052	0.418702	0.354448	0.0645987	84.6418	15.3677	56.2017	61.8576	12.6973	15.0357	68.0035	104.2	1	3	K17
11	18	8430	3194	32.3782	2600	38.0658	594	7.48316	327	326	1	243	0.378885	0.308422	0.0704626	81.4026	18.5974	55.6043	63.8846	10.2379	12.5385	74.3119	5	28884	8817.02	3281.95	32.4747	2679.6	38.0898	600.309	7.47873	364.652	362.925	1	265.041	0.370454	0.303019	0.0678109	81.6778	18.2706	55.0454	63.1841	11.1063	13.6352	72.6132	79.8969	1	1	K18
11	18	11397	4400	35.1036	3715	40.1036	685	7.98686	592	589	3	416	0.386067	0.325963	0.0601035	84.4318	15.5682	56.6818	61.9919	13.4545	15.8546	70.2703	5	28885	11920.2	4521.16	35.2082	3828.74	40.1289	692.275	7.98212	660.165	655.715	3	453.732	0.377476	0.320252	0.0578417	84.7173	15.2947	56.1122	61.3122	14.5957	17.2415	68.6639	108.017	1	2	K18
11	18	10747	4476	34.5684	3843	38.9287	633	8.09637	496	494	2	349	0.416488	0.357588	0.0589002	85.8579	14.1421	56.7471	61.6445	11.0813	12.8545	70.3629	5	28886	11240.4	4599.25	34.6714	3960.66	38.9532	639.723	8.09156	553.111	549.954	2	380.655	0.407221	0.351323	0.0566836	86.1482	13.8936	56.1768	60.9686	12.0212	13.979	68.7544	101.857	1	3	K18
11	19	6976	3111	32.703	2585	37.8147	526	7.58175	335	335	0	227	0.445958	0.370556	0.0754014	83.0923	16.9077	53.7126	60.1934	10.7682	12.9594	67.7612	5	28884	7355.83	3131.6	32.8052	2612.17	37.847	520.175	7.57544	365.514	364.404	0	241.098	0.426146	0.356398	0.0707299	83.4191	16.5622	53.0997	59.4736	11.6832	14.0535	65.9576	66.6561	1	1	K19
11	19	10083	3581	34.0846	3027	38.8989	554	7.77978	375	374	1	263	0.355152	0.300208	0.054944	84.5295	15.4705	56.5485	62.8675	10.4719	12.3555	70.1333	5	28885	10632	3604.72	34.1912	3058.82	38.9321	547.865	7.77331	409.157	406.827	1	279.334	0.339375	0.288738	0.0515399	84.862	15.1543	55.9031	62.1158	11.3617	13.3986	68.2667	96.3436	1	2	K19
11	19	10389	4301	33.2237	3620	37.987	681	7.90308	501	500	1	335	0.413996	0.348445	0.0655501	84.1665	15.8335	54.5222	60.0829	11.6485	13.8122	66.8663	5	28886	10954.7	4329.48	33.3276	3658.05	38.0194	673.458	7.8965	546.634	543.886	1	355.806	0.395604	0.335132	0.061489	84.4976	15.5099	53.9	59.3644	12.6382	14.9783	65.0865	99.2675	1	3	K19
11	20	8547	3786	33.822	3171	38.8754	615	7.76585	433	432	1	308	0.442962	0.371007	0.0719551	83.7559	16.2441	56.3656	62.5039	11.4369	13.6235	71.1316	5	28884	8912.48	3816.47	33.9001	3205.95	38.8872	611.471	7.74881	451.799	449.885	1	317.612	0.426797	0.358107	0.0686464	84.031	15.9668	56.0196	62.0999	12.0368	14.3057	70.0745	80.7619	1	1	K20
11	20	11243	3997	35.3127	3398	40.1669	599	7.77629	505	503	2	338	0.35551	0.302233	0.0532776	85.0138	14.9862	56.2172	61.7716	12.6345	14.8028	66.9307	5	28885	11723.8	4029.17	35.3943	3435.45	40.179	595.563	7.75923	526.926	523.824	2	348.549	0.342536	0.291723	0.0508278	85.293	14.7305	55.8722	61.3723	13.2973	15.5441	65.936	106.237	1	2	K20
11	20	10866	4386	34.9289	3706	39.8767	680	7.96324	524	521	3	357	0.403644	0.341064	0.0625805	84.4961	15.5039	57.2047	63.5186	11.9471	14.0583	68.1298	5	28886	11330.6	4421.3	35.0096	3746.84	39.8888	676.098	7.94576	546.75	542.569	3	368.142	0.388914	0.329204	0.0597029	84.7736	15.2393	56.8537	63.108	12.5738	14.7623	67.1172	102.674	1	3	K20
11	21	4749	1480	30.0088	1142	36.7259	338	7.31361	123	123	0	102	0.311645	0.240472	0.0711729	77.1622	22.8378	52.8378	63.0473	8.31081	10.7706	82.9268	5	28884	5035.91	1550.96	30.2776	1200.86	36.8575	343.158	7.31346	140.628	140.218	0	113.88	0.308191	0.240258	0.0680626	77.6617	22.0758	52.6244	62.5779	9.02835	11.6397	81.1706	45.6338	1	1	K21
11	21	9332	3409	34.1426	2886	38.9234	523	7.76099	383	380	3	291	0.365302	0.309258	0.0560437	84.6583	15.3417	58.6976	64.4837	11.235	13.167	75.9791	5	28885	9895.8	3572.45	34.4484	3034.74	39.0629	530.981	7.76084	437.891	433.195	3	324.892	0.361254	0.308984	0.0535946	85.2064	14.8298	58.4605	64.0036	12.205	14.2296	74.37	89.6724	1	2	K21
11	21	10012	3778	33.2067	3171	38.0363	607	7.97694	388	388	0	280	0.377347	0.31672	0.0606272	83.9333	16.0667	56.2732	62.3147	10.27	12.2359	72.1649	5	28886	10616.9	3959.15	33.5042	3334.43	38.1726	616.263	7.97678	443.608	442.315	0	312.611	0.373165	0.316439	0.0579778	84.4767	15.5306	56.0459	61.8508	11.1567	13.2233	70.6367	96.2066	1	3	K21
11	22	4534	1865	32.0386	1486	38.2725	379	7.59631	109	108	1	85	0.411337	0.327746	0.0835906	79.6783	20.3217	54.5845	63.3244	5.8445	7.26783	77.9817	5	28884	4734.57	1989.55	32.2427	1595.25	38.3503	393.825	7.58595	121.708	120.233	1	95.6528	0.416995	0.335165	0.0828118	80.1606	19.6866	54.9687	63.5524	6.12324	7.58117	78.1593	42.9031	1	1	K22
11	22	11710	4525	34.9041	3862	39.5321	663	7.9457	586	585	1	382	0.386422	0.329804	0.0566183	85.3481	14.6519	55.558	60.9011	12.9503	15.1476	65.1877	5	28885	12228	4827.2	35.1264	4145.94	39.6124	688.933	7.93487	654.323	651.262	1	429.875	0.391737	0.33727	0.0560908	85.8647	14.194	55.9491	61.1204	13.5679	15.8006	65.3362	110.806	1	2	K22
11	22	11486	4981	34.4672	4221	39.2286	760	8.02237	732	731	1	462	0.433658	0.367491	0.0661675	84.742	15.258	54.3666	59.5357	14.6958	17.3182	63.1148	5	28886	11994.1	5313.65	34.6867	4531.33	39.3083	789.728	8.01143	817.345	813.799	1	519.901	0.439624	0.37581	0.065551	85.255	14.7811	54.7493	59.75	15.3967	18.0648	63.2585	108.687	1	3	K22
11	23	2733	604	24.4123	393	33.7684	211	6.98578	2	2	0	2	0.221003	0.143798	0.0772045	65.0662	34.9338	45.3642	61.5776	0.331126	0.508906	100	5	28884	2540.68	540.47	24.1284	350.243	33.4541	193.437	6.91826	1.52713	1.52541	0	1.65838	0.214602	0.139556	0.0772358	64.8347	35.6396	46.9494	64.0656	0.284501	0.441022	108.054	23.0228	1	1	K23
11	23	8216	1029	24.5306	684	33.1418	345	7.45797	16	16	0	16	0.125243	0.0832522	0.0419912	66.4723	33.5277	44.2177	56.4327	1.55491	2.33918	100	5	28885	7637.85	920.768	24.2454	609.583	32.8333	316.284	7.38589	12.2171	12.2032	0	13.267	0.121616	0.0807962	0.0420082	66.2358	34.2051	45.7627	58.7129	1.33596	2.02715	108.054	69.2116	1	2	K23
11	23	8712	1331	26.4906	942	34.4522	389	7.2108	28	28	0	21	0.152778	0.108127	0.0446511	70.7739	29.2261	43.426	52.4416	2.10368	2.9724	75	5	28886	8098.95	1191	26.1826	839.514	34.1315	356.622	7.1411	21.3799	21.3557	0	17.413	0.148353	0.104937	0.0446691	70.522	29.8166	44.9434	54.5605	1.80747	2.57591	81.0405	73.39	1	3	K23
11	24	2309	645	24.1969	409	34.1687	236	6.91525	8	8	0	7	0.279342	0.177133	0.102209	63.4109	36.5891	47.907	64.3032	1.24031	1.95599	87.5	5	28884	2159.78	632.204	24.382	404.722	34.2508	221.124	6.87705	7.83395	7.82599	0	7.4627	0.296054	0.190117	0.103755	63.9697	34.9458	50.6005	67.6405	1.21342	1.90713	94.6051	19.5712	1	1	K24
11	24	7958	1262	26.8352	900	34.7489	362	7.16022	14	14	0	11	0.158583	0.113094	0.0454888	71.3154	28.6846	46.4342	56.3333	1.10935	1.55556	78.5714	5	28885	7443.71	1236.96	27.0405	890.587	34.8324	339.181	7.12067	13.7094	13.6955	0	11.7271	0.16807	0.121384	0.0461772	71.9439	27.3963	49.045	59.257	1.0853	1.5167	84.9515	67.4524	1	2	K24
11	24	8864	1654	28.4637	1208	36.3146	446	7.19955	40	40	0	29	0.186597	0.136282	0.0503159	73.0351	26.9649	46.7352	56.7881	2.41838	3.31126	72.5	5	28886	8291.16	1621.19	28.6815	1195.37	36.4018	417.886	7.15978	39.1697	39.13	0	30.9169	0.197761	0.146271	0.0510773	73.6787	25.7539	49.3628	59.7354	2.36595	3.22854	78.3871	75.1317	1	3	K24
12	1	10604	3194	33.2351	2659	38.4062	535	7.53458	379	376	3	264	0.301207	0.250754	0.0504527	83.2498	16.7502	55.6982	62.2791	11.866	14.1407	69.657	5	28884	9869.93	2842.06	33.2362	2373.3	38.3989	469.009	7.53723	326.828	324.645	3	236.554	0.294287	0.245916	0.048251	83.4906	16.5053	57.7471	64.3723	11.4149	13.5966	71.5804	89.438	1	1	L01
12	1	11007	3061	33.739	2560	38.9059	501	7.33733	377	377	0	259	0.278096	0.232579	0.0455165	83.6328	16.3672	54.296	60.0781	12.3162	14.7266	68.7003	5	28885	10245	2723.71	33.7401	2284.94	38.8985	439.203	7.33991	325.103	325.509	0	232.074	0.271707	0.228091	0.0435303	83.8747	16.128	56.2933	62.0974	11.848	14.1599	70.5973	92.837	1	2	L01
12	1	11824	6981	36.6619	5940	41.687	1041	7.98847	1263	1256	7	821	0.590409	0.502368	0.0880413	85.0881	14.9119	53.617	58.5354	18.092	21.1448	65.004	5	28886	11005.5	6211.78	36.6632	5301.77	41.6792	912.595	7.99129	1089.14	1084.45	7	735.647	0.576845	0.492674	0.0841994	85.3342	14.694	55.5893	60.5028	17.4041	20.3312	66.7989	99.7279	1	3	L01
12	2	10502	3809	34.4235	3214	39.3376	595	7.87899	597	597	0	426	0.362693	0.306037	0.0566559	84.3791	15.6209	57.1541	63.4101	15.6734	18.575	71.3568	5	28884	9783.51	3338.27	33.7618	2797.47	38.8926	550.733	7.85379	463.541	462.989	0	339.944	0.348891	0.290805	0.0575023	83.5767	16.4497	57.5667	64.2465	13.8714	16.6054	73.0304	88.6549	1	1	L02
12	2	11014	3230	34.0381	2708	39.1352	522	7.59579	446	445	1	314	0.293263	0.245869	0.0473942	83.839	16.161	54.582	60.7459	13.808	16.4328	70.4036	5	28885	10260.5	2830.82	33.3839	2357.05	38.6924	483.164	7.57149	346.297	345.109	1	250.569	0.282103	0.233631	0.0481022	83.0418	17.0185	54.9761	61.5472	12.2205	14.6903	72.0548	92.9771	1	2	L02
12	2	12379	5869	36.1019	4938	41.3872	931	8.06874	1325	1316	9	790	0.474109	0.398901	0.075208	84.137	15.863	51.8317	56.2373	22.5762	26.6505	59.6226	5	28886	11532.1	5143.68	35.408	4298.05	40.919	861.736	8.04293	1028.8	1020.59	9	630.413	0.456068	0.379047	0.0763315	83.3369	16.7047	52.2058	56.9791	19.9806	23.8246	61.021	104.5	1	3	L02
12	3	11380	4363	35.2957	3692	40.2367	671	8.10879	657	654	3	447	0.383392	0.324429	0.0589631	84.6207	15.3793	56.1999	62.0802	15.0584	17.714	68.0365	5	28884	11980.3	4603.37	35.4296	3892.74	40.3283	705.88	8.18373	746.602	741.91	3	484.938	0.386587	0.326237	0.0591585	84.6927	15.3149	55.5065	61.0918	16.1369	18.9231	64.9735	108.562	1	1	L03
12	3	10759	2759	33.6966	2287	39.1154	472	7.44068	322	322	0	219	0.256436	0.212566	0.0438702	82.8924	17.1076	54.73	60.7783	11.6709	14.0796	68.0124	5	28885	11326.5	2911	33.8245	2411.35	39.2045	496.536	7.50944	365.915	365.283	0	237.587	0.258573	0.213751	0.0440157	82.9629	17.036	54.0548	59.8107	12.5067	15.0407	64.9504	102.637	1	2	L03
12	3	12205	5470	36.6022	4658	41.5751	812	8.07512	1034	1030	4	617	0.448177	0.381647	0.0665301	85.1554	14.8446	50.6033	55.5174	18.9031	22.1125	59.6712	5	28886	12848.8	5771.36	36.7411	4911.26	41.6698	854.21	8.14975	1175.02	1168.45	4	669.367	0.451911	0.383774	0.0667506	85.2278	14.7824	49.979	54.6335	20.2569	23.6219	56.9847	116.432	1	3	L03
12	4	10701	3303	33.6857	2764	38.7301	539	7.81818	463	459	4	311	0.308663	0.258294	0.0503691	83.6815	16.3185	56.1005	62.1563	14.0176	16.6064	67.1706	5	28884	10986	3197.2	33.6638	2669.58	38.7602	530.305	7.84824	459.205	454.947	4	299.083	0.294864	0.245716	0.0490489	83.4994	16.5104	55.2879	61.2461	14.3385	17.0528	64.7682	99.5515	1	1	L04
12	4	11178	2888	34.4484	2398	39.9183	490	7.67959	343	342	1	237	0.258365	0.214529	0.0438361	83.0332	16.9668	54.7091	61.0092	11.8767	14.2619	69.0962	5	28885	11475.7	2795.49	34.426	2316.08	39.9493	482.096	7.70912	340.188	338.98	1	227.919	0.246814	0.204082	0.0426871	82.8526	17.1663	53.9167	60.1158	12.1486	14.6453	66.6249	103.989	1	2	L04
12	4	12002	5991	36.751	5119	41.6507	872	7.98739	1132	1127	5	700	0.499167	0.426512	0.0726546	85.4448	14.5552	53.0629	57.9605	18.895	22.016	61.8375	5	28886	12321.7	5799.1	36.727	4944.13	41.6831	857.933	8.01809	1122.72	1117.05	5	673.177	0.476851	0.405743	0.0707502	85.2589	14.7264	52.2943	57.1118	19.3276	22.6079	59.6258	111.655	1	3	L04
12	5	11805	4191	34.8043	3537	39.7806	654	7.89144	689	689	0	439	0.355019	0.299619	0.0554003	84.3951	15.6049	54.2114	59.2593	16.44	19.4798	63.7155	5	28884	12208.8	4048.12	34.6413	3411.56	39.6775	642.295	7.91751	685.096	684.662	0	420.638	0.33515	0.281881	0.053063	84.1594	15.8404	53.4056	58.4839	16.9066	20.0744	61.2129	110.632	1	1	L05
12	5	11944	3582	35.0977	3066	39.6601	516	7.98837	451	450	1	302	0.2999	0.256698	0.0432016	85.5946	14.4054	54.8855	59.85	12.5907	14.6771	66.9623	5	28885	12352.6	3459.88	34.9333	2957.27	39.5574	506.765	8.01476	448.444	447.167	1	289.368	0.283115	0.241501	0.041379	85.3555	14.6228	54.0697	59.0669	12.9481	15.1251	64.3321	111.935	1	2	L05
12	5	12556	6479	35.9359	5486	40.9849	993	8.0423	1200	1192	8	679	0.516008	0.436923	0.0790857	84.6736	15.3264	49.2206	53.9008	18.5214	21.728	56.5833	5	28886	12985.5	6258.12	35.7676	5291.44	40.8786	975.227	8.06887	1193.2	1184.5	8	650.599	0.487129	0.411056	0.0757491	84.437	15.5577	48.489	53.1956	19.0471	22.3913	54.3608	117.67	1	3	L05
12	6	12052	5166	35.44	4411	40.1725	755	7.79073	786	786	0	514	0.428643	0.365997	0.0626452	85.3852	14.6148	55.4588	60.7345	15.2149	17.8191	65.3944	5	28884	12370.2	4901.6	35.1889	4169.45	39.9864	733.585	7.79839	762.104	761.574	0	485.414	0.399931	0.340123	0.0597255	85.0261	14.9481	54.6139	59.9861	15.6367	18.4019	63.2526	112.094	1	1	L06
12	6	12321	3605	36.1723	3099	40.8051	506	7.79842	529	527	2	334	0.29259	0.251522	0.0410681	85.9639	14.0361	52.0943	56.2762	14.6741	17.0055	63.138	5	28885	12646.3	3420.49	35.916	2929.29	40.6161	491.648	7.80609	512.918	510.623	2	315.425	0.272991	0.233741	0.039154	85.6024	14.3562	51.3007	55.5827	15.0809	17.5616	61.0701	114.596	1	2	L06
12	6	12332	6003	36.6125	5098	41.6858	905	8.03425	1110	1104	6	634	0.486782	0.413396	0.0733863	84.9242	15.0758	50.0583	54.2762	18.4908	21.6556	57.1171	5	28886	12657.5	5695.76	36.3531	4818.83	41.4927	879.33	8.04216	1076.25	1069.69	6	598.741	0.454176	0.384171	0.069966	84.567	15.4196	49.2957	53.6073	19.0034	22.3638	55.2464	114.698	1	3	L06
12	7	7768	2778	33.1875	2239	39.3417	539	7.62338	287	285	2	223	0.357621	0.288234	0.0693872	80.5976	19.4024	58.5313	66.5029	10.3312	12.7289	77.7003	5	28884	8069.07	2685.96	32.9941	2152.69	39.2268	528.404	7.63379	291.319	289.121	2	218.456	0.334066	0.268195	0.0659058	80.2712	19.8282	57.4252	65.3738	10.93	13.5164	74.2623	73.1192	1	1	L07
12	7	7930	1751	30.9994	1410	36.7801	341	7.09677	116	116	0	84	0.220807	0.177806	0.0430013	80.5254	19.4746	53.6265	61.773	6.62479	8.22695	72.4138	5	28885	8237.35	1692.99	30.8188	1355.65	36.6727	334.297	7.10647	117.746	117.677	0	82.2884	0.206263	0.165444	0.0408437	80.1993	19.9019	52.6131	60.7243	7.0088	8.73595	69.2096	74.6441	1	2	L07
12	7	11975	6081	36.0733	5176	40.9898	905	7.9547	1099	1097	2	668	0.507808	0.432234	0.0755741	85.1176	14.8824	52.738	57.245	18.0727	21.194	60.7825	5	28886	12439.1	5879.53	35.8631	4976.48	40.87	887.21	7.96557	1115.54	1112.86	2	654.389	0.474361	0.402184	0.0717823	84.7729	15.209	51.7414	56.2731	19.1203	22.5052	58.093	112.719	1	3	L07
12	8	10778	4901	34.9941	4168	39.7766	733	7.79945	701	698	3	515	0.454723	0.386714	0.0680089	85.0439	14.9561	59.9674	65.3791	14.3032	16.7466	73.4665	5	28884	11010.6	4593.84	34.6755	3891.5	39.5811	701.003	7.79143	664.805	660.657	3	476.083	0.418567	0.353784	0.0641255	84.6527	15.3298	59.0463	64.6369	14.554	17.064	71.3678	99.7746	1	1	L08
12	8	10775	2849	33.0881	2355	38.4234	494	7.65385	202	201	1	138	0.264408	0.218561	0.0458469	82.6606	17.3394	54.2296	60.4246	7.09021	8.53503	68.3168	5	28885	11007.6	2670.45	32.7869	2198.77	38.2345	472.436	7.64597	191.57	190.247	1	127.572	0.243385	0.199951	0.0432289	82.2804	17.7726	53.3966	59.7387	7.21451	8.69677	66.3653	99.7468	1	2	L08
12	8	11676	3753	33.9933	3177	38.7051	576	8.00521	463	463	0	297	0.321429	0.272097	0.049332	84.6523	15.3477	52.4647	57.6645	12.3368	14.5735	64.1469	5	28886	11928	3517.79	33.6839	2966.24	38.5148	550.856	7.99697	439.094	438.23	0	274.557	0.295871	0.248927	0.046515	84.2629	15.7311	51.6589	57.0099	12.5531	14.8497	62.3144	108.088	1	3	L08
12	9	3206	1264	33.1772	1038	38.8555	226	7.09735	15	15	0	12	0.394261	0.323768	0.0704928	82.1203	17.8797	54.6677	63.0058	1.18671	1.44509	80	5	28884	3344.04	1224.21	33.0007	1003.73	38.7548	223.561	7.10151	15.4266	15.3978	0	11.979	0.366319	0.299948	0.0670766	81.8044	18.2522	53.8498	62.1773	1.26967	1.55476	77.1745	30.3026	1	1	L09
12	9	5461	1637	31.3348	1284	38.0062	353	7.06799	32	32	0	23	0.299762	0.235122	0.0646402	78.4362	21.5638	51.069	60.1246	1.9548	2.49221	71.875	5	28885	5696.14	1585.46	31.168	1241.61	37.9077	349.19	7.07214	32.9101	32.8487	0	22.9597	0.278517	0.217824	0.0615076	78.1345	22.013	50.3049	59.3341	2.09145	2.68135	69.3365	51.6165	1	2	L09
12	9	5097	1454	32.5351	1173	38.6036	281	7.20285	40	39	1	29	0.285266	0.230135	0.0551305	80.674	19.326	50.3439	58.0563	2.75103	3.32481	72.5	5	28886	5316.46	1408.23	32.3619	1134.27	38.5035	277.967	7.20708	41.1376	40.0343	1	28.9492	0.265049	0.213204	0.0524587	80.3637	19.7285	49.5906	57.2929	2.94335	3.57714	69.9394	48.176	1	3	L09
12	10	10509	4843	34.8871	4137	39.5037	706	7.83428	551	550	1	424	0.460843	0.393663	0.0671805	85.4223	14.5777	60.7888	66.1832	11.3772	13.2947	76.951	5	28884	10794.8	4582.36	34.6665	3901.42	39.3799	683.547	7.82528	539.618	538.277	1	406.265	0.426103	0.361903	0.0637441	85.1101	14.866	59.8921	65.3761	11.8131	13.8554	74.7856	97.819	1	1	L10
12	10	11329	3711	34.9598	3159	39.6885	552	7.89855	428	428	0	287	0.327566	0.278842	0.0487245	85.1253	14.8747	54.7831	60.2089	11.5333	13.5486	67.0561	5	28885	11637.1	3511.28	34.7388	2979.11	39.5641	534.444	7.88948	419.159	418.878	0	274.995	0.302874	0.256345	0.0462322	84.8142	15.1689	53.975	59.4746	11.9751	14.12	65.1691	105.452	1	2	L10
12	10	11918	3696	35.1531	3196	39.4036	500	7.984	561	559	2	394	0.310119	0.268166	0.0419533	86.4719	13.5281	58.2251	62.9537	15.1786	17.4906	70.2317	5	28886	12242.1	3497.09	34.9309	3014.01	39.2801	484.098	7.97483	549.412	547.086	2	377.52	0.286741	0.246531	0.0398074	86.1559	13.7957	57.3663	62.1859	15.7601	18.2283	68.2554	110.934	1	3	L10
12	11	10430	4233	33.5129	3544	38.5195	689	7.76052	502	500	2	355	0.405849	0.339789	0.0660594	83.7231	16.2769	57.1462	63.149	11.8592	14.1084	70.7171	5	28884	10728.9	3960.08	33.2688	3299.19	38.3914	662.398	7.74527	486.738	484.462	2	334.055	0.371885	0.30921	0.0622044	83.2761	16.7505	56.062	62.1299	12.347	14.7446	68.5208	97.2217	1	1	L11
12	11	10897	3386	34.4752	2888	39.0921	498	7.7008	300	300	0	201	0.310728	0.265027	0.0457007	85.2924	14.7076	54.9616	60.4917	8.86001	10.3878	67	5	28885	11209.3	3167.69	34.2241	2688.51	38.9622	478.772	7.68567	290.88	290.677	0	189.141	0.284725	0.241176	0.0430337	84.837	15.1355	53.9188	59.5155	9.22443	10.8562	64.9192	101.575	1	2	L11
12	11	11336	3827	34.6216	3240	39.5065	587	7.65928	397	396	1	286	0.337597	0.285815	0.0517819	84.6616	15.3384	54.8994	60.1543	10.3737	12.2222	72.0403	5	28886	11660.9	3580.25	34.3695	3016.19	39.3752	564.336	7.64423	384.931	383.694	1	269.126	0.309345	0.260093	0.0487601	84.2096	15.7847	53.8578	59.1836	10.8003	12.7734	69.8029	105.667	1	3	L11
12	12	10917	5035	33.88	4263	38.582	772	7.9158	574	574	0	405	0.461207	0.390492	0.0707154	84.6673	15.3327	54.8163	60.2627	11.4002	13.4647	70.5575	5	28884	11156.2	4701.97	33.7043	3958.86	38.4761	738.3	7.89308	541.726	541.313	0	377.051	0.422823	0.356592	0.0666493	84.3779	15.6161	54.1877	59.7215	11.643	13.7953	69.2848	101.094	1	1	L12
12	12	11009	3940	35.1355	3375	39.7209	565	7.74513	444	443	1	295	0.357889	0.306567	0.0513216	85.6599	14.3401	57.5381	62.4889	11.269	13.1259	66.4414	5	28885	11250.2	3679.4	34.9533	3134.21	39.6119	540.336	7.7229	419.036	417.773	1	274.642	0.328104	0.279953	0.0483707	85.3671	14.6052	56.8783	61.9277	11.509	13.4482	65.243	101.946	1	2	L12
12	12	11466	4681	35.2775	4007	39.8705	674	7.97181	605	605	0	394	0.40825	0.349468	0.0587825	85.6014	14.3986	56.2487	60.9933	12.9246	15.0986	65.124	5	28886	11717.2	4371.39	35.0945	3721.12	39.7611	644.578	7.94892	570.983	570.548	0	366.81	0.374274	0.319129	0.0554025	85.3088	14.6648	55.6037	60.4455	13.1999	15.4693	63.9493	106.177	1	3	L12
12	13	10479	4160	32.7228	3422	38.156	738	7.52981	443	443	0	343	0.396984	0.326558	0.0704266	82.2596	17.7404	56.9712	63.2963	10.649	12.9456	77.4266	5	28884	10780.8	3997.77	32.6423	3279.06	38.1496	720.909	7.51509	439.369	439.088	0	333.522	0.372218	0.304366	0.0669928	82.0763	17.954	56.3393	62.7119	11.0511	13.4503	75.7583	97.6919	1	1	L13
12	13	11148	3480	33.4828	2899	38.6668	581	7.61618	292	292	0	190	0.312164	0.260047	0.052117	83.3046	16.6954	51.8103	57.3301	8.3908	10.0724	65.0685	5	28885	11469.1	3344.29	33.4003	2777.91	38.6602	567.545	7.60128	289.606	289.421	0	184.75	0.292689	0.242374	0.0495759	83.119	16.8964	51.2357	56.8008	8.70758	10.4651	63.6664	103.929	1	2	L13
12	13	11185	4307	34.8556	3722	39.094	585	7.88889	663	660	3	443	0.385069	0.332767	0.0523022	86.4175	13.5825	55.5143	59.8066	15.3935	17.7324	66.8175	5	28886	11507.1	4139.04	34.7698	3566.53	39.0874	571.452	7.87346	657.565	654.172	3	430.759	0.361046	0.310153	0.0497521	86.2249	13.7461	54.8986	59.2544	15.9747	18.4237	65.3777	104.274	1	3	L13
12	14	11551	3981	33.7091	3389	38.224	592	7.86318	498	495	3	346	0.344645	0.293395	0.051251	85.1294	14.8706	56.6943	61.9062	12.5094	14.6061	69.4779	5	28884	11896.8	3857.32	33.5922	3263.86	38.2065	587.736	7.85542	512.163	508.8	3	346.712	0.326695	0.277068	0.0496027	84.8468	15.1375	55.8627	61.1462	13.1939	15.4548	67.865	107.804	1	1	L14
12	14	11983	4472	34.7272	3839	39.1823	633	7.70774	438	438	0	277	0.373195	0.320371	0.0528248	85.8453	14.1547	54.7182	59.5468	9.79428	11.4092	63.242	5	28885	12341.7	4333.06	34.6067	3697.24	39.1644	628.44	7.70014	450.457	450.211	0	277.57	0.353758	0.302543	0.0511259	85.5603	14.4087	53.9157	58.8157	10.3302	12.0722	61.7739	111.836	1	2	L14
12	14	11844	5187	35.1087	4480	39.3658	707	8.13296	739	737	2	471	0.437943	0.378251	0.0596927	86.3698	13.6302	55.2535	59.8661	14.2472	16.4509	63.7348	5	28886	12198.5	5025.85	34.9869	4314.57	39.3478	701.907	8.12494	760.017	757.547	2	471.969	0.415134	0.357202	0.0577728	86.0831	13.8748	54.4431	59.1311	15.0267	17.4068	62.2552	110.539	1	3	L14
12	15	9238	3354	32.7257	2788	37.83	566	7.58304	390	389	1	302	0.363066	0.301797	0.0612687	83.1246	16.8754	57.6923	64.3831	11.6279	13.9527	77.4359	5	28884	9511.47	3310.55	32.694	2748.48	37.8447	567.069	7.5795	406.454	405.205	1	312.769	0.35006	0.290121	0.0600314	82.9495	17.0676	57.2573	64.0323	12.2425	14.7237	76.5629	86.1897	1	1	L15
12	15	9124	3873	34.3251	3277	39.1248	596	7.93456	346	346	0	245	0.424485	0.359163	0.0653222	84.6114	15.3886	57.9396	63.3506	8.93364	10.5584	70.8092	5	28885	9394.09	3822.83	34.2918	3230.55	39.14	597.125	7.93086	360.597	360.414	0	253.736	0.409279	0.345268	0.0640031	84.4332	15.5638	57.5027	63.0054	9.40586	11.1419	70.011	85.1261	1	2	L15
12	15	10729	3687	34.1191	3155	38.548	532	7.85338	424	423	1	298	0.343648	0.294063	0.0495852	85.5709	14.4291	54.3531	59.588	11.4999	13.4073	70.283	5	28886	11046.6	3639.24	34.086	3110.28	38.563	533.004	7.84972	441.888	440.621	1	308.626	0.331338	0.282686	0.0485839	85.3907	14.5934	53.9433	59.2633	12.1077	14.1482	69.4907	100.101	1	3	L15
12	16	9750	4879	35.2168	3870	42.3824	1009	7.7334	373	372	1	279	0.50041	0.396923	0.103487	79.3195	20.6805	55.5237	62.6873	7.64501	9.6124	74.7989	5	28884	10046.5	4879.45	35.2182	3869.19	42.4339	1022.14	7.72838	392.939	391.697	1	290.668	0.488476	0.386064	0.102152	79.1869	20.8679	55.0428	62.2352	8.1502	10.2819	73.7349	91.0377	1	1	L16
12	16	8288	4127	36.5963	3235	44.5759	892	7.65695	147	147	0	117	0.497949	0.390323	0.107625	78.3862	21.6138	56.094	64.3277	3.56191	4.54405	79.5918	5	28885	8540.01	4127.38	36.5978	3234.32	44.63	903.614	7.65198	154.858	154.784	0	121.893	0.486073	0.379645	0.106237	78.2552	21.8096	55.6082	63.8637	3.79729	4.86054	78.4596	77.3867	1	2	L16
12	16	11111	4593	34.8988	3750	40.988	843	7.81139	347	345	2	252	0.413374	0.337503	0.0758708	81.646	18.354	57.3046	64	7.55497	9.2	72.6225	5	28886	11448.8	4593.42	34.9001	3749.22	41.0378	853.976	7.80632	365.549	363.268	2	262.539	0.403516	0.32827	0.0748921	81.5095	18.5203	56.8083	63.5384	8.05422	9.84077	71.5894	103.746	1	3	L16
12	17	7239	2683	31.659	2148	37.7142	535	7.34766	257	255	2	199	0.370631	0.296726	0.0739052	80.0596	19.9404	54.044	62.5233	9.57883	11.8715	77.4319	5	28884	7455.35	2636.4	31.5527	2099.45	37.7013	536.994	7.32644	260.867	258.687	2	200.174	0.356472	0.283754	0.0726381	79.7814	20.3152	53.4253	61.904	9.91	12.3224	76.1772	67.5578	1	1	L17
12	17	11129	3996	34.4257	3390	39.2094	606	7.66502	489	489	0	338	0.359062	0.30461	0.0544523	84.8348	15.1652	54.4795	59.528	12.2372	14.4248	69.1207	5	28885	11461.6	3926.6	34.3102	3313.38	39.1961	608.258	7.64287	496.359	496.071	0	339.993	0.345344	0.291292	0.0535187	84.54	15.4502	53.8558	58.9384	12.6603	14.9726	68.0006	103.861	1	2	L17
12	17	11008	4509	34.2295	3787	39.1904	722	8.20914	594	593	1	432	0.409611	0.344023	0.0655887	83.9876	16.0124	56.3761	62.1336	13.1737	15.6588	72.7273	5	28886	11337	4430.69	34.1147	3701.41	39.177	724.69	8.18543	602.939	601.575	1	434.548	0.393962	0.328982	0.0644641	83.6957	16.3134	55.7308	61.5182	13.6291	16.2536	71.5488	102.732	1	3	L17
12	18	7957	3010	32.7096	2492	37.9543	518	7.47876	291	289	2	226	0.378283	0.313183	0.0650999	82.7907	17.2093	55.6478	61.9984	9.66777	11.5971	77.6632	5	28884	8164.81	2957.72	32.6636	2443.61	37.9912	518.029	7.45742	294.23	292.416	2	228.207	0.364309	0.300487	0.0636979	82.5606	17.4677	55.0192	61.4129	9.93354	11.989	76.8099	73.9868	1	1	L18
12	18	11225	4278	35.0028	3722	39.0545	556	7.8795	508	508	0	348	0.381114	0.331581	0.0495323	87.0033	12.9967	57.9009	62.8963	11.8747	13.6486	68.5039	5	28885	11518.2	4203.7	34.9535	3649.73	39.0925	556.031	7.85701	513.638	514.004	0	351.399	0.367035	0.318139	0.0484656	86.7615	13.1919	57.2468	62.3023	12.2011	14.1098	67.7512	104.374	1	2	L18
12	18	10446	3726	34.7665	3217	39.0317	509	7.80943	388	386	2	268	0.356692	0.307965	0.0487268	86.3392	13.6608	57.9979	63.1644	10.4133	11.9988	69.0722	5	28886	10718.8	3661.29	34.7176	3154.54	39.0697	509.029	7.78715	392.306	390.562	2	270.617	0.343515	0.29548	0.0476774	86.0993	13.8659	57.3427	62.5679	10.6996	12.4042	68.3132	97.1303	1	3	L18
12	19	8323	3041	32.1631	2523	37.2279	518	7.49421	284	283	1	200	0.365373	0.303136	0.0622372	82.9661	17.0339	55.5409	62.4653	9.33903	11.2168	70.4225	5	28884	8610.09	2927.36	32.1226	2425.75	37.2724	506.909	7.47103	280.957	279.787	1	196.659	0.343896	0.284723	0.0593578	82.7812	17.2391	54.838	61.8133	9.59713	11.5634	69.381	78.0218	1	1	L19
12	19	11521	4550	33.7604	3850	38.4197	700	8.13429	542	541	1	356	0.394931	0.334172	0.0607586	84.6154	15.3846	54.0879	59.2727	11.9121	14.0519	65.6827	5	28885	11918.4	4379.98	33.7179	3701.6	38.4657	685.012	8.10913	536.193	534.858	1	350.052	0.371717	0.313874	0.0579477	84.4268	15.57	53.4034	58.6541	12.2413	14.4861	64.7112	108.001	1	2	L19
12	19	10869	4036	34.2844	3453	38.7185	583	8.0223	510	509	1	343	0.371331	0.317693	0.0536388	85.555	14.445	56.2438	61.7145	12.6363	14.7408	67.2549	5	28886	11243.9	3885.18	34.2412	3319.9	38.7648	570.517	7.99749	504.536	503.221	1	337.269	0.349504	0.298395	0.0511572	85.3643	14.619	55.532	61.0703	12.9855	15.1963	66.2602	101.889	1	3	L19
12	20	4759	1896	33.1477	1559	38.6658	337	7.62018	194	194	0	134	0.398403	0.32759	0.0708132	82.2257	17.7743	56.4873	64.1437	10.2321	12.4439	69.0722	5	28884	4868.59	1827.73	33.079	1499.66	38.6908	331.564	7.58626	183.537	183.621	0	127.928	0.378097	0.30879	0.0686871	81.9894	18.0503	56.07	63.827	10.1998	12.422	68.8723	44.1175	1	1	L20
12	20	10199	3608	34.4235	3084	38.9475	524	7.79771	338	338	0	236	0.35376	0.302383	0.0513776	85.4767	14.5233	56.9013	62.4514	9.36807	10.9598	69.8225	5	28885	10433.9	3478.09	34.3521	2966.62	38.9726	515.547	7.76301	319.77	319.917	0	225.306	0.335729	0.28503	0.049835	85.231	14.7488	56.4809	62.1431	9.33849	10.9405	69.6205	94.5481	1	2	L20
12	20	10501	3900	33.8864	3302	38.5569	598	8.09699	378	378	0	262	0.371393	0.314446	0.056947	84.6667	15.3333	55.3077	60.9328	9.69231	11.4476	69.3122	5	28886	10742.8	3759.58	33.8162	3176.32	38.5818	588.353	8.06095	357.612	357.777	0	250.128	0.352464	0.296401	0.0552371	84.4233	15.5715	54.8991	60.632	9.6617	11.4275	69.1116	97.3478	1	3	L20
12	21	4791	1088	29.9393	837	36.7085	251	7.36653	39	39	0	30	0.227092	0.174703	0.0523899	76.9301	23.0699	53.3088	63.3214	3.58456	4.6595	76.9231	5	28884	4984.31	1090.34	30.0754	837.411	36.8526	252.167	7.34973	40.4292	40.408	0	31.0086	0.221202	0.170458	0.0509384	76.9529	23.0396	53.0267	62.9467	3.68827	4.78695	76.2088	45.1661	1	1	L21
12	21	10839	3891	33.9059	3262	38.9595	629	7.69793	365	364	1	253	0.358981	0.30095	0.0580312	83.8345	16.1655	55.8468	61.8639	9.38062	11.1588	69.3151	5	28885	11276.3	3899.37	34.06	3263.6	39.1125	631.924	7.68037	378.375	377.141	1	261.506	0.34967	0.293639	0.0564234	83.8593	16.1443	55.5512	61.4978	9.65202	11.464	68.6714	102.182	1	2	L21
12	21	10988	4606	34.1311	3902	38.8398	704	8.03267	576	576	0	405	0.419185	0.355115	0.0640699	84.7156	15.2844	56.7955	62.4552	12.5054	14.7617	70.3125	5	28886	11431.3	4615.91	34.2863	3903.91	38.9923	707.272	8.01435	597.108	596.795	0	418.616	0.408311	0.346487	0.0622948	84.7406	15.2644	56.4949	62.0855	12.8672	15.1654	69.6596	103.587	1	3	L21
12	22	6285	2041	32.6575	1628	39.027	413	7.54964	232	230	2	172	0.324741	0.259029	0.065712	79.7648	20.2352	55.267	63.3292	11.367	14.1278	74.1379	5	28884	6438.83	2082.16	32.7218	1662.85	39.1197	424.669	7.52229	234.88	232.718	2	179.193	0.324262	0.258687	0.0661887	79.755	20.2529	55.586	63.6551	11.2798	14.0094	75.2096	58.3466	1	1	L22
12	22	10367	3345	34.2975	2816	39.2717	529	7.81853	437	437	0	281	0.322658	0.271631	0.0510273	84.1854	15.8146	56.2332	61.7188	13.0643	15.5185	64.3021	5	28885	10620.7	3412.45	34.3649	2876.28	39.3649	543.946	7.79021	442.424	442.165	0	292.752	0.322183	0.271272	0.0513974	84.175	15.8285	56.5577	62.0363	12.9641	15.3884	65.2316	96.2416	1	2	L22
12	22	10217	4137	34.5958	3553	38.9381	584	8.17808	542	542	0	376	0.404913	0.347754	0.0571596	85.8835	14.1165	56.8286	61.8069	13.1013	15.2547	69.3727	5	28886	10467.1	4220.42	34.6639	3629.05	39.0305	600.5	8.14846	548.727	548.406	0	391.725	0.404316	0.347294	0.0575743	85.873	14.1289	57.1566	62.1249	13.0008	15.1269	70.3755	94.8491	1	3	L22
12	23	4734	1482	32.6012	1201	38.5196	281	7.30605	169	168	1	122	0.313054	0.253697	0.0593578	81.0391	18.9609	56.4777	64.363	11.4035	13.9883	72.1893	5	28884	4317.59	1268.17	32.0812	1018.37	38.174	254.918	7.21907	117.003	116.458	1	93.6543	0.299421	0.240444	0.0603751	80.2551	19.9855	58.3776	67.0666	9.28005	11.524	78.9511	39.1246	1	1	L23
12	23	12403	4215	34.06	3540	39.0017	675	8.1437	518	517	1	324	0.339837	0.285415	0.0544223	83.9858	16.0142	54.2349	59.3785	12.2894	14.6045	62.5483	5	28885	11312	3606.83	33.5167	3001.7	38.6518	612.348	8.04675	358.624	358.384	1	248.721	0.325038	0.270505	0.055355	83.1732	16.8796	56.0593	61.8727	10.001	12.0316	68.407	102.506	1	2	L23
12	23	11941	4312	34.9548	3702	39.4244	610	7.82951	660	660	0	432	0.361109	0.310024	0.0510845	85.8534	14.1466	53.1308	57.7526	15.3061	17.8282	65.4545	5	28886	10890.7	3689.84	34.3972	3139.07	39.0707	553.381	7.7363	456.934	457.512	0	331.628	0.345383	0.293829	0.05196	85.0228	14.911	54.9181	60.1785	12.4559	14.6874	71.5855	98.6875	1	3	L23
12	24	956	566	33.2085	430	41.4721	136	7.08088	32	32	0	25	0.59205	0.449791	0.142259	75.9717	24.0283	55.3004	66.2791	5.65371	7.44186	78.125	5	28884	877.296	530.527	33.3162	404.846	41.586	126.095	7.02584	28.4121	28.4513	0	24.6747	0.618044	0.47145	0.146828	76.1707	23.7102	58.336	69.8262	5.23886	6.89778	85.4951	7.94976	1	1	L24
12	24	12444	4702	35.5651	4033	40.1059	669	8.19133	562	560	2	380	0.377853	0.324092	0.0537608	85.772	14.228	56.04	60.8728	11.9524	13.8854	67.6157	5	28885	11419.5	4407.31	35.6804	3797.08	40.216	620.277	8.12766	498.988	497.898	2	375.056	0.394442	0.339698	0.0554872	85.9967	14.0396	59.1163	64.1306	11.0753	12.8703	73.9943	103.48	1	2	L24
12	24	12324	4442	34.769	3777	39.4715	665	8.06015	572	572	0	358	0.360435	0.306475	0.0539598	85.0293	14.9707	53.4444	58.5915	12.8771	15.1443	62.5874	5	28886	11309.4	4163.61	34.8818	3556.05	39.5799	616.569	7.9975	507.866	508.567	0	353.342	0.37626	0.321233	0.0556925	85.252	14.7726	56.3782	61.7272	11.9322	14.0371	68.4917	102.482	1	3	L24
13	1	12623	4167	35.0199	3508	40.1021	659	7.96662	561	558	3	366	0.330112	0.277905	0.0522063	84.1853	15.8147	54.6436	60.2623	13.4629	15.9065	65.2406	5	28884	11686.5	3910.94	35.1143	3317.56	40.0597	595.346	7.9732	513.242	512.514	3	348.909	0.337661	0.286626	0.0507849	84.8392	15.1867	57.2697	62.7762	13.0715	15.3422	67.6591	105.899	1	1	M01
13	1	12559	2527	33.2731	2044	39.3625	483	7.50311	319	319	0	219	0.20121	0.162752	0.0384585	80.8864	19.1136	51.9984	58.8063	12.6237	15.6067	68.652	5	28885	11627.3	2371.72	33.3627	1933.04	39.3209	436.346	7.5093	291.844	292.996	0	208.774	0.205812	0.167859	0.0374114	81.5148	18.3545	54.4973	61.2594	12.2567	15.053	71.197	105.362	1	2	M01
13	1	12804	6753	36.8923	5653	42.4865	1100	8.14364	1239	1229	10	758	0.527413	0.441503	0.0859107	83.7109	16.2891	50.8959	55.9526	18.3474	21.7407	61.1784	5	28886	11854.1	6338.03	36.9917	5346.12	42.4416	993.749	8.15036	1133.52	1128.82	10	722.604	0.539475	0.455357	0.0835717	84.3612	15.6421	53.3418	58.2867	17.814	20.9694	63.4463	107.418	1	3	M01
13	2	12546	4434	34.5593	3677	40.0446	757	7.91546	702	699	3	446	0.353419	0.293081	0.060338	82.9274	17.0726	52.774	58.0908	15.8322	19.0101	63.5328	5	28884	11625.4	4098.87	33.9853	3391.09	39.5573	722.066	7.89387	578.271	576.665	3	378.65	0.355922	0.292885	0.0622902	82.5381	17.5205	53.7329	59.3186	14.1423	17.0474	65.6213	105.345	1	1	M02
13	2	12633	3083	34.9455	2579	40.2613	504	7.74405	464	462	2	295	0.244043	0.204148	0.0398955	83.6523	16.3477	53.4869	59.3253	15.0503	17.9139	63.5776	5	28885	11706	2849.98	34.365	2378.47	39.7714	480.741	7.72293	382.219	381.143	2	250.452	0.245772	0.204011	0.0411864	83.2596	16.7766	54.4587	60.5792	13.4438	16.0644	65.6676	106.076	1	2	M02
13	2	13026	5061	37.1355	4281	42.4331	780	8.06026	988	981	7	570	0.388531	0.32865	0.0598802	84.588	15.412	51.0373	55.8281	19.5218	22.9152	57.6923	5	28886	12070.1	4678.48	36.5187	3948.13	41.9167	744.005	8.03828	813.863	809.311	7	483.925	0.391282	0.32843	0.0618177	84.191	15.8163	51.9646	57.008	17.4381	20.5493	59.5888	109.375	1	3	M02
13	3	11122	3724	34.8614	3134	39.9936	590	7.6	610	609	1	404	0.334832	0.281784	0.053048	84.1568	15.8432	55.2632	60.434	16.3802	19.432	66.2295	5	28884	11646.3	4144.38	35.0868	3501.21	40.0499	639.613	7.67387	735.417	734.921	1	466.3	0.353464	0.297996	0.0541372	84.6379	15.375	55.1748	59.9382	17.7166	20.8233	63.8299	105.535	1	1	M03
13	3	10213	2085	33.2182	1721	38.6293	364	7.63462	192	191	1	141	0.204152	0.168511	0.0356408	82.542	17.458	53.5731	60.5462	9.20863	11.0982	73.4375	5	28885	10694.4	2320.36	33.433	1922.65	38.6836	394.609	7.70882	231.476	230.492	1	162.743	0.215512	0.178206	0.0363726	83.0138	16.9421	53.4874	60.0495	9.9599	11.8928	70.7767	96.9092	1	2	M03
13	3	11821	5077	35.4386	4225	40.9493	852	8.1115	1020	1016	4	621	0.42949	0.357415	0.0720751	83.2184	16.7816	51.0144	55.716	20.0906	24.0473	60.8824	5	28886	12378.2	5650.11	35.6678	4720.04	41.007	923.644	8.19034	1229.71	1226.08	4	716.762	0.453389	0.377978	0.073555	83.6942	16.2856	50.9328	55.2589	21.7297	25.769	58.6764	112.167	1	3	M03
13	4	10120	2945	32.6978	2415	38.2286	530	7.49623	343	342	1	225	0.291008	0.238636	0.0523715	82.0034	17.9966	54.1256	61.2008	11.6469	14.1615	65.5977	5	28884	10334.1	3006.81	32.7635	2471.43	38.2251	537.365	7.52861	360.911	360.599	1	230.207	0.291042	0.238746	0.051874	82.2227	17.7445	53.9215	60.7776	12.0243	14.5876	63.8336	93.6444	1	1	M04
13	4	10847	2979	34.242	2510	39.2255	469	7.57143	393	391	2	245	0.274638	0.2314	0.0432378	84.2565	15.7435	51.1917	57.251	13.1923	15.5777	62.341	5	28885	11076.5	3041.52	34.3108	2568.65	39.2219	475.518	7.60414	413.521	412.263	2	250.67	0.274671	0.231507	0.042827	84.4818	15.523	50.9986	56.8551	13.6199	16.0464	60.6645	100.372	1	2	M04
13	4	11687	5826	36.8235	4913	42.1685	913	8.06134	1220	1215	5	686	0.498503	0.420382	0.078121	84.3289	15.6711	49.2276	54.2642	20.9406	24.7303	56.2295	5	28886	11934.3	5948.27	36.8975	5027.79	42.1647	925.688	8.09616	1283.71	1281.07	5	701.876	0.498562	0.420575	0.0773788	84.5544	15.4516	49.042	53.8889	21.6192	25.4744	54.7174	108.144	1	3	M04
13	5	9821	3790	35.429	3223	40.3363	567	7.53439	584	583	1	450	0.385908	0.328174	0.0577334	85.0396	14.9604	59.3668	65.9324	15.409	18.0887	77.0548	5	28884	10102.8	3861.31	35.3569	3293.85	40.1969	573.847	7.56286	616.063	616.277	1	458.734	0.381404	0.3247	0.0562466	85.2143	14.7994	59.1201	65.5799	15.9937	18.6991	74.7095	91.5481	1	1	M05
13	5	9450	2249	33.3344	1863	38.6565	386	7.64767	161	161	0	121	0.237989	0.197143	0.0408466	82.8368	17.1632	55.9804	62.6409	7.15874	8.64198	75.1553	5	28885	9721.15	2291.31	33.2665	1903.96	38.5228	390.662	7.67657	169.839	170.19	0	123.348	0.235212	0.195055	0.0397947	83.007	16.9784	55.7479	62.3061	7.4304	8.93358	72.8678	88.0898	1	2	M05
13	5	12283	5863	36.3481	4912	41.8357	951	8.00421	1110	1105	5	692	0.477326	0.399902	0.0774241	83.7796	16.2204	51.2536	56.6775	18.9323	22.4959	62.3423	5	28886	12635.4	5973.31	36.2741	5019.98	41.6911	962.485	8.03445	1170.94	1168.07	5	705.431	0.471755	0.395668	0.0754302	83.9518	16.0458	51.0407	56.3746	19.6507	23.255	60.4448	114.498	1	3	M05
13	6	11132	5127	36.3846	4371	41.2999	756	7.96561	742	739	3	535	0.460564	0.392652	0.0679123	85.2545	14.7455	57.9481	63.418	14.4724	16.9069	72.1024	5	28884	11364.9	5131.04	36.223	4377.72	41.073	756.976	7.97722	763.266	761.7	3	537.537	0.449877	0.383749	0.0658583	85.3087	14.6976	57.6857	63.1277	15.012	17.5143	70.3828	102.985	1	1	M06
13	6	11239	2783	35.2296	2351	40.2986	432	7.64352	266	266	0	165	0.24762	0.209182	0.0384376	84.4772	15.5228	52.7129	58.6984	9.55803	11.3143	62.0301	5	28885	11474.2	2785.19	35.0731	2354.61	40.0771	432.558	7.65466	273.624	274.171	0	165.782	0.241874	0.204439	0.037275	84.5308	15.4724	52.4742	58.4297	9.91439	11.7208	60.5507	103.975	1	2	M06
13	6	12234	6056	36.6475	5144	41.7168	912	8.05482	1155	1148	7	678	0.495014	0.420468	0.0745463	84.9406	15.0594	49.967	54.724	19.072	22.3173	58.7013	5	28886	12490	6060.78	36.4846	5151.91	41.4875	913.177	8.06656	1188.1	1183.26	7	681.215	0.483527	0.410934	0.0722916	84.9945	15.0106	49.7407	54.4735	19.7831	23.1191	57.3013	113.18	1	3	M06
13	7	8779	4456	34.7868	3716	40.1181	740	8.01486	561	559	2	419	0.507575	0.423283	0.0842921	83.3932	16.6068	58.5727	64.8009	12.5898	15.0431	74.6881	5	28884	9070.63	4544.35	34.6761	3785.56	39.9662	747.594	8.02962	604.129	603.25	2	436.695	0.496391	0.414207	0.0814368	83.4593	16.539	58.0905	64.2002	13.4434	16.0236	72.0402	82.195	1	1	M07
13	7	10337	2982	34.83	2515	39.8286	467	7.91006	367	367	0	276	0.288478	0.243301	0.0451775	84.3394	15.6606	58.786	64.9304	12.3072	14.5924	75.2044	5	28885	10680.4	3041.12	34.7191	2562.08	39.6778	471.793	7.92462	395.215	396.051	0	287.656	0.282122	0.238084	0.0436472	84.4062	15.5966	58.3021	64.3286	13.1416	15.5436	72.5382	96.782	1	2	M07
13	7	11918	7063	36.4572	6000	41.4712	1063	8.15616	1351	1350	1	829	0.592633	0.50344	0.0891928	84.9497	15.0503	51.1397	55.6167	19.1278	22.5	61.362	5	28886	12313.9	7203.04	36.3411	6112.31	41.3142	1073.91	8.17117	1454.86	1456.86	1	864.01	0.579575	0.492646	0.0861715	85.0171	14.9888	50.7187	55.1012	20.4248	23.9667	59.1865	111.584	1	3	M07
13	8	10899	5458	35.9168	4680	40.5506	778	8.04242	844	840	4	591	0.50078	0.429397	0.0713827	85.7457	14.2543	57.2188	62.9274	15.4635	17.9487	70.0237	5	28884	11074.9	5396.15	35.6845	4629.78	40.3163	766.747	8.03794	849.178	845.766	4	581.257	0.482591	0.413132	0.0684616	85.7662	14.2383	56.9524	62.7009	15.881	18.3459	68.6494	100.357	1	1	M08
13	8	11755	4406	34.8854	3786	39.2544	620	8.20645	570	570	0	371	0.374819	0.322076	0.0527435	85.9283	14.0717	52.6328	57.2108	12.9369	15.0555	65.0877	5	28885	11944.7	4356.07	34.6598	3745.37	39.0275	611.032	8.20189	573.497	573.912	0	364.884	0.361205	0.309876	0.0505852	85.9489	14.0559	52.3878	57.0049	13.2861	15.3887	63.8103	108.239	1	2	M08
13	8	11886	3477	35.2652	2989	39.7668	488	7.69262	419	419	0	288	0.292529	0.251472	0.0410567	85.9649	14.0351	54.5298	59.6186	12.0506	14.0181	68.7351	5	28886	12077.8	3437.6	35.0371	2956.93	39.537	480.942	7.68835	421.571	421.876	0	283.252	0.281904	0.241947	0.0393766	85.9855	14.0193	54.276	59.4041	12.3759	14.3283	67.3861	109.445	1	3	M08
13	9	9901	5208	34.823	4471	39.2883	737	7.73406	771	770	1	603	0.526007	0.451571	0.0744369	85.8487	14.1513	60.0422	65.8689	14.8041	17.2221	78.2101	5	28884	10272.2	5320.32	34.7298	4580.88	39.1524	751.296	7.74226	841.227	840.831	1	640.414	0.511661	0.439966	0.072045	85.9342	14.0781	59.7868	65.5126	15.9864	18.587	76.1422	93.0836	1	1	M09
13	9	11025	3690	34.7653	3161	39.2888	529	7.73535	574	573	1	395	0.334694	0.286712	0.0479819	85.664	14.336	56.1247	61.6893	15.5556	18.1272	68.8153	5	28885	11438.4	3769.58	34.6723	3238.69	39.153	539.261	7.74356	626.283	625.709	1	419.508	0.325565	0.279344	0.0464401	85.7493	14.2619	55.8859	61.3556	16.7978	19.5638	66.9958	103.651	1	2	M09
13	9	11242	4292	34.9667	3732	39.0348	560	7.85536	648	647	1	457	0.381783	0.331969	0.0498132	86.9525	13.0475	58.2945	63.1565	15.0979	17.3365	70.5247	5	28886	11663.5	4384.57	34.8732	3823.72	38.8999	570.862	7.86369	707.023	706.517	1	485.355	0.37137	0.323438	0.0482126	87.0391	12.98	58.0465	62.8148	16.3035	18.7105	68.66	105.691	1	3	M09
13	10	7293	2590	30.8954	2047	37.0479	543	7.70166	102	98	4	78	0.355135	0.28068	0.074455	79.0347	20.9653	52.0077	59.9902	3.93822	4.78749	76.4706	5	28884	7451.41	2584.84	30.7817	2045.41	36.8997	541.776	7.69646	105.978	102.028	4	79.5139	0.343771	0.271369	0.0718588	79.1288	20.8353	51.7977	59.7233	4.12713	5.00498	75.0027	67.5221	1	1	M10
13	10	8608	2104	30.8617	1613	37.9268	491	7.65173	76	73	3	58	0.244424	0.187384	0.05704	76.6635	23.3365	51.3308	60.0744	3.61217	4.52573	76.3158	5	28885	8794.97	2099.81	30.7482	1611.75	37.7751	489.893	7.64657	78.9639	76.0005	3	59.1257	0.236603	0.181168	0.0550511	76.7547	23.1918	51.1235	59.8071	3.78543	4.73132	74.8508	79.697	1	2	M10
13	10	9050	2573	32.0074	2028	38.4857	545	7.90092	129	129	0	90	0.284309	0.224088	0.060221	78.8185	21.1815	51.4963	59.5168	5.0136	6.36095	69.7674	5	28886	9246.57	2567.87	31.8897	2026.43	38.3318	543.772	7.89559	134.031	134.302	0	91.7468	0.275212	0.216655	0.0581212	78.9123	21.0502	51.2883	59.2519	5.25409	6.64991	68.4282	83.7893	1	3	M10
13	11	8695	3198	32.2952	2614	37.8481	584	7.44007	327	325	2	250	0.367798	0.300633	0.067165	81.7386	18.2614	55.1282	62.127	10.2251	12.4331	76.4526	5	28884	8896.49	3155.68	32.1453	2578.37	37.6896	578.588	7.42896	336.372	334.983	2	250.285	0.352832	0.287714	0.0643308	81.6974	18.3141	54.6702	61.6038	10.7447	13.0343	74.7599	80.617	1	1	M11
13	11	9281	3964	34.7619	3385	39.3595	579	7.88256	350	350	0	266	0.427109	0.364724	0.0623855	85.3935	14.6065	56.8113	62.0679	8.82947	10.3397	76	5	28885	9496.07	3911.54	34.6005	3338.86	39.1946	573.634	7.87079	360.031	360.751	0	266.303	0.40973	0.349051	0.0597529	85.3506	14.6486	56.3393	61.5452	9.27811	10.8397	74.3174	86.0502	1	2	M11
13	11	10426	3469	33.7374	2933	38.4616	536	7.88619	329	327	2	245	0.332726	0.281316	0.0514099	84.5489	15.4511	56.2698	61.4047	9.484	11.149	74.4681	5	28886	10667.6	3423.09	33.5808	2893.02	38.3005	531.032	7.87442	338.429	337.045	2	245.279	0.319187	0.269228	0.0492405	84.5063	15.4957	55.8023	60.8876	9.96591	11.6881	72.8194	96.6662	1	3	M11
13	12	9416	5203	34.375	4371	39.4072	832	7.9375	584	584	0	439	0.55257	0.46421	0.0883602	84.0092	15.9908	58.2549	64.6305	11.2243	13.3608	75.1712	5	28884	9570.99	5124.99	34.2877	4300.92	39.265	819.966	7.91846	584.737	585.868	0	434.825	0.530352	0.445815	0.0847087	84.1291	15.8715	58.2129	64.5524	11.5699	13.7316	74.4947	86.7291	1	1	M12
13	12	11047	4268	35.3978	3676	39.8444	592	7.78716	553	553	0	356	0.386349	0.33276	0.0535892	86.1293	13.8707	52.9522	58.3787	12.9569	15.0435	64.3761	5	28885	11228.8	4204.01	35.3079	3617.06	39.7006	583.437	7.76848	553.698	554.769	0	352.614	0.370815	0.319574	0.0513746	86.2522	13.7672	52.9141	58.3081	13.3559	15.461	63.7967	101.752	1	2	M12
13	12	11208	5082	35.0529	4333	39.7611	749	7.81575	715	712	3	497	0.453426	0.386599	0.0668273	85.2617	14.7383	53.6403	58.6891	14.0693	16.432	69.5105	5	28886	11392.5	5005.81	34.9639	4263.53	39.6176	738.166	7.797	715.903	714.277	3	492.273	0.435195	0.371279	0.0640656	85.3834	14.6284	53.6017	58.6182	14.5025	16.8881	68.8849	103.235	1	3	M12
13	13	9812	4017	33.7214	3348	38.9307	669	7.65172	488	488	0	350	0.409397	0.341215	0.0681818	83.3458	16.6542	56.2609	62.1864	12.1484	14.5759	71.7213	5	28884	10040.8	4071.79	33.7279	3399.23	38.8903	673.452	7.64037	513.482	514.538	0	362.079	0.401867	0.33446	0.0659705	83.5644	16.4254	56.2418	62.0954	12.7242	15.1913	70.8217	90.9859	1	1	M13
13	13	10249	3423	34.0689	2878	38.9837	545	8.1156	262	262	0	202	0.333984	0.280808	0.0531759	84.0783	15.9217	57.2889	63.0299	7.6541	9.10354	77.0992	5	28885	10487.9	3469.69	34.0755	2922.04	38.9432	548.627	8.10356	275.681	276.248	0	208.971	0.327841	0.275249	0.0514513	84.2988	15.703	57.2695	62.9377	8.01693	9.48794	76.1322	95.0382	1	2	M13
13	13	10739	3840	33.1208	3247	37.7148	593	7.96627	377	376	1	254	0.357575	0.302356	0.0552193	84.5573	15.4427	52.2656	57.684	9.81771	11.5799	67.374	5	28886	10989.4	3892.37	33.1272	3296.69	37.6757	596.946	7.95446	396.686	396.448	1	262.766	0.350999	0.29637	0.0534284	84.7791	15.2306	52.2479	57.5996	10.2831	12.0689	66.5289	99.5819	1	3	M13
13	14	10066	3810	33.9601	3229	38.7061	581	7.58348	555	553	2	426	0.378502	0.320783	0.0577191	84.7507	15.2493	59.3176	65.0976	14.5669	17.126	76.7568	5	28884	10312	3893.83	33.9324	3294.98	38.6548	594.42	7.57959	605.553	604.668	2	454.158	0.375623	0.318586	0.0568213	84.88	15.1276	59.083	64.8026	15.5068	18.1777	75.6649	93.4441	1	1	M14
13	14	10841	4177	35.2856	3585	39.7916	592	7.99831	503	502	1	328	0.385297	0.330689	0.0546075	85.8271	14.1729	53.4355	58.5216	12.0421	14.0028	65.2087	5	28885	11106	4268.91	35.2568	3658.26	39.7389	605.674	7.99421	548.816	548.903	1	349.681	0.382366	0.328424	0.0537582	85.9582	14.0597	53.2241	58.2565	12.8191	14.8627	64.2812	100.639	1	2	M14
13	14	10718	4074	34.9524	3517	39.2306	557	7.93896	478	477	1	343	0.380108	0.32814	0.0519687	86.3279	13.6721	57.9038	63.2926	11.7329	13.5627	71.7573	5	28886	10980	4163.64	34.9238	3588.87	39.1786	569.865	7.93489	521.539	521.567	1	365.672	0.377217	0.325892	0.0511604	86.4597	13.5629	57.6747	63.0058	12.49	14.3956	70.7366	99.4967	1	3	M14
13	15	10475	3535	34.2144	2970	39.2599	565	7.69204	470	469	1	352	0.33747	0.283532	0.0539379	84.017	15.983	56.2659	62.8283	13.2956	15.7912	74.8936	5	28884	10727.6	3680.32	34.2722	3102.29	39.2411	583.343	7.69209	519.666	519.694	1	387.85	0.340649	0.286647	0.0537556	84.2476	15.7533	56.4487	62.976	14.1286	16.7159	74.7308	97.2097	1	1	M15
13	15	10712	3971	34.5434	3343	39.5779	628	7.74363	428	428	0	284	0.370706	0.31208	0.0586258	84.1853	15.8147	53.5633	59.2881	10.7781	12.8029	66.3551	5	28885	10970.3	4134.25	34.6018	3491.9	39.5589	648.389	7.74368	473.228	474.263	0	312.924	0.374197	0.315509	0.0584277	84.4164	15.5874	53.7374	59.4274	11.4534	13.5525	66.2108	99.4091	1	2	M15
13	15	11039	3492	33.701	2924	38.7339	568	7.79225	360	360	0	244	0.316333	0.264879	0.0514539	83.7342	16.2658	54.7251	60.6703	10.3093	12.3119	67.7778	5	28886	11305.2	3635.56	33.758	3054.24	38.7153	586.441	7.7923	398.042	398.912	0	268.851	0.319312	0.267789	0.05128	83.9641	16.032	54.9029	60.8129	10.9551	13.0328	67.6304	102.444	1	3	M15
13	16	9040	3123	34.0791	2595	39.5114	528	7.38068	354	353	1	265	0.345465	0.287058	0.0584071	83.0932	16.9068	55.5876	62.9287	11.3353	13.6031	74.8588	5	28884	9265.2	3294.36	34.1711	2748.98	39.525	551.199	7.37938	395.639	395.396	1	293.727	0.353049	0.293632	0.058643	83.3576	16.6255	55.7052	62.9648	12.1967	14.5959	74.473	83.9582	1	1	M16
13	16	10295	3771	34.6415	3235	39.1045	536	7.70522	371	370	1	233	0.366294	0.31423	0.0520641	85.7863	14.2137	55.0517	60.1855	9.83824	11.4374	62.8032	5	28885	10551.5	3977.91	34.735	3426.96	39.118	559.551	7.70387	414.639	414.438	1	258.258	0.374336	0.321427	0.0522744	86.0592	13.9772	55.1682	60.2199	10.5859	12.2722	62.4796	95.6139	1	2	M16
13	16	10239	3218	35.9155	2753	40.6851	465	7.67742	337	334	3	232	0.314289	0.268874	0.0454146	85.55	14.45	55.8421	61.6782	10.4723	12.1322	68.8427	5	28886	10494.1	3394.57	36.0125	2916.36	40.6991	485.431	7.67607	376.64	374.114	3	257.15	0.321188	0.275032	0.0455981	85.8222	14.2095	55.9603	61.7135	11.2682	13.0177	68.488	95.0938	1	3	M16
13	17	8533	3783	32.7793	3104	38.3241	679	7.43152	367	366	1	266	0.443338	0.363764	0.0795734	82.0513	17.9487	52.7095	59.9227	9.7013	11.7912	72.4796	5	28884	8741.16	3920.9	32.7562	3214.54	38.2778	702.331	7.41356	395.215	394.972	1	284.669	0.446408	0.365836	0.0795512	82.1636	17.8204	52.6726	59.7944	10.13	12.2773	71.9613	79.2094	1	1	M17
13	17	9887	4455	34.3169	3752	39.2732	703	7.86486	476	476	0	352	0.450592	0.379488	0.0711035	84.22	15.78	56.7452	62.3667	10.6846	12.6866	73.9496	5	28885	10128.2	4617.4	34.2928	3885.62	39.2258	727.156	7.84586	512.594	513.679	0	376.705	0.453712	0.38165	0.0710837	84.3353	15.6672	56.7055	62.2333	11.1568	13.2095	73.4208	91.7782	1	2	M17
13	17	9882	3507	34.1739	2978	38.8962	529	7.58979	300	299	1	217	0.354888	0.301356	0.0535317	84.9159	15.0841	57.7417	63.2639	8.55432	10.0403	72.3333	5	28886	10123.1	3634.84	34.1499	3084.05	38.8493	547.177	7.57145	323.064	322.668	1	232.23	0.357345	0.303072	0.0535168	85.0322	14.9762	57.7012	63.1285	8.93237	10.4542	71.8162	91.7318	1	3	M17
13	18	5807	2223	32.1417	1799	37.9255	424	7.60142	314	314	0	227	0.382814	0.309799	0.0730153	80.9267	19.0733	54.296	62.3124	14.1251	17.4541	72.293	5	28884	5926.89	2304.04	32.1819	1869.14	37.9295	436.965	7.58332	336.824	337.973	0	243.866	0.385971	0.312599	0.0726689	81.0941	18.8666	54.2662	62.208	14.6483	18.1003	72.1566	53.7075	1	1	M18
13	18	11268	5305	35.1178	4519	39.8201	786	8.0827	711	710	1	459	0.470802	0.401047	0.0697551	85.1838	14.8162	56.2111	61.4738	13.4025	15.7114	64.557	5	28885	11500.6	5498.39	35.1617	4695.18	39.8242	810.035	8.06345	762.682	764.207	1	493.104	0.474685	0.404673	0.0694241	85.36	14.6556	56.1803	61.3708	13.8989	16.2931	64.4352	104.215	1	2	M18
13	18	11341	3964	35.5474	3423	39.8931	541	8.05176	419	419	0	291	0.349528	0.301825	0.047703	86.3522	13.6478	56.0545	60.9991	10.5701	12.2407	69.4511	5	28886	11575.1	4108.5	35.5918	3556.45	39.8972	557.543	8.03258	449.457	450.99	0	312.621	0.352411	0.304554	0.0474767	86.5308	13.4999	56.0238	60.8969	10.9617	12.6939	69.3201	104.89	1	3	M18
13	19	10030	5014	33.2786	4220	38.0621	794	7.85516	690	687	3	474	0.4999	0.420738	0.0791625	84.1643	15.8357	55.3051	61.7536	13.7615	16.2796	68.6957	5	28884	10320.6	5091.01	33.3251	4298.99	38.0745	800.714	7.83458	724.187	722.517	3	495.868	0.492593	0.415602	0.0767957	84.385	15.6182	55.1988	61.5882	14.2733	16.835	68.3025	93.5222	1	1	M19
13	19	11214	4151	34.3657	3556	38.7992	595	7.86891	436	436	0	295	0.370162	0.317104	0.0530587	85.6661	14.3339	55.2397	59.7863	10.5035	12.261	67.6606	5	28885	11539	4214.75	34.4137	3622.56	38.8119	600.031	7.84829	457.602	458.541	0	308.61	0.364752	0.313233	0.0514723	85.8907	14.1371	55.1335	59.6262	10.8941	12.6793	67.2733	104.562	1	2	M19
13	19	11485	4786	34.9129	4084	39.5517	702	7.92593	654	652	2	435	0.416717	0.355594	0.0611232	85.3322	14.6678	55.0146	60.5534	13.6649	15.9647	66.5138	5	28886	11817.8	4859.51	34.9616	4160.44	39.5646	707.936	7.90516	686.404	685.708	2	455.069	0.410626	0.351254	0.0592958	85.5559	14.4664	54.9089	60.3912	14.1731	16.5094	66.1331	107.089	1	3	M19
13	20	4402	1761	33.2703	1430	39.2615	331	7.38671	170	170	0	127	0.400045	0.324852	0.0751931	81.2039	18.7961	57.1266	65.035	9.65361	11.8881	74.7059	5	28884	4479.35	1790.58	33.2897	1457.5	39.2528	335.6	7.35731	170.628	171.167	0	128.994	0.39747	0.322033	0.0741871	81.3641	18.6019	57.321	65.2214	9.71261	11.9043	75.1753	40.5904	1	1	M20
13	20	10338	3577	34.8907	3081	39.2775	496	7.64113	364	364	0	246	0.346005	0.298027	0.0479783	86.1336	13.8664	55.5214	59.9156	10.1761	11.8143	67.5824	5	28885	10519.7	3637.08	34.911	3140.25	39.2688	502.893	7.61072	365.344	366.498	0	249.863	0.343777	0.29544	0.0473364	86.3036	13.7231	55.7103	60.0874	10.2383	11.8304	68.007	95.3257	1	2	M20
13	20	10837	4245	35.8165	3694	39.9843	551	7.87477	574	573	1	400	0.391714	0.340869	0.0508443	87.02	12.98	58.7044	63.2648	13.5218	15.5116	69.6864	5	28886	11027.4	4316.3	35.8373	3765.04	39.9754	558.657	7.84344	576.12	576.933	1	406.281	0.389192	0.337911	0.0501641	87.1917	12.8458	58.9041	63.4461	13.6044	15.5327	70.1242	99.9269	1	3	M20
13	21	4043	1372	31.051	1077	37.5478	295	7.3322	146	146	0	108	0.339352	0.266386	0.0729656	78.4985	21.5015	55.6851	64.1597	10.6414	13.5562	73.9726	5	28884	4183.7	1450.26	31.2751	1141.71	37.6626	305.417	7.31894	160.569	160.918	0	118.765	0.346059	0.273345	0.0721616	78.9035	20.9264	55.9925	64.2802	11.0511	13.9704	73.9602	37.9113	1	1	M21
13	21	9702	3794	33.9697	3240	38.4454	554	7.79422	359	359	0	272	0.391053	0.333952	0.0571016	85.398	14.602	58.777	63.9198	9.46231	11.0802	75.766	5	28885	10039.6	4010.42	34.2149	3434.66	38.5628	573.562	7.78013	394.825	395.683	0	299.112	0.398782	0.342675	0.0564724	85.8385	14.2114	59.1015	64.0398	9.82661	11.4188	75.7533	90.9758	1	2	M21
13	21	10285	3782	33.1251	3185	37.8681	597	7.82077	335	335	0	252	0.36772	0.309674	0.0580457	84.2147	15.7853	57.6415	63.6735	8.85775	10.5181	75.2239	5	28886	10642.9	3997.73	33.3642	3376.35	37.9838	618.08	7.80663	368.43	369.23	0	277.119	0.374988	0.317764	0.0574061	84.6491	15.3631	57.9597	63.793	9.19877	10.8395	75.2112	96.4426	1	3	M21
13	22	4551	1696	33.3013	1424	38.1404	272	7.96691	189	188	1	140	0.372665	0.312898	0.0597671	83.9623	16.0377	59.1981	66.3624	11.1439	13.2022	74.0741	5	28884	4637.53	1824.97	33.4556	1541.11	38.1978	288.221	7.94182	203.001	202.353	1	155.177	0.389576	0.328632	0.0612337	84.3601	15.6429	60.187	67.2269	11.1612	13.1325	75.8364	42.0237	1	1	M22
13	22	11204	4406	35.1596	3770	39.7462	636	7.9717	561	557	4	385	0.393252	0.336487	0.0567654	85.5651	14.4349	55.5833	60.8223	12.7326	14.7745	68.6275	5	28885	11417	4741.04	35.3225	4080.04	39.806	673.929	7.94659	602.56	599.526	4	426.736	0.411097	0.353407	0.0581584	85.9706	14.0795	56.5118	61.6146	12.7525	14.6965	70.2602	103.457	1	2	M22
13	22	11261	4960	35.7317	4311	39.9088	649	7.98459	672	672	0	445	0.440458	0.382826	0.0576325	86.9153	13.0847	57.0565	62.1666	13.5484	15.588	66.2202	5	28886	11475.1	5337.17	35.8972	4665.54	39.9689	687.704	7.95944	721.783	723.306	0	493.24	0.460445	0.402076	0.0590468	87.3272	12.7626	58.0096	62.9764	13.5695	15.5057	67.7957	103.984	1	3	M22
13	23	4937	1857	32.3285	1483	38.5637	374	7.60428	153	152	1	114	0.376139	0.300385	0.0757545	79.86	20.14	56.0582	65.2057	8.2391	10.2495	74.5098	5	28884	4478.73	1676.1	31.8975	1332.39	38.1846	349.641	7.51731	112.378	112.086	1	93.106	0.37664	0.299404	0.078375	79.4718	20.6876	58.5738	68.4775	6.76723	8.4702	82.2389	40.5847	1	1	M23
13	23	12896	5376	35.3705	4694	39.3302	682	8.1173	907	902	5	570	0.416873	0.363989	0.0528846	87.314	12.686	54.3341	58.6067	16.8713	19.216	62.8445	5	28885	11698.9	4852.29	34.899	4217.29	38.9436	637.581	8.02447	666.188	665.143	5	465.53	0.417428	0.362801	0.054714	86.8896	13.031	56.7724	61.5474	13.8573	15.8801	69.3635	106.012	1	2	M23
13	23	12464	4658	35.8315	4018	40.2496	640	8.09375	795	793	2	506	0.373716	0.322368	0.0513479	86.2602	13.7398	55.8179	60.0299	17.0674	19.7362	63.6478	5	28886	11307	4204.23	35.3538	3609.94	39.8539	598.317	8.00118	583.925	584.765	2	413.26	0.374213	0.321316	0.0531241	85.8409	14.1134	58.3228	63.042	14.0184	16.31	70.2501	102.461	1	3	M23
13	24	6219	2915	33.3911	2413	38.7037	502	7.85458	243	243	0	170	0.468725	0.388005	0.0807204	82.7787	17.2213	56.7067	63.3651	8.33619	10.0705	69.9588	5	28884	5676.58	2881.97	33.5885	2407.16	38.7763	479.645	7.79722	228.897	229.831	0	178.512	0.512263	0.427704	0.0847422	83.3991	16.5605	60.4699	67.2798	7.79634	9.36333	77.2631	51.4393	1	1	M24
13	24	12185	4003	33.353	3357	38.2395	646	7.95975	469	468	1	272	0.328519	0.275503	0.053016	83.8621	16.1379	52.5106	57.5514	11.7162	13.941	57.9957	5	28885	11122.2	3957.64	33.5502	3348.87	38.3113	617.233	7.90162	441.78	442.638	1	285.618	0.359034	0.303691	0.0556575	84.4906	15.5187	55.9954	61.1069	10.9575	12.9621	64.051	100.786	1	2	M24
13	24	12593	4942	34.0308	4162	38.9306	780	7.8859	692	690	2	424	0.39244	0.330501	0.0619392	84.2169	15.7831	51.8616	57.112	14.0024	16.5786	61.2717	5	28886	11494.6	4886	34.232	4151.92	39.0036	745.266	7.8283	651.838	652.607	2	445.229	0.428893	0.364317	0.0650252	84.848	15.1775	55.3033	60.6403	13.0956	15.4145	67.6689	104.161	1	3	M24
14	1	12618	3900	35.0177	3264	40.3287	636	7.76101	554	552	2	374	0.309082	0.258678	0.0504042	83.6923	16.3077	55.5385	61.5502	14.2051	16.9118	67.509	5	28884	11497.9	3690.27	35.1037	3111.02	40.3005	581.352	7.77278	505.555	504.429	2	357.207	0.323158	0.273155	0.0503958	84.1459	15.8541	58.5128	64.4885	13.5007	16.0078	70.6848	104.19	1	1	N01
14	1	12650	3120	34.8349	2629	39.8939	491	7.74745	401	401	0	267	0.24664	0.207826	0.0388142	84.2628	15.7372	52.2115	57.6265	12.8526	15.2529	66.5835	5	28885	11527.1	2952.22	34.9205	2505.78	39.8659	448.811	7.75921	365.934	366.442	0	255.011	0.257872	0.219457	0.0388078	84.7195	15.2994	55.0077	60.3775	12.2152	14.4376	69.7158	104.455	1	2	N01
14	1	13291	6595	35.7936	5525	41.1224	1070	8.2785	1148	1140	8	608	0.4962	0.415695	0.0805056	83.7756	16.2244	49.4466	53.7919	17.4071	20.6335	52.9617	5	28886	12111.2	6240.34	35.8815	5266.06	41.0935	978.06	8.29107	1047.61	1041.76	8	580.7	0.518798	0.43896	0.0804923	84.2296	15.7731	52.0947	56.3598	16.544	19.5306	55.4531	109.748	1	3	N01
14	2	11892	3363	34.3541	2807	39.6698	556	7.51799	440	437	3	291	0.282795	0.236041	0.0467541	83.4671	16.5329	53.0181	59.1022	13.0836	15.5682	66.1364	5	28884	10845.8	3134.24	33.7755	2609.05	39.2009	536.604	7.50267	361.531	358.689	3	247.522	0.29111	0.241506	0.0496095	82.8817	17.1768	54.2646	60.7003	11.4401	13.7007	68.9673	98.2813	1	1	N02
14	2	12153	2680	33.7313	2206	39.3391	474	7.63291	300	300	0	207	0.220522	0.181519	0.0390027	82.3134	17.6866	52.8358	59.1115	11.194	13.5993	69	5	28885	11083.9	2497.7	33.1631	2050.43	38.8741	457.464	7.61736	246.499	246.239	0	176.072	0.227006	0.185721	0.0413847	81.7361	18.3755	54.078	60.7098	9.78791	11.9679	71.9535	100.438	1	2	N02
14	2	12712	6161	36.4863	5236	41.4981	925	8.11676	1269	1259	10	752	0.48466	0.411894	0.0727659	84.9862	15.0138	50.0243	53.686	20.5973	24.0451	59.2593	5	28886	11593.7	5741.91	35.8717	4866.75	41.0076	892.731	8.10022	1042.69	1033.38	10	639.644	0.498911	0.42143	0.0772099	84.3902	15.5986	51.2004	55.1376	18.01	21.1607	61.7958	105.058	1	3	N02
14	3	10734	4019	33.8087	3365	38.8621	654	7.80734	594	594	0	426	0.374418	0.31349	0.0609279	83.7273	16.2727	55.8845	61.6345	14.7798	17.6523	71.7172	5	28884	11063	4509.24	34.0191	3788.77	38.9306	717.366	7.88867	714.315	713.181	0	492.618	0.404013	0.339429	0.0639085	84.0097	15.9875	56.0879	61.4822	15.6478	18.5635	69.7833	100.249	1	1	N03
14	3	11712	2413	33.2242	2007	38.429	406	7.49507	334	331	3	206	0.206028	0.171363	0.0346653	83.1745	16.8255	50.9324	56.6517	13.8417	16.4923	61.6766	5	28885	12071	2707.34	33.431	2259.75	38.4968	445.337	7.57315	401.652	397.412	3	238.214	0.222313	0.185542	0.0363611	83.455	16.5306	51.1177	56.5118	14.6546	17.3436	60.0135	109.383	1	2	N03
14	3	11112	4194	34.9225	3500	40.2783	694	7.9121	681	680	1	389	0.37743	0.314975	0.062455	83.4526	16.5474	48.0925	53.4857	16.2375	19.4286	57.1219	5	28886	11452.6	4705.59	35.1399	3940.77	40.3493	761.242	7.99452	818.936	816.436	1	449.832	0.407263	0.341037	0.0655103	83.734	16.2574	48.2675	53.3536	17.1911	20.4315	55.5816	103.779	1	3	N03
14	4	11603	3560	34.8893	3008	39.8883	552	7.64855	499	495	4	351	0.306817	0.259243	0.0475739	84.4944	15.5056	55.8708	61.5691	14.0169	16.4561	70.3407	5	28884	11661.9	3664.43	34.9511	3102.43	39.8989	566.279	7.6869	523.727	519.27	4	359.8	0.313655	0.265545	0.0484328	84.5229	15.4778	55.9521	61.4968	14.1653	16.6353	69.1072	105.677	1	1	N04
14	4	10988	2688	34.564	2244	39.9327	444	7.43018	263	263	0	187	0.244631	0.204223	0.0404077	83.4821	16.5179	55.878	62.1212	9.78423	11.7201	71.1027	5	28885	11043.8	2766.85	34.6251	2314.44	39.9433	455.486	7.46743	276.033	275.895	0	191.688	0.250082	0.209187	0.0411372	83.5104	16.4883	55.9593	62.0482	9.88788	11.8478	69.8558	100.075	1	2	N04
14	4	12573	6358	36.8037	5432	41.6937	926	8.11879	1297	1285	12	761	0.505687	0.432037	0.0736499	85.4357	14.5643	51.8559	56.1119	20.3995	23.6561	58.6739	5	28886	12636.9	6544.5	36.8688	5602.52	41.7047	949.954	8.1595	1361.27	1348	12	780.078	0.516957	0.44254	0.0749795	85.4646	14.5382	51.9314	56.046	20.6156	23.9137	57.645	114.511	1	3	N04
14	5	11316	4614	34.759	3896	39.6881	718	8.01253	687	686	1	459	0.407741	0.344291	0.06345	84.4387	15.5613	54.8114	60.4723	14.8895	17.6078	66.8122	5	28884	11457.4	4739.24	34.68	4012.88	39.565	735.251	8.04837	722.883	721.475	1	468.79	0.411914	0.348766	0.0635355	84.4149	15.5846	54.8701	60.4968	15.128	17.8627	65.4015	103.823	1	1	N05
14	5	11234	2657	35.1543	2263	39.9319	394	7.7132	376	375	1	244	0.236514	0.201442	0.0350721	85.1712	14.8288	54.4223	59.8763	14.1513	16.5709	64.8936	5	28885	11374.4	2729.12	35.0744	2330.89	39.8081	403.466	7.74769	395.639	394.392	1	249.204	0.238935	0.20406	0.0351194	85.1473	14.8509	54.4805	59.9005	14.378	16.8108	63.5234	103.071	1	2	N05
14	5	12243	5313	36.4939	4451	42.0146	862	7.98724	951	948	3	544	0.433962	0.363555	0.0704076	83.7756	16.2244	49.2189	54.3473	17.8995	21.2986	57.2029	5	28886	12396	5457.22	36.4109	4584.53	41.8843	882.711	8.02296	1000.67	997.023	3	555.603	0.438404	0.36828	0.0705025	83.7521	16.2486	49.2716	54.3693	18.1862	21.6069	55.9952	112.328	1	3	N05
14	6	10122	4637	34.353	3865	39.6357	772	7.90544	567	561	6	418	0.458111	0.381842	0.0762695	83.3513	16.6487	57.9254	63.8551	12.2277	14.5149	73.7213	5	28884	10171.1	4678.6	34.1922	3901.31	39.4319	782.123	7.92243	581.774	575.297	6	420.773	0.457399	0.38208	0.0760201	83.2098	16.8003	57.9656	63.9303	12.4157	14.7561	72.655	92.167	1	1	N06
14	6	11601	3052	35.634	2547	41.1782	505	7.67129	539	538	1	368	0.263081	0.21955	0.0435307	83.4535	16.5465	54.325	60.9344	17.6606	21.1229	68.2746	5	28885	11657.3	3079.38	35.4672	2570.93	40.9665	511.622	7.68778	553.044	551.711	1	370.441	0.262672	0.219687	0.0433884	83.3118	16.6972	54.3627	61.0062	17.932	21.474	67.2871	105.634	1	2	N06
14	6	12884	6882	36.1148	5823	41.2203	1059	8.04155	1278	1272	6	697	0.534151	0.451956	0.082195	84.612	15.388	47.7768	51.7774	18.5702	21.8444	54.5383	5	28886	12946.5	6943.74	35.9458	5877.7	41.0084	1072.89	8.05883	1311.3	1304.42	6	701.623	0.533321	0.452238	0.0819262	84.4684	15.5281	47.81	51.8384	18.8556	22.2075	53.7495	117.317	1	3	N06
14	7	10580	4349	35.2863	3678	40.2643	671	8	518	518	0	377	0.411059	0.347637	0.0634216	84.5712	15.4288	56.9786	62.8603	11.9108	14.0837	72.7799	5	28884	10759.3	4471.49	35.1656	3776.24	40.1261	685.89	8.02026	556.411	556.166	0	393.661	0.410911	0.348293	0.0629777	84.4409	15.5562	56.806	62.6376	12.4497	14.7222	70.8747	97.4975	1	1	N07
14	7	11396	3103	33.9072	2602	38.9904	501	7.50699	346	343	3	236	0.272289	0.228326	0.0439628	83.8543	16.1457	54.1089	60.4151	11.1505	13.1822	68.2081	5	28885	11589.2	3190.39	33.7912	2671.5	38.8566	512.118	7.526	371.657	368.272	3	246.43	0.272191	0.228756	0.0436551	83.7252	16.2789	53.945	60.2011	11.655	13.7797	66.4226	105.017	1	2	N07
14	7	12627	5141	36.2721	4340	41.5046	801	7.92135	884	879	5	508	0.407143	0.343708	0.0634355	84.4194	15.5806	50.0097	54.7696	17.1951	20.2535	57.4661	5	28886	12841	5285.79	36.1481	4455.92	41.3622	818.775	7.94141	949.551	943.765	5	530.451	0.406998	0.344356	0.0629915	84.2894	15.7092	49.8582	54.5756	17.9731	21.1716	55.9617	116.361	1	3	N07
14	8	10692	4489	35.9577	3840	40.7141	649	7.8151	536	534	2	415	0.419847	0.359147	0.0606996	85.5424	14.4576	58.454	64.1406	11.9403	13.9062	77.4254	5	28884	10693.5	4474.41	35.7166	3828.59	40.4932	647.165	7.81615	537.923	534.936	2	408.927	0.413565	0.35378	0.0598351	85.3635	14.6202	58.4871	64.2793	12.0035	13.9491	76.6357	96.9005	1	1	N08
14	8	11618	4883	35.4712	4208	39.9221	675	7.72444	692	692	0	476	0.420296	0.362197	0.0580995	86.1765	13.8235	55.3348	60.5513	14.1716	16.4449	68.7861	5	28885	11619.6	4867.13	35.2334	4195.5	39.7055	673.092	7.72548	694.483	693.213	0	469.034	0.414008	0.356784	0.057272	85.9963	13.979	55.3662	60.6822	14.2467	16.4955	68.0846	105.293	1	2	N08
14	8	11871	3068	35.1402	2592	40.1431	476	7.89706	306	306	0	222	0.258445	0.218347	0.0400977	84.485	15.515	55.3129	60.9954	9.97392	11.8056	72.549	5	28886	11872.6	3058.03	34.9046	2584.3	39.9254	474.654	7.89812	307.098	306.536	0	218.751	0.254578	0.215085	0.0395266	84.3083	15.6896	55.3443	61.1272	10.0267	11.8419	71.8091	107.586	1	3	N08
14	9	10312	3588	33.8417	3009	38.8385	579	7.87392	387	382	5	296	0.347944	0.291796	0.0561482	83.8629	16.1371	57.8595	63.4762	10.786	12.6952	76.4858	5	28884	10530.2	3695.35	33.7431	3107.13	38.718	597.2	7.88772	421.181	415.022	5	314.958	0.345956	0.291074	0.0558557	83.7508	16.2526	57.9157	63.4978	11.4012	13.446	75.1794	95.4211	1	1	N09
14	9	10602	3078	34.4909	2581	39.6203	497	7.85312	304	303	1	225	0.290323	0.243445	0.0468779	83.8532	16.1468	56.2378	62.9601	9.87654	11.7396	74.0132	5	28885	10826.3	3170.09	34.3905	2665.18	39.4973	512.622	7.86688	330.85	329.193	1	239.41	0.288664	0.242842	0.0466337	83.7411	16.2624	56.2924	62.9815	10.4399	12.4339	72.749	98.1046	1	2	N09
14	9	11621	3853	34.483	3193	39.9483	660	8.04242	595	590	5	373	0.331555	0.274761	0.0567937	82.8705	17.1295	53.1793	58.8475	15.4425	18.4779	62.6891	5	28886	11866.9	3968.28	34.3826	3297.14	39.8244	680.746	8.05652	647.552	641.003	5	396.889	0.32966	0.274082	0.0564979	82.7597	17.252	53.2309	58.8675	16.3234	19.5706	61.6184	107.534	1	3	N09
14	10	10471	4658	34.5238	3930	39.474	728	7.80082	493	492	1	347	0.444848	0.375322	0.0695254	84.371	15.629	55.9038	61.9847	10.5839	12.5191	70.3854	5	28884	10530	4686.73	34.3886	3957.76	39.3301	734.936	7.80094	510.93	509.622	1	354.401	0.440158	0.371522	0.0689677	84.2745	15.7246	55.9701	62.0657	10.8573	12.8439	69.6981	95.4191	1	1	N10
14	10	11569	4250	35.32	3646	39.8513	604	7.96689	530	527	3	369	0.367361	0.315153	0.0522085	85.7882	14.2118	57.6	62.8908	12.4706	14.4542	69.6226	5	28885	11634.2	4276.21	35.1817	3671.75	39.7061	609.754	7.96701	549.275	545.876	3	376.87	0.363488	0.311961	0.0517897	85.6901	14.2987	57.6683	62.973	12.7926	14.8292	68.9428	105.425	1	2	N10
14	10	11628	3837	34.9666	3267	39.7175	570	7.73684	371	371	0	252	0.329979	0.28096	0.0490196	85.1446	14.8554	54.1308	59.8102	9.66901	11.356	67.9245	5	28886	11693.5	3860.66	34.8297	3290.07	39.5727	575.43	7.73696	384.493	384.288	0	257.375	0.326501	0.278115	0.0486264	85.0473	14.9462	54.195	59.8883	9.91872	11.6506	67.2612	105.963	1	3	N10
14	11	10581	5152	34.7894	4369	39.6445	783	7.6986	625	625	0	474	0.48691	0.41291	0.0740006	84.802	15.198	56.4441	62.4399	12.1312	14.3053	75.84	5	28884	10655.7	5125.38	34.6197	4343.25	39.4925	784.903	7.69242	641.285	640.928	0	475.434	0.477451	0.404587	0.0728495	84.5618	15.4307	56.2688	62.272	12.4783	14.7176	74.874	96.5586	1	1	N11
14	11	11421	4063	34.6675	3429	39.62	634	7.8817	389	386	3	272	0.355748	0.300236	0.0555118	84.3958	15.6042	53.0889	58.501	9.57421	11.2569	69.9229	5	28885	11501.7	4042.01	34.4984	3408.79	39.4681	635.541	7.87538	399.136	395.837	3	272.823	0.348837	0.294185	0.0546483	84.1567	15.8431	52.924	58.3437	9.84814	11.5813	69.0322	104.224	1	2	N11
14	11	11815	4401	34.6583	3748	39.3314	653	7.83614	654	652	2	448	0.372493	0.317224	0.0552687	85.1625	14.8375	55.5101	61.0459	14.8603	17.3959	68.5015	5	28886	11898.4	4378.26	34.4892	3725.91	39.1806	654.587	7.82985	671.041	668.616	2	449.355	0.365256	0.31083	0.054409	84.9212	15.0647	55.3377	60.8817	15.2854	17.8972	67.629	107.82	1	3	N11
14	12	10892	4251	33.8539	3578	38.7107	673	8.03269	525	525	0	361	0.390286	0.328498	0.0617885	84.1684	15.8316	54.6695	60.872	12.35	14.673	68.7619	5	28884	10897	4221.5	33.7599	3548.25	38.5847	671.097	8.01896	524.332	524.006	0	358.24	0.382896	0.323001	0.0608828	84.0921	15.9082	54.9167	61.1498	12.4614	14.7991	68.7982	98.7446	1	1	N12
14	12	11817	4659	34.4203	3971	39.0325	688	7.79942	656	654	2	423	0.394263	0.336041	0.0582212	85.2329	14.7671	53.3376	57.7436	14.0803	16.4694	64.4817	5	28885	11822.4	4626.67	34.3246	3937.98	38.9054	686.055	7.78608	655.165	652.761	2	419.766	0.386797	0.330418	0.0573678	85.1556	14.8386	53.5788	58.0072	14.2072	16.611	64.5158	107.13	1	2	N12
14	12	11103	4240	34.5073	3662	38.7198	578	7.81834	593	592	1	384	0.381879	0.329821	0.052058	86.3679	13.6321	55.4953	60.6499	13.9858	16.166	64.7555	5	28886	11108.1	4210.58	34.4115	3631.55	38.5938	576.366	7.80497	592.246	590.879	1	381.064	0.374648	0.324302	0.0512949	86.2896	13.6981	55.7462	60.9268	14.112	16.305	64.7897	100.657	1	3	N12
14	13	6567	3292	32.6455	2716	38.0155	576	7.32465	238	238	0	199	0.501294	0.413583	0.0877113	82.503	17.497	58.9611	66.3844	7.22965	8.76289	83.6134	5	28884	6614.29	3364.18	32.644	2779.19	37.9895	586.679	7.31884	249.794	249.669	0	206.255	0.502981	0.415059	0.0872273	82.5266	17.4704	59.2503	66.6705	7.41237	8.96268	83.3586	59.9365	1	1	N13
14	13	7977	2673	33.2836	2221	38.5984	452	7.16814	196	196	0	162	0.335088	0.278425	0.0566629	83.0902	16.9098	58.9974	66.4566	7.33259	8.82485	82.6531	5	28885	8034.44	2731.61	33.282	2272.68	38.5721	460.38	7.16246	205.713	205.61	0	167.906	0.336216	0.279419	0.0563503	83.1139	16.8842	59.2867	66.7429	7.51791	9.02606	82.4011	72.8054	1	2	N13
14	13	8349	2948	33.884	2516	38.4018	432	7.57176	214	214	0	176	0.353096	0.301353	0.0517427	85.346	14.654	61.8385	68.1638	7.25916	8.50556	82.243	5	28886	8409.12	3012.64	33.8824	2574.54	38.3756	440.01	7.56575	224.604	224.492	0	182.417	0.354284	0.302429	0.0514572	85.3704	14.6318	62.1418	68.4575	7.44262	8.69949	81.9923	76.2006	1	3	N13
14	14	10927	4881	34.7693	4180	39.2648	701	7.96291	609	607	2	427	0.446692	0.382539	0.064153	85.6382	14.3618	57.3243	62.8469	12.477	14.5215	70.1149	5	28884	11017.8	5029.18	34.7326	4298.87	39.2268	725.659	7.96433	662.789	660.345	2	456.082	0.45312	0.388975	0.064912	85.569	14.4237	57.3971	62.9238	13.0014	15.126	69.7822	99.8397	1	1	N14
14	14	12228	4270	35.2286	3698	39.4548	572	7.90559	606	606	0	379	0.349199	0.302421	0.0467779	86.6042	13.3958	53.0211	57.8962	14.192	16.3872	62.5413	5	28885	12329.6	4399.63	35.1914	3803.17	39.4166	592.121	7.907	659.524	659.257	0	404.813	0.354224	0.307509	0.0473313	86.5343	13.4535	53.0884	57.967	14.7885	17.0694	62.2444	111.727	1	2	N14
14	14	11256	3803	33.6913	3203	38.5201	600	7.91333	453	452	1	306	0.337864	0.284559	0.0533049	84.223	15.777	54.5359	60.5058	11.9116	14.1118	67.5497	5	28886	11349.5	3918.45	33.6557	3294.09	38.4828	621.106	7.91474	493.01	491.723	1	326.841	0.342726	0.289347	0.0539356	84.155	15.845	54.6051	60.5799	12.4123	14.6992	67.2291	102.846	1	3	N14
14	15	10620	2780	33.0568	2300	38.4383	480	7.27083	319	319	0	230	0.26177	0.216573	0.0451977	82.7338	17.2662	54.2446	60.7826	11.4748	13.8696	72.1003	5	28884	10704.8	2917.95	33.1048	2421.29	38.4335	501.435	7.2759	351.817	351.686	0	253.902	0.270092	0.224171	0.046298	82.7676	17.2289	54.7063	61.2777	11.9361	14.408	72.6353	97.0035	1	1	N15
14	15	11464	3654	34.1683	3069	39.1535	585	8.01538	359	358	1	240	0.318737	0.267708	0.0510293	83.9901	16.0099	51.7241	57.478	9.82485	11.665	66.8524	5	28885	11555.6	3835.32	34.2179	3230.84	39.1486	611.124	8.02097	395.931	394.683	1	264.941	0.32887	0.277101	0.0522715	84.0244	15.9753	52.1644	57.9462	10.2198	12.1179	67.3484	104.713	1	2	N15
14	15	11374	4423	34.3963	3788	38.8482	635	7.83937	576	576	0	379	0.388869	0.33304	0.0558291	85.6432	14.3568	52.9279	57.5766	13.0228	15.2059	65.7986	5	28886	11464.8	4642.48	34.4462	3987.76	38.8434	663.357	7.84484	635.255	635.02	0	418.386	0.401232	0.344726	0.0571881	85.6782	14.3258	53.3784	58.0455	13.5463	15.7963	66.2868	103.891	1	3	N15
14	16	9762	3121	32.2076	2541	37.8292	580	7.57931	319	318	1	242	0.319709	0.260295	0.0594141	81.4162	18.5838	55.8475	62.1802	10.2211	12.5148	75.8621	5	28884	9847.65	3319.16	32.2869	2712.89	37.8557	612.633	7.58321	355.62	354.384	1	268.739	0.33397	0.272603	0.0613135	81.4849	18.501	56.2593	62.5755	10.7655	13.1779	76.1968	89.2361	1	1	N16
14	16	9983	2669	33.7827	2276	38.2953	393	7.64885	286	284	2	204	0.267355	0.227988	0.0393669	85.2754	14.7246	55.6013	61.4236	10.7156	12.478	71.3287	5	28885	10070.6	2838.46	33.8658	2429.97	38.3221	415.112	7.65279	318.832	316.494	2	226.54	0.27928	0.238768	0.0406255	85.3473	14.659	56.0113	61.814	11.2864	13.1392	71.6434	91.2563	1	2	N16
14	16	11208	4420	33.8043	3749	38.3748	671	8.26826	548	546	2	354	0.394361	0.334493	0.059868	84.819	15.181	52.7376	57.8554	12.3982	14.5639	64.5985	5	28886	11306.3	4700.64	33.8875	4002.61	38.4017	708.753	8.27251	610.908	608.471	2	393.114	0.411952	0.35031	0.0617819	84.8906	15.1134	53.1264	58.2232	13.0585	15.3356	64.8836	102.454	1	3	N16
14	17	11099	4557	33.0329	3837	37.8118	720	7.56528	721	721	0	541	0.410578	0.345707	0.0648707	84.2001	15.7999	56.9234	63.0701	15.8218	18.7907	75.0347	5	28884	11190.7	4761.73	33.0018	4004.82	37.7796	753.533	7.55221	774.464	774.124	0	580.06	0.422584	0.355964	0.0666567	84.1189	15.8812	57.182	63.2989	16.172	19.2006	75.2145	101.407	1	1	N17
14	17	11640	3813	34.7456	3255	39.3284	558	8.01254	402	401	1	269	0.327577	0.279639	0.0479381	85.3659	14.6341	55.8353	61.1367	10.5429	12.3195	66.9154	5	28885	11736.2	3984.31	34.7129	3397.36	39.2949	583.988	7.9987	431.809	430.546	1	288.422	0.337157	0.287936	0.0492579	85.2835	14.7095	56.0889	61.3585	10.7762	12.5883	67.0758	106.35	1	2	N17
14	17	11460	4839	34.7212	4135	39.2716	704	7.99432	613	609	4	409	0.422251	0.36082	0.0614311	85.4515	14.5485	56.7473	61.1125	12.6679	14.7279	66.721	5	28886	11554.7	5056.4	34.6885	4315.85	39.2381	736.788	7.98051	658.455	653.871	4	438.53	0.434599	0.371526	0.0631223	85.3691	14.6234	57.005	61.3342	12.9483	15.0492	66.881	104.705	1	3	N17
14	18	11113	3955	34.5082	3356	39.2798	599	7.77462	580	580	0	428	0.355889	0.301989	0.0539008	84.8546	15.1454	58.4071	64.1836	14.665	17.2825	73.7931	5	28884	11163.8	4132.69	34.5431	3514.19	39.2979	624.606	7.76147	620.584	621.113	0	460.666	0.366778	0.311983	0.0551373	84.832	15.1668	58.6813	64.4464	14.8869	17.5882	74.3621	101.163	1	1	N18
14	18	12347	4830	36.0944	4189	40.4001	641	7.95632	752	750	2	495	0.391188	0.339273	0.0519154	86.7288	13.2712	56.6253	61.0408	15.5694	17.904	65.8245	5	28885	12403.5	5047	36.1309	4386.46	40.4187	668.401	7.94286	804.62	803.163	2	532.78	0.403156	0.3505	0.0531064	86.7057	13.29	56.8911	61.2908	15.805	18.2208	66.332	112.396	1	2	N18
14	18	12668	5732	35.6106	4995	39.6801	737	8.02985	877	877	0	538	0.452479	0.394301	0.0581781	87.1424	12.8576	53.5066	57.3774	15.3001	17.5576	61.3455	5	28886	12725.9	5989.52	35.6466	5230.45	39.6983	768.505	8.01626	938.366	939.166	0	579.062	0.466322	0.407349	0.0595127	87.1191	12.8759	53.7578	57.6124	15.5316	17.8682	61.8185	115.318	1	3	N18
14	19	6053	1940	30.8335	1564	36.4418	376	7.50532	104	104	0	81	0.320502	0.258384	0.062118	80.6186	19.3814	52.4227	61.1893	5.36082	6.64962	77.8846	5	28884	6130.33	1985.9	30.8692	1605.77	36.4667	383.656	7.49083	108.877	108.821	0	84.8965	0.322817	0.261314	0.0619371	80.6415	19.3522	52.5964	61.3782	5.44273	6.7483	78.1835	55.551	1	1	N19
14	19	10424	3248	33.9877	2723	38.9644	525	8.17524	452	452	0	328	0.311589	0.261224	0.0503645	83.8362	16.1638	56.9889	62.5046	13.9163	16.5993	72.5664	5	28885	10557.2	3324.85	34.027	2795.73	38.991	535.69	8.15945	473.194	472.955	0	343.778	0.31384	0.264186	0.0502179	83.8601	16.1394	57.1777	62.6976	14.1289	16.8457	72.8448	95.6656	1	2	N19
14	19	10837	3893	33.9771	3278	38.8777	615	7.85691	505	505	0	332	0.359232	0.302482	0.05675	84.2024	15.7976	54.8163	60.3417	12.972	15.4057	65.7426	5	28886	10975.4	3985.11	34.0165	3365.55	38.9042	627.523	7.84174	528.679	528.412	0	347.971	0.361827	0.305912	0.0565848	84.2264	15.7737	54.998	60.528	13.1702	15.6344	65.9948	99.4558	1	3	N19
14	20	3380	959	29.7153	705	37.8496	254	7.1378	42	40	2	27	0.283728	0.20858	0.0751479	73.5141	26.4859	49.0094	61.1348	4.37956	5.67376	64.2857	5	28884	3385.24	983.079	29.7255	724.195	37.8547	260.571	7.1143	42.0484	40.0701	2	27.4756	0.288149	0.211699	0.0762049	73.4874	26.537	49.4341	61.6645	4.31323	5.57557	65.3116	30.6759	1	1	N20
14	20	11044	4477	34.1899	3803	38.8646	674	7.81306	474	472	2	333	0.405378	0.34435	0.0610286	84.9453	15.0547	56.4217	62.0037	10.5874	12.4113	70.2532	5	28885	11061.1	4589.41	34.2016	3906.55	38.8698	691.435	7.78734	474.546	472.827	2	338.866	0.411696	0.349499	0.061887	84.9145	15.0837	56.9107	62.5409	10.4271	12.1965	71.3743	100.232	1	2	N20
14	20	10782	4557	33.9895	3924	38.1848	633	7.98262	561	560	1	365	0.422649	0.36394	0.058709	86.1093	13.8907	54.334	59.3527	12.3107	14.2712	65.0624	5	28886	10798.7	4671.42	34.0011	4030.84	38.1899	649.375	7.95635	561.646	560.982	1	371.429	0.429235	0.369382	0.0595347	86.0781	13.9175	54.8049	59.867	12.1243	14.0242	66.1007	97.8543	1	3	N20
14	21	3874	1222	32.0884	958	38.8873	264	7.41667	141	141	0	101	0.315436	0.24729	0.0681466	78.3961	21.6039	51.3912	60.6472	11.5385	14.7182	71.6312	5	28884	3945.7	1302.27	32.3123	1023.52	39.02	276.549	7.40837	154.678	154.619	0	111.277	0.328801	0.259798	0.0692704	78.6168	21.2866	51.946	61.1123	11.7295	14.8852	72.3078	35.7546	1	1	N21
14	21	10775	3311	33.8602	2781	38.7778	530	8.0566	327	326	1	216	0.307285	0.258097	0.0491879	83.9928	16.0072	56.0556	61.9202	9.87617	11.7224	66.055	5	28885	10974.4	3528.48	34.0964	2971.21	38.9101	555.193	8.04759	358.721	357.487	1	237.978	0.320304	0.271153	0.0499991	84.2293	15.7721	56.6607	62.3951	10.0397	11.8555	66.679	99.4464	1	2	N21
14	21	10874	4287	34.3422	3604	39.3277	683	8.03514	572	568	4	392	0.394243	0.331433	0.0628104	84.0681	15.9319	55.2834	61.2375	13.3427	15.7603	68.5315	5	28886	11075.2	4568.59	34.5818	3850.5	39.4619	715.466	8.02615	627.488	622.861	4	431.885	0.410946	0.348198	0.0638462	84.3049	15.6979	55.8802	61.7072	13.5636	15.9392	69.1788	100.36	1	3	N21
14	22	4456	1366	29.8931	1025	37.4527	341	7.17009	73	73	0	56	0.306553	0.230027	0.076526	75.0366	24.9634	52.6354	63.9024	5.34407	7.12195	76.7123	5	28884	4469.23	1481.89	30.0245	1118	37.5224	365.602	7.15244	78.2095	78.1746	0	62.1876	0.327567	0.247353	0.0805849	75.2164	24.6505	53.7955	65.1092	5.2393	6.95228	79.2926	40.4986	1	1	N22
14	22	11191	3744	34.2553	3173	39.0425	571	7.65324	442	441	1	322	0.334555	0.283531	0.0510231	84.7489	15.2511	54.9679	60.9518	11.8056	13.8985	72.8507	5	28885	11224.2	4061.64	34.4059	3460.88	39.1152	612.197	7.6344	473.542	472.26	1	357.579	0.357488	0.304887	0.0537293	84.952	15.0599	56.1794	62.1028	11.5741	13.5674	75.301	101.71	1	2	N22
14	22	11726	4448	34.7325	3801	39.276	647	8.04019	719	719	0	457	0.379328	0.324151	0.0551765	85.4541	14.5459	54.6313	59.537	16.1646	18.9161	63.5605	5	28886	11760.8	4825.37	34.8851	4145.86	39.3491	693.68	8.0204	770.31	769.966	0	507.495	0.40533	0.348567	0.058103	85.6589	14.3636	55.8353	60.6612	15.8477	18.4654	65.6984	106.572	1	3	N22
14	23	4747	1443	33.0201	1164	39.0962	279	7.67025	132	131	1	92	0.303981	0.245207	0.058774	80.6653	19.3347	55.0243	63.9175	9.14761	11.2543	69.697	5	28884	4238.56	1313.08	32.5721	1053.99	38.7257	263.908	7.58777	96.7081	96.1102	1	75.2797	0.311132	0.250233	0.0624986	80.0861	20.1065	57.7951	67.5127	7.3547	9.12722	77.6665	38.4084	1	1	N23
14	23	12065	4279	34.2998	3658	38.7922	621	7.83736	630	628	2	399	0.354662	0.303191	0.0514712	85.4873	14.5127	52.2085	57.8185	14.7231	17.1679	63.3333	5	28885	10772.7	3893.73	33.8345	3312.28	38.4246	587.409	7.75308	461.561	460.742	2	326.485	0.363005	0.309405	0.054733	84.8735	15.0921	54.8375	61.0706	11.8374	13.9231	70.5752	97.6189	1	2	N23
14	23	12239	4415	34.5022	3753	39.1415	662	8.20091	629	629	0	351	0.360732	0.306643	0.0540894	85.0057	14.9943	51.4383	56.1151	14.2469	16.7599	55.8029	5	28886	10928.1	4017.48	34.034	3398.3	38.7705	626.191	8.11271	460.829	461.476	0	287.208	0.369218	0.312928	0.0575171	84.3953	15.5929	54.0286	59.2714	11.4545	13.5923	62.1836	99.0268	1	3	N23
14	24	5368	2647	33.8164	2183	39.3303	464	7.875	299	299	0	224	0.493107	0.406669	0.0864382	82.4707	17.5293	56.3279	63.5822	11.2958	13.6967	74.9164	5	28884	4822.65	2638.4	34.0082	2194.8	39.4181	448.572	7.82289	280.934	281.361	0	235.658	0.550855	0.458964	0.0932691	82.8951	17.0655	60.3811	67.9006	10.3411	12.4976	83.5338	43.7013	1	1	N24
14	24	12113	4746	33.9324	4019	38.6452	727	7.87895	642	640	2	418	0.39181	0.331792	0.0600182	84.6818	15.3182	54.4458	59.791	13.5272	15.9244	65.109	5	28885	10882.4	4730.58	34.1249	4040.72	38.7315	702.828	7.82682	603.209	602.244	2	439.755	0.437695	0.374459	0.0647612	85.1176	14.9129	58.3636	63.8519	12.3839	14.5302	72.5984	98.6128	1	2	N24
14	24	12703	4057	34.0983	3500	38.238	557	8.08618	521	517	4	298	0.319373	0.275525	0.0438479	86.2706	13.7294	51.442	55.6286	12.842	14.7714	57.1977	5	28886	11412.5	4043.82	34.2918	3518.91	38.3234	538.48	8.03267	489.52	486.5	4	313.51	0.356775	0.310956	0.0473131	86.7146	13.3661	55.1435	59.4068	11.7566	13.4782	63.777	103.416	1	3	N24
15	1	11219	3236	32.0414	2574	38.3357	662	7.56798	271	266	5	178	0.288439	0.229432	0.059007	79.5426	20.4574	52.9357	60.4507	8.37454	10.3341	65.6827	5	28884	10162	3100.67	32.1664	2481.29	38.3986	615.744	7.57586	244.823	240.633	5	170.328	0.309288	0.248398	0.0608088	79.9575	19.9098	56.0621	63.6464	7.81994	9.60497	69.4955	92.085	1	1	O01
15	1	12749	2139	34.777	1762	40.5823	377	7.64456	308	308	0	172	0.167778	0.138207	0.0295709	82.3749	17.6251	47.9196	53.8025	14.3993	17.4801	55.8442	5	28885	11547.9	2049.55	34.9127	1698.54	40.649	350.658	7.65252	278.249	278.628	0	164.587	0.179905	0.149631	0.0304739	82.8046	17.1533	50.7497	56.6468	13.4457	16.2468	59.0859	104.643	1	2	O01
15	1	13293	7125	36.7339	5972	42.2589	1153	8.11709	1224	1219	5	746	0.535996	0.449259	0.0867374	83.8175	16.1825	51.8877	57.284	17.1789	20.4119	60.9477	5	28886	12040.6	6827.03	36.8772	5756.9	42.3283	1072.44	8.12554	1105.77	1102.75	5	713.848	0.574739	0.486396	0.0893859	84.2547	15.7493	54.9522	60.3123	16.0413	18.9717	64.4857	109.108	1	3	O01
15	2	12359	2839	34.583	2380	39.7937	459	7.56427	358	358	0	228	0.229711	0.192572	0.0371389	83.8323	16.1677	53.9274	59.3277	12.6101	15.042	63.6872	5	28884	11204.4	2679.32	34.0495	2237.34	39.4156	450.767	7.54527	291.206	290.892	0	194.3	0.242514	0.202012	0.0406172	83.2275	16.8155	55.4836	61.2301	10.8331	12.9984	67.1114	101.531	1	1	O02
15	2	12338	2404	35.312	2014	40.6961	390	7.50769	252	252	0	162	0.194845	0.163236	0.0316097	83.777	16.223	53.5358	58.9374	10.4825	12.5124	64.2857	5	28885	11185.4	2268.78	34.7673	1893.28	40.3095	383.004	7.48883	204.983	204.762	0	138.056	0.205704	0.171237	0.0345701	83.1726	16.873	55.0807	60.8273	9.00533	10.8125	67.7422	101.358	1	2	O02
15	2	13004	5576	35.8763	4716	40.9222	860	8.20581	1066	1064	2	586	0.428791	0.362658	0.0661335	84.5768	15.4232	48.2963	52.3537	19.1176	22.5615	54.9719	5	28886	11789.1	5262.37	35.3228	4433.32	40.5334	844.573	8.1852	867.111	864.551	2	499.386	0.452689	0.380434	0.0723272	83.9666	16.0413	49.69	54.0324	16.4236	19.4962	57.9276	106.829	1	3	O02
15	3	10956	4563	35.3195	3838	40.5133	725	7.82483	626	623	3	453	0.416484	0.35031	0.0661738	84.1113	15.8887	58.1197	64.3564	13.719	16.2324	72.3642	5	28884	11224.3	5184.29	35.5907	4370.52	40.6799	809.21	7.90258	745.249	740.482	3	524.829	0.460899	0.388885	0.0715424	84.3779	15.627	58.6358	64.5116	14.2705	16.7619	71.1532	101.711	1	1	O03
15	3	11183	2704	34.2163	2237	39.7559	467	7.68094	317	315	2	224	0.241796	0.200036	0.0417598	82.7293	17.2707	53.7722	60.1252	11.7234	14.0814	70.6625	5	28885	11456.9	3072.17	34.4791	2547.38	39.9194	521.243	7.75727	377.387	374.401	2	259.518	0.267581	0.222063	0.0451477	82.9915	16.9863	54.2497	60.2702	12.1946	14.5407	69.4799	103.818	1	2	O03
15	3	12691	5729	36.7186	4860	41.8298	869	8.13349	1006	1003	3	617	0.451422	0.382949	0.0684737	84.8316	15.1684	52.6794	57.2428	17.5598	20.6379	61.332	5	28886	13001.8	6509.06	37.0006	5534.33	42.0019	969.936	8.21431	1197.64	1192.14	3	714.833	0.499563	0.425118	0.0740289	85.1004	14.9186	53.1472	57.3808	18.2657	21.311	60.3056	117.818	1	3	O03
15	4	10695	3302	33.0515	2726	38.3852	576	7.80903	411	407	4	277	0.308742	0.254885	0.0538569	82.556	17.444	53.1496	59.5011	12.447	14.9303	67.3966	5	28884	10685.1	3441.81	33.1578	2843.58	38.4854	601.276	7.84445	427.042	422.664	4	284.48	0.323696	0.267682	0.0565128	82.5672	17.4315	53.505	59.722	12.3587	14.8202	66.9109	96.8248	1	1	O04
15	4	10758	2249	32.4251	1809	38.4826	440	7.52045	206	206	0	140	0.209054	0.168154	0.0408998	80.4357	19.5643	52.2454	59.3698	9.15963	11.3875	67.9612	5	28885	10748	2344.22	32.5293	1887.03	38.583	459.308	7.55457	214.041	213.928	0	143.781	0.219179	0.176596	0.0429167	80.4466	19.5503	52.5948	59.5903	9.09462	11.3035	67.4714	97.3952	1	2	O04
15	4	11958	5073	35.9848	4172	42.0535	901	7.88457	974	968	6	591	0.424235	0.348888	0.075347	82.2393	17.7607	48.8271	54.674	19.1997	23.2023	60.6776	5	28886	11946.9	5287.79	36.1005	4351.95	42.1632	940.538	7.92034	1012.02	1005.25	6	606.959	0.444782	0.366404	0.0790627	82.2504	17.748	49.1536	54.877	19.0634	23.0311	60.2403	108.259	1	3	O04
15	5	10997	4749	34.9985	3982	40.2275	767	7.85137	769	766	3	530	0.431845	0.362099	0.0697463	83.8492	16.1508	57.4858	63.3099	16.1929	19.2366	68.9207	5	28884	11067.9	4939.54	34.9694	4148.15	40.1968	799.22	7.88273	801.054	797.515	3	542.326	0.447423	0.376078	0.0719849	83.8087	16.1923	57.8479	63.6455	16.1643	19.1624	68.1748	100.293	1	1	O05
15	5	11530	2682	34.7103	2295	39.2763	387	7.63307	342	342	0	243	0.232611	0.199046	0.0335646	85.5705	14.4295	55.5928	60.3922	12.7517	14.902	71.0526	5	28885	11604.3	2789.61	34.6814	2390.76	39.2462	403.257	7.66357	356.255	356.071	0	248.651	0.241001	0.206731	0.0346419	85.5291	14.4667	55.9431	60.7123	12.7291	14.8445	70.2836	105.154	1	2	O05
15	5	12096	5920	36.1213	5001	41.3007	919	7.9358	1081	1078	3	680	0.489418	0.413442	0.0759755	84.4764	15.5236	51.2331	56.2687	18.2601	21.5557	62.9047	5	28886	12174	6157.53	36.0912	5209.67	41.2692	957.606	7.9675	1126.06	1122.35	3	695.814	0.507073	0.429404	0.0784141	84.4355	15.5636	51.5559	56.567	18.2279	21.4726	62.2239	110.316	1	3	O05
15	6	11611	6103	36.2092	5226	40.9407	877	8.01482	957	955	2	625	0.525622	0.45009	0.0755318	85.63	14.37	58.1353	63.031	15.6808	18.274	65.3083	5	28884	11597.6	6235.56	36.0918	5335.14	40.8257	904.102	8.02823	972.092	969.496	2	630.333	0.538228	0.461757	0.0775966	85.4674	14.5165	58.4796	63.414	15.6431	18.242	65.0403	105.094	1	1	O06
15	6	12027	2956	34.2033	2509	38.9275	447	7.6868	382	382	0	245	0.24578	0.208614	0.0371664	84.8782	15.1218	53.0785	58.9079	12.9229	15.2252	64.1361	5	28885	12013.1	3020.2	34.0924	2561.4	38.8181	460.814	7.69966	388.024	387.798	0	247.09	0.251675	0.214021	0.0381824	84.717	15.2759	53.3928	59.2659	12.8918	15.1985	63.873	108.859	1	2	O06
15	6	12134	5904	36.6064	5037	41.4963	867	8.19723	1134	1134	0	653	0.486567	0.415115	0.0714521	85.315	14.685	51.0163	55.271	19.2073	22.5134	57.5838	5	28886	12120	6032.24	36.4876	5142.19	41.3798	893.793	8.21095	1151.88	1151.21	0	658.572	0.498236	0.425875	0.0734053	85.153	14.8347	51.3184	55.6068	19.1611	22.474	57.3475	109.827	1	3	O06
15	7	9712	4383	34.5966	3706	39.4598	677	7.97489	420	418	2	288	0.451297	0.38159	0.0697076	84.554	15.446	55.3502	60.9552	9.58248	11.279	68.5714	5	28884	9817.61	4563.39	34.5281	3848.3	39.4166	704.176	7.99129	446.621	444.288	2	301.295	0.462674	0.391974	0.0713452	84.4066	15.5903	55.4708	61.0366	9.84069	11.5772	67.4784	88.9638	1	1	O07
15	7	11171	2630	33.5837	2215	38.4664	415	7.52289	334	334	0	227	0.235431	0.198281	0.0371498	84.2205	15.7795	53.7643	59.1422	12.6996	15.079	67.9641	5	28885	11292.5	2738.24	33.5171	2300.05	38.4243	431.659	7.53836	355.17	355.005	0	237.479	0.241366	0.203677	0.0380225	84.0738	15.9269	53.8814	59.2212	13.0418	15.4777	66.8808	102.329	1	2	O07
15	7	12544	5754	35.7848	4849	40.955	905	8.08287	1076	1073	3	618	0.458705	0.386559	0.072146	84.2718	15.7282	50.2954	54.7536	18.7	22.1283	57.4349	5	28886	12680.4	5990.82	35.714	5035.18	40.9102	941.328	8.09949	1144.2	1140.48	3	646.53	0.470269	0.397079	0.0738409	84.125	15.8751	50.405	54.8267	19.2039	22.7134	56.5195	114.906	1	3	O07
15	8	10983	5404	35.4574	4615	40.1738	789	7.87072	793	791	2	544	0.492033	0.420195	0.0718383	85.3997	14.6003	56.9023	61.9068	14.6743	17.1398	68.6003	5	28884	10918.9	5454.51	35.2706	4653.67	40.0496	800.585	7.86804	787.867	784.423	2	537.051	0.497068	0.42438	0.0729896	85.2038	14.7805	57.232	62.3443	14.4938	16.8819	68.6144	98.9431	1	1	O08
15	8	11044	2783	33.687	2330	38.7768	453	7.50773	273	273	0	200	0.251992	0.210974	0.0410177	83.7226	16.2774	55.6953	61.1588	9.80956	11.7167	73.2601	5	28885	10979.5	2809.01	33.5095	2349.52	38.6569	459.651	7.50517	271.233	270.73	0	197.445	0.254571	0.213076	0.0416751	83.5305	16.4783	56.018	61.591	9.68887	11.5404	73.2752	99.4926	1	2	O08
15	8	11560	2597	33.8752	2172	39.0124	425	7.62118	266	266	0	192	0.224654	0.187889	0.0367647	83.635	16.365	56.6038	62.477	10.2426	12.2468	72.1805	5	28886	11492.5	2621.27	33.6967	2190.2	38.8918	431.24	7.61858	264.278	263.788	0	189.547	0.226953	0.189761	0.0373539	83.4431	16.567	56.9317	62.9185	10.1166	12.0625	72.1954	104.141	1	3	O08
15	9	9922	4781	34.4263	4044	39.2886	737	7.74627	651	649	2	487	0.481858	0.407579	0.0742794	84.5848	15.4152	58.8371	65.0841	13.6164	16.0485	74.808	5	28884	10071.4	4986.26	34.3756	4223.43	39.2585	773.515	7.75616	701.396	698.017	2	519.168	0.491359	0.416849	0.0761614	84.4547	15.5422	59.2018	65.4248	14.1412	16.6904	74.3033	91.2637	1	1	O09
15	9	10228	3015	33.5575	2509	38.8246	506	7.44071	303	301	2	200	0.294779	0.245307	0.049472	83.2172	16.7828	53.0348	59.3464	10.0498	11.9968	66.0066	5	28885	10382	3144.44	33.5081	2620.32	38.7949	531.07	7.45021	326.456	323.733	2	213.211	0.300591	0.250886	0.0507255	83.0892	16.921	53.3636	59.6571	10.4371	12.4766	65.5613	94.0783	1	2	O09
15	9	10261	3838	33.2728	3214	38.2082	624	7.85256	457	456	1	332	0.374038	0.313225	0.0608128	83.7415	16.2585	56.2272	62.0411	11.9072	14.1879	72.6477	5	28886	10415.5	4002.78	33.2238	3356.6	38.1789	654.916	7.86259	492.378	490.44	1	353.93	0.381412	0.320349	0.0623536	83.6127	16.3924	56.5758	62.3659	12.3661	14.7554	72.1576	94.3818	1	3	O09
15	10	8325	4066	34.0199	3453	38.6959	613	7.68026	446	445	1	315	0.488408	0.414775	0.0736336	84.9238	15.0762	56.1977	61.9172	10.969	12.8873	70.6278	5	28884	8321.87	4142.77	33.9356	3516.97	38.6453	629.707	7.67673	457.586	456.306	1	322.326	0.495619	0.420954	0.0752859	84.8094	15.1848	56.5583	62.3014	11.0553	12.9828	70.6734	75.41	1	1	O10
15	10	8787	2939	34.5733	2514	39.1543	425	7.47529	319	319	0	247	0.334471	0.286104	0.0483669	85.5393	14.4607	58.2511	63.922	10.854	12.6889	77.4295	5	28885	8783.69	2994.49	34.4877	2560.57	39.1031	436.583	7.47186	327.287	327.105	0	252.744	0.33941	0.290367	0.0494522	85.4241	14.5648	58.6249	64.3187	10.9394	12.7829	77.4794	79.5949	1	2	O10
15	10	8739	2746	33.4366	2325	38.0929	421	7.72209	276	275	1	219	0.314224	0.266049	0.0481748	84.6686	15.3314	57.6839	63.6559	10.051	11.828	79.3478	5	28886	8735.71	2797.85	33.3538	2368.07	38.0431	432.474	7.71854	283.17	281.987	1	224.093	0.318863	0.270013	0.0492558	84.5546	15.4418	58.054	64.0509	10.1301	11.9155	79.399	79.1601	1	3	O10
15	11	9091	4132	34.9707	3545	39.4846	587	7.71039	393	393	0	284	0.454515	0.389946	0.0645694	85.7938	14.2062	58.0348	63.8928	9.51113	11.086	72.2646	5	28884	9100.5	4162.6	34.8504	3564.23	39.4255	598.759	7.70054	399.198	398.965	0	285.397	0.457085	0.391745	0.0655168	85.5334	14.4393	58.1568	64.0328	9.61199	11.1994	72.0942	82.4657	1	1	O11
15	11	10035	2695	34.9432	2294	39.7371	401	7.5187	254	254	0	138	0.26856	0.2286	0.0399601	85.1206	14.8794	53.2096	58.7184	9.42486	11.0724	54.3307	5	28885	10045.5	2714.96	34.823	2306.44	39.6776	409.033	7.5091	258.006	257.855	0	138.679	0.270078	0.229655	0.0405465	84.8623	15.1235	53.3215	58.847	9.52481	11.1856	54.2026	91.0288	1	2	O11
15	11	10160	2793	35.2048	2367	40.1779	426	7.57277	288	287	1	211	0.274902	0.232972	0.0419291	84.7476	15.2524	55.2453	60.3295	10.3115	12.1251	73.2639	5	28886	10170.6	2813.68	35.0837	2379.84	40.1177	434.534	7.56309	292.542	291.356	1	212.038	0.276456	0.234047	0.0425444	84.4904	15.5026	55.3614	60.4617	10.4208	12.249	73.0911	92.1627	1	3	O11
15	12	11206	4641	34.0513	3920	38.8633	721	7.88904	629	627	2	405	0.414153	0.349813	0.0643405	84.4646	15.5354	52.9627	58.5204	13.5531	15.9949	64.3879	5	28884	11144.1	4667.03	34.0057	3931.66	38.8276	731.586	7.87181	621.902	619.523	2	402.662	0.416703	0.352655	0.0653441	84.3709	15.6275	53.4802	59.0752	13.4359	15.8409	65.0992	100.984	1	1	O12
15	12	11581	3559	34.3709	3036	38.972	523	7.66157	459	456	3	275	0.307314	0.262154	0.0451602	85.3049	14.6951	53.1329	57.6746	12.8969	15.0198	59.9129	5	28885	11517	3578.96	34.3249	3045.03	38.9363	530.679	7.64483	453.82	450.562	3	273.412	0.309206	0.264283	0.0458646	85.2102	14.7822	53.652	58.2214	12.7854	14.8751	60.5747	104.364	1	2	O12
15	12	12310	3892	34.612	3295	39.4003	597	8.18425	538	536	2	345	0.316166	0.267669	0.0484972	84.6608	15.3392	53.8798	58.695	13.8232	16.2671	64.1264	5	28886	12242	3913.83	34.5657	3304.8	39.3642	605.766	8.16638	531.929	529.608	2	343.008	0.318113	0.269843	0.0492536	84.5669	15.43	54.4061	59.2514	13.7037	16.1104	64.8348	110.933	1	3	O12
15	13	9675	4683	33.0922	3924	37.9681	759	7.88406	572	570	2	426	0.484031	0.405581	0.0784496	83.7924	16.2076	55.0502	60.6779	12.2144	14.526	74.4755	5	28884	9686.44	4846.15	33.1385	4061.01	38.0312	786.648	7.87406	594.326	591.937	2	442.365	0.498081	0.417319	0.0804124	83.7994	16.2004	55.6092	61.2376	12.3039	14.5887	75.0291	87.7753	1	1	O13
15	13	10539	3419	34.5589	2917	39.1138	502	8.09163	399	398	1	256	0.324414	0.276781	0.0476326	85.3173	14.6827	53.3197	58.4505	11.6701	13.6442	64.1604	5	28885	10551.5	3538.12	34.6072	3018.85	39.1788	520.286	8.08137	414.574	413.318	1	265.834	0.333831	0.284792	0.0488243	85.3245	14.6762	53.8611	58.9896	11.7556	13.7031	64.6373	95.6138	1	2	O13
15	13	10307	3071	33.9394	2550	39.2769	521	7.81574	345	344	1	231	0.297953	0.247405	0.0505482	83.0348	16.9652	52.1329	58.1569	11.2341	13.4902	66.9565	5	28886	10319.2	3177.99	33.9869	2639.03	39.3421	539.978	7.80583	358.466	357.239	1	239.874	0.306602	0.254565	0.0518129	83.0418	16.9577	52.6622	58.6933	11.3164	13.5484	67.4542	93.509	1	3	O13
15	14	10742	4344	34.6172	3683	39.4426	661	7.73071	746	744	2	528	0.404394	0.34286	0.0615342	84.7836	15.2164	57.1363	62.6935	17.1731	20.2009	70.7775	5	28884	10766.6	4532.44	34.6306	3830.86	39.4967	696.268	7.72841	803.75	801.25	2	565.025	0.420705	0.357442	0.0641741	84.698	15.2984	57.5077	63.0774	17.5817	20.6616	71.1821	97.5629	1	1	O14
15	14	10606	3196	34.5904	2702	39.4856	494	7.81579	290	289	1	202	0.301339	0.254761	0.0465774	84.5432	15.4568	55.2253	61.2509	9.07384	10.6958	69.6552	5	28885	10630.2	3334.64	34.6038	2810.47	39.5398	520.357	7.81346	312.45	311.238	1	216.165	0.313494	0.265597	0.0485756	84.4578	15.5402	55.5843	61.626	9.28971	10.9397	70.0534	96.3277	1	2	O14
15	14	11500	3980	34.9389	3420	39.3664	560	7.9	542	536	6	348	0.346087	0.297391	0.0486957	85.9296	14.0704	55.8794	60.6433	13.6181	15.6725	64.2066	5	28886	11526.3	4152.65	34.9525	3557.3	39.4204	589.879	7.89765	583.958	577.245	6	372.403	0.360047	0.31004	0.0507848	85.8428	14.1462	56.2426	61.0147	13.9421	16.0299	64.5737	104.447	1	3	O14
15	15	9620	3599	33.0636	3024	37.9448	575	7.39304	415	415	0	299	0.374116	0.314345	0.0597713	84.0233	15.9767	56.0433	62.6323	11.531	13.7235	72.0482	5	28884	9638.89	3825.32	33.1594	3219.71	38.029	611.226	7.39468	453.104	452.925	0	330.695	0.395883	0.3336	0.0631063	84.0406	15.9594	56.8156	63.4514	11.7845	13.9987	73.3459	87.3444	1	1	O15
15	15	10915	3129	33.0182	2606	38.0806	523	7.7935	277	277	0	171	0.28667	0.238754	0.0479157	83.2854	16.7146	53.6593	59.5932	8.85267	10.6293	61.7329	5	28885	10936.4	3325.77	33.1139	2774.66	38.1652	555.95	7.79523	302.433	302.314	0	189.127	0.303349	0.253379	0.0505892	83.3025	16.6965	54.3988	60.3726	9.04732	10.8425	62.8447	99.1023	1	2	O15
15	15	11486	4270	34.9763	3684	39.2649	586	8.01536	588	586	2	386	0.371757	0.320738	0.0510186	86.2763	13.7237	56.2295	60.7492	13.7705	15.9066	65.6463	5	28886	11508.6	4538.52	35.0777	3922.42	39.3521	622.919	8.01713	641.988	639.552	2	426.918	0.393386	0.340385	0.0538653	86.294	13.7088	57.0044	61.5437	14.0733	16.2256	66.8286	104.287	1	3	O15
15	16	9795	2979	32.72	2462	38.0215	517	7.47389	317	316	1	226	0.304135	0.251353	0.052782	82.6452	17.3548	54.0114	60.4387	10.6412	12.8351	71.2934	5	28884	9821.9	3208.18	32.8479	2658.47	38.1374	555.678	7.47418	349.848	348.616	1	251.445	0.325826	0.269893	0.056142	82.6981	17.2961	54.6939	61.1205	11.0117	13.271	72.3608	89.0028	1	1	O16
15	16	11984	3795	35.18	3261	39.6654	534	7.78839	435	434	1	272	0.316672	0.272113	0.0445594	85.9289	14.0711	54.2819	59.031	11.4625	13.3088	62.5287	5	28885	12016.9	4086.96	35.3175	3521.23	39.7864	573.95	7.7887	480.075	478.796	1	302.624	0.339258	0.292185	0.047396	85.9839	14.0236	54.9679	59.6969	11.8616	13.7608	63.4649	108.893	1	2	O16
15	16	12142	3817	34.0047	3260	38.4583	557	7.93896	407	406	1	248	0.314363	0.26849	0.0458738	85.4074	14.5926	52.764	57.2699	10.6628	12.454	60.9337	5	28886	12175.3	4110.65	34.1376	3520.15	38.5755	598.671	7.93927	449.173	447.906	1	275.922	0.336785	0.288294	0.048794	85.4621	14.5433	53.4307	57.916	11.0341	12.8769	61.846	110.329	1	3	O16
15	17	10132	4886	33.3776	4098	38.3158	788	7.6967	510	509	1	382	0.482235	0.404461	0.0777734	83.8723	16.1277	55.7921	61.8594	10.438	12.4207	74.902	5	28884	10154.7	5170.03	33.3943	4325.92	38.3729	839.182	7.67975	542.326	541.011	1	410.353	0.509031	0.42699	0.0823684	83.7744	16.2283	56.3382	62.3877	10.4822	12.4623	75.8708	92.0185	1	1	O17
15	17	11487	2629	34.3309	2195	39.6738	434	7.30876	329	329	0	216	0.228867	0.191086	0.0377818	83.4918	16.5082	55.8007	61.0023	12.5143	14.9886	65.6535	5	28885	11512.7	2781.83	34.3481	2317.08	39.733	462.189	7.29266	349.853	349.691	0	232.032	0.241585	0.201729	0.0400141	83.3944	16.6111	56.347	61.5232	12.5673	15.0388	66.5027	104.325	1	2	O17
15	17	11067	4137	34.2038	3525	38.7784	612	7.85458	516	516	0	366	0.373814	0.318515	0.0552995	85.2067	14.7933	55.5475	61.0496	12.4728	14.6383	70.9302	5	28886	11091.8	4377.49	34.2209	3721.05	38.8363	651.75	7.83728	548.706	548.451	0	393.165	0.394586	0.336256	0.0585668	85.1072	14.8856	56.0913	61.571	12.5257	14.6873	71.8477	100.51	1	3	O17
15	18	10428	3319	32.9141	2757	38.0874	562	7.53559	401	400	1	276	0.318278	0.264384	0.0538934	83.0672	16.9328	53.3594	59.4849	12.082	14.5085	68.8279	5	28884	10413.1	3511.94	32.995	2919.82	38.1943	596.315	7.51926	424.758	424.049	1	297.626	0.336405	0.280039	0.0568225	83.0282	16.9751	53.89	60.0209	12.0501	14.4984	70.0879	94.3601	1	1	O18
15	18	11275	2864	34.1358	2416	39.0004	448	7.90179	284	284	0	187	0.254013	0.214279	0.0397339	84.3575	15.6425	53.5265	59.1474	9.9162	11.755	65.8451	5	28885	11258.9	3030.49	34.2197	2558.68	39.1099	475.354	7.88467	300.826	301.075	0	201.652	0.26848	0.226967	0.0418935	84.318	15.6815	54.0588	59.6802	9.89006	11.7468	67.0504	102.024	1	2	O18
15	18	11885	4230	35.5515	3637	40.0891	593	7.72175	560	559	1	374	0.355911	0.306016	0.0498948	85.9811	14.0189	55.4846	60.0495	13.2388	15.3698	66.7857	5	28886	11868	4475.89	35.6389	3851.79	40.2016	629.207	7.70502	593.178	592.608	1	403.304	0.376181	0.324136	0.0526067	85.9407	14.0539	56.0363	60.5905	13.2039	15.3591	68.0083	107.544	1	3	O18
15	19	11369	4336	35.0429	3695	39.8032	641	7.60218	515	514	1	363	0.381388	0.325007	0.0563814	85.2168	14.7832	57.1033	62.8687	11.8773	13.9107	70.4854	5	28884	11445.4	4494.67	35.1341	3836.87	39.9239	665.538	7.5839	533.743	532.424	1	381.18	0.393968	0.337002	0.0579434	85.2238	14.7768	57.5918	63.3715	11.8477	13.862	71.4998	103.715	1	1	O19
15	19	10971	3139	34.9325	2606	40.4271	533	8.06754	282	282	0	194	0.286118	0.237535	0.0485826	83.0201	16.9799	55.8458	62.5096	8.98375	10.8212	68.7943	5	28885	11044.8	3253.87	35.0234	2706.06	40.5496	553.403	8.04814	292.263	292.108	0	203.716	0.295556	0.246302	0.0499286	83.0269	16.9726	56.3236	63.0095	8.96135	10.7833	69.7843	100.084	1	2	O19
15	19	11476	4661	35.6102	3967	40.4719	694	7.81988	639	638	1	435	0.406152	0.345678	0.060474	85.1105	14.8895	57.3911	62.8939	13.7095	16.0827	68.0751	5	28886	11553.2	4831.57	35.7029	4119.32	40.5945	720.567	7.80107	662.256	660.869	1	456.786	0.419549	0.358436	0.0621495	85.1175	14.8831	57.8821	63.3968	13.6753	16.0264	69.0548	104.691	1	3	O19
15	20	10141	3628	34.8845	3073	39.8021	555	7.65586	488	488	0	360	0.357756	0.303027	0.0547283	84.7023	15.2977	59.7023	65.864	13.4509	15.8802	73.7705	5	28884	10096	3766.09	34.9469	3192.6	39.9008	579.355	7.62703	483.664	483.942	0	367.033	0.372623	0.315334	0.0572023	84.6545	15.3437	60.5343	66.7598	13.0153	15.3234	75.7357	91.4869	1	1	O20
15	20	11063	3539	36.2718	3052	40.8329	487	7.68789	461	461	0	351	0.319895	0.275875	0.0440206	86.2391	13.7609	60.9777	67.038	13.0263	15.1048	76.1388	5	28885	11013.9	3673.7	36.3367	3170.79	40.9341	508.371	7.65894	456.904	457.167	0	357.857	0.33319	0.287078	0.0460105	86.1903	13.8023	61.8275	67.9498	12.6044	14.5752	78.1671	99.8047	1	2	O20
15	20	10707	3471	34.5356	2967	39.0853	504	7.75198	388	386	2	273	0.32418	0.277108	0.047072	85.4797	14.5203	58.2829	63.667	11.1783	13.0098	70.3608	5	28886	10659.5	3603.11	34.5973	3082.48	39.1822	526.117	7.7228	384.553	382.79	2	278.333	0.337653	0.288362	0.0491999	85.4314	14.564	59.0951	64.5329	10.8163	12.5536	72.2352	96.593	1	3	O20
15	21	9535	2668	32.8943	2226	37.8913	442	7.72851	264	264	0	195	0.279811	0.233456	0.0463555	83.4333	16.5667	56.4093	62.5786	9.89505	11.8598	73.8636	5	28884	9653.43	2879.17	33.1717	2405.32	38.1098	471.141	7.71619	286.706	286.589	0	215.246	0.299126	0.251465	0.0485669	83.6513	16.341	57.3161	63.3672	9.88281	11.7777	75.3452	87.4762	1	1	O21
15	21	10254	3341	33.9246	2814	38.8454	527	7.64896	343	342	1	247	0.325824	0.274429	0.0513946	84.2263	15.7737	57.6474	63.3618	10.2664	12.1535	72.0117	5	28885	10381.4	3605.44	34.2106	3040.69	39.0694	561.745	7.63676	372.501	371.263	1	272.645	0.348315	0.2956	0.0538463	84.4464	15.5588	58.5741	64.1602	10.2537	12.0694	73.4561	94.0724	1	2	O21
15	21	10203	3851	32.952	3208	37.9956	643	7.78849	453	451	2	334	0.377438	0.314417	0.0630207	83.303	16.697	55.4401	61.783	11.7632	14.0586	73.7307	5	28886	10329.7	4155.81	33.2298	3466.43	38.2147	685.393	7.77608	491.962	489.59	2	368.678	0.403492	0.338672	0.066027	83.5207	16.4695	56.3314	62.5616	11.7486	13.9612	75.2096	93.6046	1	3	O21
15	22	9709	4772	34.2173	4056	38.9083	716	7.64385	662	661	1	446	0.491503	0.417757	0.073746	84.9958	15.0042	56.8734	62.4014	13.8726	16.2968	67.3716	5	28884	9679.64	5242.27	34.4173	4474.36	39.0721	781.138	7.62142	702.132	700.74	1	496.214	0.538627	0.460579	0.080042	85.1822	14.8321	58.4305	63.8909	13.3625	15.6211	70.3698	87.7136	1	1	O22
15	22	10121	3080	34.9994	2653	39.4161	427	7.55738	302	302	0	200	0.304318	0.262128	0.0421895	86.1364	13.8636	56.2662	61.3268	9.80519	11.3833	66.2252	5	28885	10090.4	3383.53	35.2039	2926.64	39.5821	465.846	7.53519	320.308	320.157	0	222.518	0.333495	0.288998	0.0457914	86.3253	13.7047	57.8067	62.7907	9.44469	10.9113	69.1723	91.4357	1	2	O22
15	22	9958	3446	34.3758	2931	39.0191	515	7.94951	309	309	0	197	0.346053	0.294336	0.0517172	85.0551	14.9449	53.9466	59.0242	8.96692	10.5425	63.754	5	28886	9927.88	3785.6	34.5767	3233.32	39.1834	561.852	7.92618	327.732	327.578	0	219.18	0.379232	0.324507	0.0561325	85.2417	14.7735	55.4236	60.4331	8.63723	10.1053	66.5912	89.9631	1	3	O22
15	23	7397	2324	32.793	1882	38.7163	442	7.5724	142	142	0	103	0.314181	0.254427	0.059754	80.9811	19.0189	55.852	62.4336	6.11015	7.54516	72.5352	5	28884	6565.25	2141.48	32.3948	1723.53	38.4392	425.433	7.4874	102.991	103.133	0	84.4395	0.329797	0.266206	0.0654918	80.3833	19.7995	58.971	66.268	4.82658	6.00854	81.679	59.4921	1	1	O23
15	23	12416	4003	35.0272	3467	39.2377	536	7.79291	692	692	0	443	0.322407	0.279236	0.0431701	86.61	13.39	55.8331	60.5999	17.287	19.9596	64.0173	5	28885	11019.9	3688.61	34.6019	3175.07	38.9569	515.91	7.70544	501.902	502.594	0	363.172	0.338431	0.292164	0.0473155	85.9708	13.9395	58.9511	64.3218	13.6555	15.8947	72.0874	99.8586	1	2	O23
15	23	11913	4484	35.0502	3878	39.2692	606	8.05116	631	630	1	415	0.376396	0.325527	0.0508688	86.4853	13.5147	56.4228	61.2687	14.0723	16.2455	65.7686	5	28886	10573.5	4131.83	34.6246	3551.46	38.9882	583.286	7.96079	457.659	457.564	1	340.218	0.395103	0.340597	0.0557534	85.8469	14.0694	59.5737	65.0316	11.1161	12.937	74.0594	95.8131	1	3	O23
15	24	6277	2522	33.0484	2056	38.7685	466	7.81116	310	307	3	185	0.401784	0.327545	0.0742393	81.5226	18.4774	52.5773	59.7763	12.2918	14.9319	59.6774	5	28884	5605.61	2545.57	33.2839	2090.64	38.9462	458.417	7.75578	288.349	285.985	3	194.996	0.460317	0.379011	0.082566	81.9255	18.008	56.655	64.1485	11.0559	13.3785	67.2415	50.7962	1	1	O24
15	24	12070	4730	34.6008	4035	39.1732	695	8.05468	666	663	3	442	0.391881	0.3343	0.0575808	85.3066	14.6934	55.666	60.4957	14.0803	16.4312	66.3664	5	28885	10779	4774.21	34.8474	4102.98	39.3528	683.69	7.99757	619.485	617.617	3	465.881	0.448971	0.386827	0.0640391	85.7281	14.3201	59.9832	64.9206	12.6646	14.7218	74.7783	97.6756	1	2	O24
15	24	12186	4731	33.8582	3990	38.6436	741	8.09042	583	582	1	376	0.388232	0.327425	0.0608075	84.3373	15.6627	54.0478	59.2982	12.323	14.5865	64.494	5	28886	10882.6	4775.22	34.0994	4057.23	38.8207	728.941	8.03306	542.282	542.161	1	396.315	0.444791	0.378872	0.0676277	84.7542	15.2647	58.2395	63.6356	11.084	13.0689	72.6686	98.6143	1	3	O24
16	1	11906	3892	33.842	3175	39.7471	717	7.69317	477	471	6	280	0.326894	0.266672	0.0602217	81.5776	18.4224	51.0534	57.4173	12.2559	14.8346	58.7002	5	28884	10833.6	3955.6	34.6265	3288.66	40.2154	660.793	7.74328	535.635	530.771	6	330.242	0.367137	0.305111	0.0610769	82.9645	16.8875	54.7172	60.8058	13.2611	15.7903	62.0134	98.1704	1	1	P01
16	1	11610	1633	31.2566	1293	37.4756	340	7.60588	120	120	0	85	0.140655	0.11137	0.0292851	79.1794	20.8206	49.4182	56.6899	7.34844	9.28074	70.8333	5	28885	10564.3	1659.68	31.9812	1339.29	37.9172	313.347	7.65542	134.751	135.228	0	100.252	0.15797	0.127422	0.0297009	80.5256	19.0858	52.9647	60.0354	7.95111	9.87864	74.8314	95.7297	1	2	P01
16	1	13079	5426	34.8933	4578	39.9203	848	7.75472	787	786	1	425	0.414864	0.350027	0.0648368	84.3715	15.6285	49.6314	54.1503	14.5042	17.1691	54.0025	5	28886	11900.9	5514.66	35.7022	4741.88	40.3907	781.524	7.80523	883.742	885.746	1	501.26	0.465936	0.40048	0.0657574	85.806	14.3263	53.1931	57.346	15.6938	18.2752	57.0506	107.842	1	3	P01
16	2	12087	4511	33.8818	3762	39.0582	749	7.88251	557	556	1	361	0.373211	0.311243	0.0619674	83.3961	16.6039	53.1146	58.958	12.3476	14.7794	64.8115	5	28884	11007.9	4515.69	33.9998	3799.97	39.0788	728.829	7.90569	563.172	562.777	1	379.187	0.412686	0.34504	0.0666967	83.7652	16.2657	55.3029	61.2039	12.2915	14.6262	68.1926	99.7497	1	1	P02
16	2	12266	2622	34.1945	2178	39.6478	444	7.44369	240	240	0	158	0.213762	0.177564	0.0361976	83.0664	16.9336	52.8986	59.1827	9.15332	11.0193	65.8333	5	28885	11170.9	2624.72	34.3136	2199.98	39.6687	432.043	7.46558	242.659	242.925	0	165.96	0.236372	0.196845	0.0389602	83.434	16.5888	55.0779	61.4372	9.11176	10.9051	69.2677	101.227	1	2	P02
16	2	12708	5499	35.6969	4639	40.8271	860	8.02326	874	872	2	498	0.43272	0.365046	0.0676739	84.3608	15.6392	50.7547	55.1843	15.8938	18.7972	56.9794	5	28886	11573.4	5504.71	35.8212	4685.82	40.8486	836.839	8.04685	883.684	882.628	2	523.089	0.478489	0.404684	0.0728387	84.7341	15.3207	52.8457	57.2864	15.8216	18.6023	59.9519	104.875	1	3	P02
16	3	10372	3135	34.2284	2587	39.8407	548	7.73358	452	449	3	305	0.302256	0.249422	0.0528346	82.5199	17.4801	56.3317	63.2006	14.4179	17.356	67.4779	5	28884	10674.6	3778.06	35.1536	3165.42	40.4096	606.05	7.85312	668.857	664.791	3	435.539	0.350343	0.29261	0.0562155	83.7521	16.1932	57.5138	63.723	17.3783	20.5249	66.2479	96.7294	1	1	P03
16	3	11142	2100	34.371	1765	39.4595	335	7.56119	175	173	2	111	0.188476	0.15841	0.0300664	84.0476	15.9524	52.6667	58.6402	8.33333	9.8017	63.4286	5	28885	11467	2530.76	35.3	2159.63	40.0229	370.487	7.67807	258.96	256.144	2	158.507	0.218461	0.185839	0.0319904	85.3025	14.778	53.7718	59.125	10.0444	11.5913	62.2724	103.91	1	2	P03
16	3	12666	5814	35.124	4815	40.7337	999	8.08609	1028	1024	4	589	0.459024	0.380152	0.0788726	82.8173	17.1827	51.72	56.3655	17.6815	21.2669	57.2957	5	28886	13035.5	7006.59	36.0734	5891.57	41.3154	1104.82	8.21108	1521.21	1516.14	4	841.089	0.532052	0.445976	0.0839197	84.0539	15.9177	52.8053	56.8315	21.312	25.1498	56.2513	118.123	1	3	P03
16	4	9631	3510	33.7142	2881	39.3579	629	7.86486	515	515	0	340	0.364448	0.299138	0.0653099	82.0798	17.9202	53.4473	59.7362	14.6724	17.8757	66.0194	5	28884	9666.05	3880.69	34.4722	3229.16	39.8601	650.589	7.94373	665.126	666.224	0	430.386	0.40021	0.331996	0.0674443	83.0534	16.8669	54.4501	60.3082	16.881	20.3207	65.4441	87.5905	1	1	P04
16	4	11009	2279	33.2093	1867	38.8907	412	7.46359	207	207	0	154	0.207012	0.169589	0.0374239	81.9219	18.0781	51.4261	58.2217	9.08293	11.0873	74.3961	5	28885	11049.1	2519.68	33.9559	2092.62	39.387	426.141	7.53843	267.342	267.783	0	194.94	0.227326	0.188216	0.038647	82.8936	17.0155	52.391	58.7792	10.4502	12.6038	73.7479	100.123	1	2	P04
16	4	12684	5527	35.7746	4639	41.0677	888	8.12275	906	905	1	535	0.435746	0.365736	0.0700095	83.9334	16.0666	50.6242	55.6154	16.3923	19.5085	59.0508	5	28886	12730.2	6110.71	36.5788	5199.61	41.5917	918.479	8.2042	1170.11	1170.74	1	677.226	0.478504	0.405909	0.0722974	84.929	15.1222	51.5741	56.148	18.8597	22.1768	58.5362	115.356	1	3	P04
16	5	12076	4221	35.2679	3539	40.525	682	7.98827	680	677	3	438	0.349536	0.293061	0.0564757	83.8427	16.1573	55.8162	61.4298	16.1099	19.1297	64.4118	5	28884	12209.4	4656.85	35.9153	3961.32	40.904	704.142	8.06403	880.465	878.033	3	552.415	0.37931	0.321659	0.0573644	84.7847	15.2576	56.8416	62.1161	18.6344	21.8234	63.6179	110.637	1	1	P05
16	5	11610	2810	33.5391	2307	39.1959	503	7.59443	221	220	1	149	0.242033	0.198708	0.0433247	82.0996	17.9004	54.0925	60.6849	7.86477	9.53619	67.4208	5	28885	11738.2	3100.15	34.1548	2582.3	39.5625	519.331	7.66645	286.151	285.328	1	187.922	0.262649	0.218099	0.0440065	83.0221	16.9036	55.0863	61.3628	9.09721	10.879	66.5899	106.368	1	2	P05
16	5	12799	6515	36.3761	5507	41.5522	1008	8.09722	1204	1200	4	702	0.509024	0.430268	0.0787562	84.528	15.472	50.8519	55.493	18.4804	21.7904	58.3056	5	28886	12940.4	7187.72	37.0438	6164.17	41.9408	1040.73	8.17401	1558.94	1556.34	4	885.378	0.552383	0.472255	0.0799955	85.4777	14.6105	51.7861	56.113	21.3764	24.8588	57.5871	117.261	1	3	P05
16	6	10520	3749	34.2481	3061	40.1761	688	7.87355	455	452	3	324	0.356369	0.29097	0.0653992	81.6484	18.3516	54.9747	62.1366	12.1366	14.7664	71.2088	5	28884	10555.9	4062.93	34.7926	3357.73	40.4688	702.767	7.92983	574.48	571.601	3	402.756	0.382212	0.315463	0.066122	82.4488	17.4614	55.9636	62.8792	14.0294	16.8813	70.809	95.6538	1	1	P06
16	6	11090	2641	31.7546	2113	37.8173	528	7.49242	277	276	1	187	0.238142	0.190532	0.0476105	80.0076	19.9924	51.8364	58.7317	10.4885	13.062	67.509	5	28885	11127.8	2862.15	32.2595	2317.83	38.0929	539.333	7.54599	349.738	349.031	1	232.455	0.255412	0.20657	0.0481366	80.7919	19.0227	52.7689	59.4337	12.1243	14.9328	67.13	100.837	1	2	P06
16	6	12770	6550	35.6501	5489	40.971	1061	8.12253	1119	1110	9	635	0.512921	0.429836	0.0830854	83.8015	16.1985	50.4122	55.3471	17.084	20.2223	56.7471	5	28886	12813.5	7098.48	36.2169	6021.1	41.2696	1083.77	8.18059	1412.84	1403.71	9	789.353	0.550117	0.466018	0.0840036	84.623	15.4128	51.3191	56.0086	19.7484	23.1185	56.4285	116.112	1	3	P06
16	7	11882	5405	34.16	4504	39.4585	901	7.6737	670	667	3	472	0.45489	0.379061	0.075829	83.3302	16.6698	55.3562	61.6785	12.3959	14.8091	70.4478	5	28884	12066.1	5969.03	34.7471	5025.37	39.8143	928.585	7.73151	885.59	883.133	3	608.624	0.488462	0.411487	0.0763802	84.1604	15.8478	56.1423	62.1216	14.7508	17.4082	69.2196	109.339	1	1	P07
16	7	11739	2688	33.9163	2272	38.7165	416	7.69952	248	248	0	163	0.22898	0.193543	0.0354374	84.5238	15.4762	54.9479	60.6074	9.22619	10.9155	65.7258	5	28885	11920.9	2968.5	34.4991	2535	39.0657	428.736	7.75753	327.801	328.361	0	210.182	0.24588	0.210099	0.035695	85.3658	14.7131	55.7282	61.0428	10.9789	12.8312	64.58	108.023	1	2	P07
16	7	13509	6770	35.371	5691	40.5855	1079	7.8684	1216	1211	5	679	0.501147	0.421275	0.0798727	84.062	15.938	49.8227	54.5774	17.9616	21.2792	55.8388	5	28886	13718.3	7476.48	35.9789	6349.77	40.9515	1112.03	7.92768	1607.28	1603.41	5	875.542	0.538133	0.457312	0.0804533	84.8995	15.1521	50.5303	54.9695	21.3739	25.0139	54.8653	124.311	1	3	P07
16	8	11543	3839	33.2683	3166	38.734	673	7.55572	450	450	0	291	0.332583	0.274279	0.0583037	82.4694	17.5306	54.1287	60.7391	11.7218	14.2135	64.6667	5	28884	11528	4110.08	33.7285	3430.37	39.0052	676.628	7.59443	555.725	555.902	0	354.093	0.351911	0.292741	0.0582991	83.2449	16.7157	55.0954	61.5256	13.4156	16.0328	64.5818	104.463	1	1	P08
16	8	11381	2706	34.4065	2311	38.9494	395	7.82785	257	256	1	181	0.237765	0.203058	0.034707	85.4028	14.5972	54.8411	60.4933	9.49741	11.0775	70.428	5	28885	11366.2	2897.08	34.8824	2503.98	39.222	397.129	7.86795	317.381	316.247	1	220.243	0.251582	0.216726	0.0347042	86.2059	13.9187	55.8205	61.2766	10.8697	12.4953	70.3356	102.997	1	2	P08
16	8	11520	3804	34.9761	3234	39.7891	570	7.66842	558	558	0	359	0.330208	0.280729	0.0494792	85.0158	14.9842	55.6257	60.4515	14.6688	17.2542	64.3369	5	28886	11505.1	4072.61	35.4599	3504.05	40.0676	573.073	7.70771	689.099	689.319	0	436.836	0.349399	0.299625	0.0494753	85.8153	14.2877	56.6191	61.2342	16.7883	19.4626	64.2525	104.255	1	3	P08
16	9	11182	3688	34.1139	3081	39.308	607	7.74959	489	488	1	340	0.329816	0.275532	0.0542837	83.5412	16.4588	56.1551	62.1551	13.2592	15.839	69.5297	5	28884	11402.2	4079.81	34.7178	3457.42	39.6756	631.24	7.8019	654.876	653.812	1	446.751	0.352259	0.297801	0.0547768	84.3907	15.6301	57.181	62.8455	15.9563	18.8648	68.9558	103.323	1	1	P09
16	9	11448	2724	34.0962	2320	38.6741	404	7.80693	289	288	1	185	0.237945	0.202655	0.03529	85.1689	14.8311	53.304	58.4914	10.6094	12.4138	64.0138	5	28885	11673.5	3013.39	34.6998	2603.44	39.0358	420.133	7.85963	387.033	385.856	1	243.085	0.254137	0.219034	0.0356106	86.0349	14.0844	54.2778	59.141	12.7674	14.7852	63.4855	105.781	1	2	P09
16	9	11807	3733	33.959	3158	38.6868	575	7.99304	465	463	2	286	0.316168	0.267468	0.0486999	84.5968	15.4032	49.9598	54.4332	12.4565	14.6612	61.5054	5	28886	12039.5	4129.59	34.5602	3543.82	39.0486	597.962	8.047	622.735	620.318	2	375.796	0.337683	0.289085	0.0491423	85.457	14.6277	50.8726	55.0377	14.9902	17.4619	60.9977	109.098	1	3	P09
16	10	11920	5709	34.8991	4768	40.194	941	8.07014	765	762	3	512	0.478943	0.4	0.078943	83.5173	16.4827	54.3002	60.0881	13.3999	15.9815	66.9281	5	28884	11970	6169.87	35.4812	5218.13	40.5478	957.794	8.11052	975.591	973.338	3	645.746	0.50905	0.429012	0.0794349	84.3827	15.6368	55.3042	60.8141	15.6493	18.438	66.8696	108.468	1	1	P10
16	10	12403	3785	34.4896	3181	39.5542	604	7.81623	512	511	1	329	0.305168	0.25647	0.0486979	84.0423	15.9577	51.6777	57.6234	13.5271	16.0641	64.2578	5	28885	12455	4090.55	35.0648	3481.31	39.9024	614.78	7.85534	652.944	652.724	1	414.942	0.324352	0.275072	0.0490014	84.9132	15.1387	52.6332	58.3196	15.7978	18.5333	64.2017	112.863	1	2	P10
16	10	13033	3303	34.3348	2745	39.7377	558	7.75627	436	435	1	273	0.253434	0.210619	0.0428144	83.1063	16.8937	51.0748	56.6849	13.2001	15.847	62.6147	5	28886	13087.6	3569.64	34.9075	3004.14	40.0875	567.959	7.79509	556.023	555.646	1	344.314	0.269365	0.225895	0.0430812	83.9675	16.0267	52.0191	57.3698	15.416	18.2828	62.56	118.596	1	3	P10
16	11	9136	2563	31.6434	2043	37.8184	520	7.38269	139	138	1	110	0.280539	0.223621	0.0569177	79.7113	20.2887	53.414	61.4293	5.42333	6.75477	79.1367	5	28884	9187.33	2738.7	32.1401	2207.11	38.144	525.56	7.41357	175.5	174.515	1	136.248	0.295497	0.23741	0.0568374	80.4011	19.4233	54.1683	61.9234	6.35094	7.81485	78.8302	83.2525	1	1	P11
16	11	10045	3178	34.2341	2672	39.2485	506	7.75494	242	242	0	166	0.316376	0.266003	0.0503733	84.078	15.922	55.7898	62.0883	7.61485	9.05689	68.595	5	28885	10101.4	3395.86	34.7715	2886.63	39.5864	511.41	7.78737	305.547	306.034	0	205.611	0.333245	0.282405	0.0503023	84.8057	15.2428	56.5777	62.5878	8.9173	10.4782	68.3294	91.5359	1	2	P11
16	11	10248	3073	34.9632	2629	39.5504	444	7.8018	281	281	0	191	0.299863	0.256538	0.0433255	85.5516	14.4484	55.6785	61.1639	9.14416	10.6885	67.9715	5	28886	10305.6	3283.67	35.512	2840.18	39.8909	448.747	7.83443	354.788	355.354	0	236.576	0.315852	0.272356	0.0432644	86.292	13.8321	56.4648	61.656	10.7082	12.3659	67.7083	93.3857	1	3	P11
16	12	10939	4282	33.2999	3564	38.4425	718	7.77298	417	416	1	308	0.391443	0.325807	0.0656367	83.2321	16.7679	57.4031	63.468	9.73844	11.6723	73.8609	5	28884	10928.3	4567.39	33.8939	3840.9	38.796	721.871	7.7984	512.478	512.03	1	377.436	0.412522	0.347105	0.0656039	84.1146	15.8871	58.6592	64.4439	11.1869	13.2387	74.5635	99.0285	1	1	P12
16	12	12299	4399	34.5372	3791	38.7663	608	8.16776	635	635	0	420	0.357671	0.308236	0.0494349	86.1787	13.8213	55.4672	60.6173	14.4351	16.7502	66.1417	5	28885	12287	4692.19	35.1533	4085.54	39.1228	611.278	8.19447	780.392	781.584	0	514.686	0.376931	0.328386	0.0494102	87.0924	13.0953	56.6809	61.5493	16.5821	18.9981	66.7709	111.34	1	2	P12
16	12	11612	2061	33.2834	1719	38.3572	342	7.7807	224	223	1	142	0.177489	0.148037	0.0294523	83.4061	16.5939	52.4503	57.4753	10.8685	12.9727	63.3929	5	28886	11600.6	2198.36	33.8771	1852.56	38.71	343.844	7.80615	275.288	274.478	1	174.013	0.187046	0.157714	0.0294376	84.2904	15.7223	53.598	58.359	12.485	14.7136	63.9959	105.121	1	3	P12
16	13	11340	2580	32.1926	2075	38.1937	505	7.53465	231	231	0	175	0.227513	0.182981	0.0445326	80.4264	19.5736	54.1085	62.2169	8.95349	11.1325	75.7576	5	28884	11405.3	2831.95	32.8567	2307.43	38.6445	518.602	7.56623	298.338	298.831	0	223.984	0.245214	0.198967	0.0449232	81.3761	18.4282	55.3136	63.1575	10.4509	12.8043	76.2048	103.351	1	1	P13
16	13	11372	1772	32.7128	1474	37.8073	298	7.51342	187	186	1	136	0.155821	0.129617	0.0262047	83.1828	16.8172	53.8939	60.6513	10.553	12.6187	72.7273	5	28885	11437.5	1945.04	33.3876	1639.11	38.2536	306.027	7.54492	241.512	240.617	1	174.067	0.167944	0.140941	0.0264346	84.1652	15.833	55.0942	61.5682	12.3179	14.5137	73.1566	103.643	1	2	P13
16	13	11674	3295	34.8719	2843	39.1572	452	7.91814	292	291	1	195	0.282251	0.243533	0.0387185	86.2822	13.7178	54.2033	59.5146	8.86191	10.2357	66.7808	5	28886	11741.2	3616.77	35.5913	3161.46	39.6194	464.175	7.95133	377.12	376.449	1	249.582	0.304211	0.26481	0.0390581	87.3012	12.915	55.4106	60.4144	10.344	11.7728	67.175	106.395	1	3	P13
16	14	11252	3636	32.5278	2992	37.8951	644	7.59161	459	459	0	311	0.323143	0.265908	0.0572343	82.2882	17.7118	54.1254	60.7286	12.6238	15.3409	67.756	5	28884	11329.3	4024	33.1653	3343.97	38.3313	672.149	7.63084	614.699	615.772	0	410.205	0.352111	0.29296	0.0587435	83.1689	16.7725	55.1308	61.4574	14.9758	17.9694	68.0399	102.662	1	1	P14
16	14	10128	1342	33.2139	1129	37.9637	213	8.03756	138	137	1	84	0.132504	0.111473	0.0210308	84.1282	15.8718	51.4158	56.8645	10.2832	12.1346	60.8696	5	28885	10197.5	1485.21	33.8648	1261.81	38.4007	222.31	8.07909	184.812	183.793	1	110.795	0.144382	0.122814	0.0215854	85.0286	15.0302	52.3708	57.5469	12.1991	14.2138	61.1246	92.4066	1	2	P14
16	14	11145	3849	34.0423	3227	39.1013	622	7.79582	350	349	1	253	0.345357	0.289547	0.0558098	83.84	16.16	55.339	61.2643	9.09327	10.815	72.2857	5	28886	11221.5	4259.73	34.7095	3606.61	39.5514	649.187	7.8361	468.725	468.201	1	333.704	0.376316	0.319003	0.0572815	84.7373	15.3031	56.3669	61.9995	10.7875	12.668	72.5886	101.686	1	3	P14
16	15	11068	3503	32.7431	2914	37.8312	589	7.57046	413	410	3	279	0.316498	0.263282	0.0532165	83.1858	16.8142	53.6683	60.1922	11.7899	14.07	67.5545	5	28884	11140.4	3949.29	33.4686	3333.73	38.299	620.374	7.61353	560.49	557.409	3	380.337	0.350787	0.295275	0.0552952	84.1784	15.82	55.0605	61.3356	13.9619	16.4365	68.6668	100.951	1	1	P15
16	15	11663	2389	32.9129	1991	37.9196	398	7.86683	255	255	0	179	0.204836	0.170711	0.034125	83.3403	16.6597	53.7463	58.8649	10.6739	12.8076	70.1961	5	28885	11739.3	2693.36	33.6422	2277.78	38.3886	419.2	7.91159	346.065	346.681	0	244.015	0.227027	0.191455	0.035458	84.3348	15.6746	55.1406	59.9831	12.6404	14.9618	71.3519	106.378	1	2	P15
16	15	11226	4087	33.9856	3404	39.1907	683	8.04392	396	395	1	244	0.364066	0.303225	0.0608409	83.2885	16.7115	53.5111	59.4301	9.68926	11.604	61.6162	5	28886	11299.4	4607.69	34.7386	3894.31	39.6753	719.381	8.08969	537.419	537.016	1	332.624	0.403507	0.340072	0.0632174	84.2823	15.7234	54.8993	60.559	11.4743	13.5557	62.6307	102.392	1	3	P15
16	16	10000	2581	32.766	2147	37.8211	434	7.75806	287	287	0	210	0.2581	0.2147	0.0434	83.1848	16.8152	54.32	60.3167	11.1197	13.3675	73.1707	5	28884	10073.3	2948.28	33.5258	2491.05	38.3205	462.197	7.80078	393.704	394.416	0	287.979	0.289614	0.243628	0.045431	84.2141	15.7845	55.6663	61.3535	13.3337	15.8287	74.1535	91.2807	1	1	P16
16	16	10982	2190	33.3187	1825	38.3945	365	7.93973	182	182	0	133	0.199417	0.166181	0.0332362	83.3333	16.6667	53.4247	59.0137	8.3105	9.9726	73.0769	5	28885	11062.5	2501.64	34.0913	2117.45	38.9014	388.714	7.98344	249.666	250.118	0	182.387	0.223766	0.188572	0.0347916	84.3644	15.6451	54.7487	60.028	9.96516	11.8088	74.0584	100.244	1	2	P16
16	16	10904	2845	34.5673	2424	39.2178	421	7.79097	348	347	1	245	0.260913	0.222304	0.0386097	85.2021	14.7979	56.696	62.2112	12.232	14.3152	70.4023	5	28886	10983.9	3249.85	35.3689	2812.44	39.7356	448.352	7.83387	477.383	476.872	1	335.976	0.292771	0.252256	0.0404165	86.2563	13.8909	58.1011	63.2805	14.6674	16.9509	71.3479	99.5325	1	3	P16
16	17	10344	3333	32.4914	2737	37.894	596	7.68121	452	451	1	334	0.322216	0.264598	0.0576179	82.1182	17.8818	55.9256	62.6598	13.5614	16.4779	73.8938	5	28884	10414.5	3740.82	33.132	3104.47	38.3347	628.899	7.70619	597.443	597.141	1	442.23	0.356242	0.295198	0.0600549	82.9841	16.9477	57.1505	63.564	15.7809	18.9341	74.736	94.3731	1	1	P17
16	17	11020	3069	33.6582	2539	39.1028	530	7.57547	290	290	0	196	0.278494	0.230399	0.0480944	82.7305	17.2695	53.5028	60.2599	9.44933	11.4218	67.5862	5	28885	11095.1	3444.52	34.3217	2879.89	39.5576	559.256	7.60011	383.315	383.971	0	259.512	0.307902	0.257045	0.0501285	83.6029	16.3674	54.6747	61.1295	10.9958	13.1244	68.3565	100.541	1	2	P17
16	17	11695	3817	34.9707	3251	39.6783	566	7.9311	488	488	0	354	0.326379	0.277982	0.0483968	85.1716	14.8284	57.6107	62.873	12.7849	15.0108	72.541	5	28886	11774.8	4284.04	35.6601	3687.48	40.1397	597.243	7.95689	645.027	646.13	0	468.711	0.360844	0.31013	0.0504437	86.0697	14.0538	58.8725	63.7802	14.8773	17.2483	73.3678	106.699	1	3	P17
16	18	9961	3868	29.6918	3079	35.3319	789	7.68188	201	199	2	160	0.388314	0.309106	0.0792089	79.6019	20.3981	52.3009	59.9545	5.19648	6.46314	79.602	5	28884	9992.22	4341.29	30.3364	3503.77	35.7898	829.508	7.70714	264.643	262.797	2	212.661	0.429884	0.346	0.0821902	80.4974	19.2608	53.4546	60.848	6.00556	7.39658	80.9361	90.5462	1	1	P18
16	18	10669	1990	30.991	1573	37.1748	417	7.66427	110	110	0	84	0.186522	0.147436	0.0390852	79.0452	20.9548	52.3116	59.2498	5.52764	6.99301	76.3636	5	28885	10702.4	2233.49	31.6637	1790.01	37.6566	438.409	7.68947	144.83	145.265	0	111.647	0.206489	0.165034	0.0405563	79.9345	19.7864	53.4655	60.1328	6.38827	8.00298	77.6434	96.9819	1	2	P18
16	18	10654	3104	31.1566	2495	36.8637	609	7.77504	155	154	1	114	0.291346	0.234184	0.0571616	80.3802	19.6198	52.3196	60.2004	4.99356	6.17234	73.5484	5	28886	10687.4	3483.8	31.8329	2839.2	37.3414	640.267	7.80061	204.078	203.371	1	151.521	0.322535	0.262136	0.0593131	81.2844	18.5259	53.4737	61.0975	5.77104	7.06379	74.781	96.8456	1	3	P18
16	19	5447	2076	33.4557	1731	38.6124	345	7.58261	116	115	1	85	0.381127	0.31779	0.0633376	83.3815	16.6185	56.9364	63.8359	5.58767	6.64356	73.2759	5	28884	5508.68	2282.59	34.187	1931.37	39.1215	354.926	7.60572	149.435	148.39	1	110.014	0.412359	0.34823	0.0640606	84.3661	15.6461	58.1123	64.7222	6.45857	7.58177	74.2175	49.9178	1	1	P19
16	19	6847	2265	33.0278	1879	38.2954	386	7.38601	72	72	0	56	0.330802	0.274427	0.0563751	82.9581	17.0419	55.9382	63.0655	3.17881	3.83183	77.7778	5	28885	6924.53	2490.4	33.7497	2096.51	38.8003	397.106	7.40852	92.7525	92.905	0	72.4801	0.35791	0.300714	0.0570185	83.9376	16.0447	57.0935	63.9411	3.67426	4.37296	78.7773	62.7478	1	2	P19
16	19	7024	2606	35.5629	2204	40.6116	402	7.88308	124	124	0	98	0.371014	0.313781	0.0572323	84.5741	15.4259	58.8642	65.2904	4.75825	5.62613	79.0323	5	28886	7103.54	2865.34	36.3403	2459.13	41.1471	413.566	7.90711	159.74	160.003	0	126.84	0.401417	0.343838	0.0578856	85.5727	14.5233	60.0799	66.1969	5.49988	6.42066	80.0479	64.3699	1	3	P19
16	20	9999	5191	32.4244	4237	37.9693	954	7.79769	483	483	0	366	0.519152	0.423742	0.0954095	81.622	18.378	55.1724	62.0486	9.30457	11.3996	75.7764	5	28884	10000.1	5715.66	33.1062	4729.85	38.4488	986.744	7.8108	595.03	596.669	0	459.929	0.566356	0.46599	0.0981417	82.5324	17.3621	56.6124	63.2598	10.4325	12.5973	77.677	90.618	1	1	P20
16	20	11015	3862	34.5194	3302	39.0351	560	7.89286	460	459	1	315	0.350613	0.299773	0.0508398	85.4997	14.5003	55.3599	60.7511	11.9109	13.9007	68.4783	5	28885	11016.3	4252.34	35.2452	3686.09	39.5281	579.221	7.90613	566.696	567.02	1	395.84	0.382493	0.329661	0.0522956	86.4533	13.6988	56.8048	61.937	13.3548	15.3612	70.1958	99.8257	1	2	P20
16	20	11387	3420	34.0775	2931	38.4452	489	7.89775	408	407	1	286	0.300342	0.257399	0.0429437	85.7018	14.2982	56.1988	61.5831	11.9298	13.886	70.098	5	28886	11388.3	3765.67	34.794	3271.93	38.9307	505.784	7.91103	502.634	502.783	1	359.398	0.327652	0.283062	0.0441734	86.6576	13.5079	57.6656	62.7852	13.376	15.3451	71.8562	103.197	1	3	P20
16	21	8856	3853	31.7241	3175	36.898	678	7.49558	314	312	2	234	0.435072	0.358514	0.0765583	82.4033	17.5967	57.5136	65.1339	8.14949	9.82677	74.5223	5	28884	9006.97	4410.35	32.606	3686.36	37.4864	716.082	7.52454	423.868	421.913	2	318.364	0.487149	0.408099	0.0789389	83.5873	16.3484	59.1392	66.3398	9.43156	11.1759	75.9017	81.6181	1	1	P21
16	21	8925	3479	32.269	2882	37.3341	597	7.81742	175	174	1	137	0.389804	0.322913	0.0668908	82.8399	17.1601	55.9356	63.0118	5.03018	6.03747	78.2857	5	28885	9077.14	3982.25	33.1661	3346.17	37.9296	630.533	7.84763	236.232	235.297	1	186.393	0.436462	0.367575	0.0689708	84.0302	15.9428	57.5166	64.1785	5.82152	6.8664	79.7347	82.254	1	2	P21
16	21	10121	4311	32.2559	3557	37.4121	754	7.93103	360	360	0	251	0.425946	0.351447	0.0744986	82.5099	17.4901	55.5556	61.9623	8.35073	10.1209	69.7222	5	28886	10293.5	4934.61	33.1525	4129.89	38.0088	796.351	7.96168	485.964	486.822	0	341.493	0.476931	0.400056	0.0768152	83.6954	16.2494	57.1258	63.1096	9.66446	11.5104	71.0127	93.2765	1	3	P21
16	22	9670	5567	32.6653	4600	37.9048	967	7.74147	542	541	1	404	0.575698	0.475698	0.1	82.6298	17.3702	55.811	62.3478	9.73594	11.7609	74.5387	5	28884	9684.8	6486.83	33.4872	5452.52	38.4498	1045.31	7.76094	714.542	714.439	1	554.017	0.660798	0.554241	0.106817	83.782	16.1733	58.0269	64.2089	10.8668	12.9104	77.7377	87.7604	1	1	P22
16	22	11122	4671	34.5145	3948	39.3554	723	8.08022	522	520	2	363	0.419978	0.354972	0.0650063	84.5215	15.4785	55.6626	61.2209	11.1753	13.1712	69.5402	5	28885	11139	5442.79	35.3829	4679.68	39.9212	781.552	8.10054	688.175	686.707	2	497.792	0.48206	0.413582	0.0694377	85.7001	14.4119	57.8725	63.0483	12.4733	14.4586	72.5247	100.938	1	2	P22
16	22	10511	4756	34.238	4002	39.1632	754	8.09682	556	556	0	403	0.452478	0.380744	0.0717344	84.1463	15.8537	57.2119	63.4183	11.6905	13.8931	72.482	5	28886	10527.1	5541.83	35.0995	4743.69	39.7262	815.062	8.11718	732.999	734.248	0	552.646	0.519364	0.443609	0.0766244	85.3197	14.7612	59.4834	65.3113	13.0483	15.251	75.5927	95.393	1	3	P22
16	23	8465	3563	33.5832	2961	38.9031	602	7.41694	414	412	2	303	0.42091	0.349793	0.0711164	83.1041	16.8959	57.2551	63.9986	11.6194	13.9142	73.1884	5	28884	7547.49	3482.45	33.8125	2913.69	39.0157	574.13	7.37378	373.234	372.753	2	306.167	0.462772	0.386769	0.0767097	83.4579	16.5672	61.1777	68.326	10.6356	12.6897	82.2894	68.3928	1	1	P23
16	23	11671	3544	34.3948	2991	39.3146	553	7.78481	378	376	2	245	0.303659	0.256276	0.0473824	84.3962	15.6038	54.4582	59.9131	10.6659	12.571	64.8148	5	28885	10406	3463.88	34.6296	2943.22	39.4285	527.398	7.73951	340.779	340.182	2	247.561	0.333859	0.283367	0.0511091	84.7554	15.3003	58.1892	63.9641	9.76284	11.4647	72.8746	94.2957	1	2	P23
16	23	11795	4119	33.7208	3471	38.5586	648	7.8071	406	404	2	275	0.349216	0.294277	0.0549385	84.268	15.732	55.9602	61.6825	9.85676	11.6393	67.734	5	28886	10516.6	4025.88	33.951	3415.55	38.6703	618	7.76167	366.022	365.515	2	277.875	0.383947	0.325385	0.0592595	84.6268	15.426	59.794	65.8532	9.0222	10.615	76.1568	95.2975	1	3	P23
16	24	5844	2963	33.3473	2446	38.776	517	7.66344	338	338	0	228	0.507016	0.418549	0.0884668	82.5515	17.4485	55.9906	62.4285	11.4074	13.8185	67.4556	5	28884	5242.77	3172.23	34.2299	2672.51	39.348	503.929	7.65071	390.788	392.224	0	296.207	0.608411	0.511815	0.0968297	83.9321	16.0171	61.0567	67.386	11.8892	14.1789	75.8902	47.5082	1	1	P24
16	24	12105	5228	34.9365	4429	39.8027	799	7.96245	670	670	0	437	0.431888	0.365882	0.0660058	84.7169	15.2831	54.2464	59.6974	12.8156	15.1276	65.2239	5	28885	10859.6	5597.16	35.8611	4839.14	40.3899	778.8	7.94922	774.639	777.486	0	567.73	0.518259	0.447412	0.0722454	86.1338	14.0293	59.1547	64.4381	13.357	15.5221	73.3794	98.4064	1	2	P24
16	24	12068	4784	34.8804	4053	39.7197	731	8.04925	603	603	0	426	0.39642	0.335847	0.0605734	84.7199	15.2801	55.7065	61.2386	12.6045	14.8779	70.6468	5	28886	10826.4	5121.81	35.8036	4428.32	40.3057	712.519	8.03587	697.175	699.737	0	553.439	0.475698	0.410684	0.0662995	86.1368	14.0266	60.747	66.1017	13.137	15.2659	79.4804	98.1056	1	3	P24
1	1	10995	3517	32.524	2850	38.2839	667	7.91304	279	279	0	188	0.319873	0.259209	0.0606639	81.035	18.965	49.4456	56.1053	7.9329	9.78947	67.3835	5	28887	9972.48	3727.21	33.7121	3103.88	39.0896	619.25	7.96593	336.348	337.09	0	241.994	0.375677	0.312671	0.0624559	82.9256	16.8679	53.8244	60.0351	8.7524	10.5689	72.0876	90.3673	2	1	A01
[truncated: 69,119 more rows]
[truncated: 50 more columns]
