# Supplementary material for: The essential host genome for Cryptosporidium survival exposes metabolic dependencies that can be leveraged for treatment
Source: Cell. Author manuscript; Available in PMC 2026 Mar 30. (PMC7618951; doi:10.1016/j.cell.2025.07.001)
Supplement: Table S3 [file EMS213015-supplement-Table_S3.xlsx]

## Sheet: Sheet1
	Creation of SQLE-KO HCT-8 cells
	Catalog number (Dharmacon)	crRNA target sequence
	CM-009646-02-0002	CATCACTTTGGCCAACAGGG
	CM-009646-03-0002	ATCCGAGAAGAGGGCGAACT
	CM-009646-04-0002	TTGAGAACATGATAACCACC
	CM-009646-05-0002	ATTTCAGAAACAAGCTTAAT
	Creation of C. parvum-mCherry (into the TK locus)
	Guide RNA
	TK gRNA F		gttgGATTTATGCAGCGTTACAAGT
	TK gRNA R		aaacACTTGTAACGCTGCATAAATC
	Homology arms (CpLIC mCherry vector backbone)
	TK hom F	AGAAAGTTATAACGACCCCAATTGTGTCATATGAAACAACATGTATTGGGCCTACATGCAATGCAGCTcctaggtacccgtacgacgtcc
	TK hom R	GATAATAGATGTTTTTAGCGATAATAAAATTATTATTCATTGAAATTCAGggagctcatcgcgtttaaactgattgg
	Creation of COWP1-HA C. parvum (cgd6_2090)
	Guide RNA
	COWP1 gRNA F	gttgGATTTATGCAGCGTTACAAGT
	COWP1 gRNA R	aaacACTTGTAACGCTGCATAAATC
	Homology arms (CpLIC HA-mNeonGreen vector backbone)
	COWP1 hom F	AGAAAGTTATAACGACCCCAATTGTGTCATATGAAACAACATGTATTGGGCCTACATGCAATGCAGCTcctaggtacccgtacgacgtcc
	COWP1 hom R	GATAATAGATGTTTTTAGCGATAATAAAATTATTATTCATTGAAATTCAGggagctcatcgcgtttaaactgattgg
	Primers for confirmation
	COWP1_3prime_for	CTATTGGGTGATAGATGCGCAAGAT
	COWP1_3prime_rev	TTGGCAAACGAAACTCGGAGTTGTA
	Creation of HAP2-HA C. parvum (cgd8_2220)
	Guide RNA
	HAP2 gRNA F	gttgGTGGGAGTGAATATAAGTGCG
	HAP2 gRNA R	aaacCGCACTTATATTCACTCCCAC
	Homology arms (CpLIC HA-SNAP vector backbone)
	HAP2 hom F	GAACTACGTAAAAATAAGAAAATTGAAACAAGGATAATTAATAATAGCCAAgagagcttgagccagggcatcaaccggaaaaaccctaggtacccgtacgacgtcc
	HAP2 hom R	TTTTTCAGCTAGGCCCATATTAATTAACTTTTAATATACTTTCATTGCTTCggagctcatcgcgtttaaac
	Primers for confirmation
	HAP2_3prime_for	GGGAGTTTCCGTATTAACTGGGAG
	HAP2_3prime_rev	CCACTTATTAGGATCTGTATTATGGCAATTACC
	Creation of DiCre-GlutR C. parvum (cgd4_4230)
	Guide RNA
	GlutR gRNA F		gttgACTCCTGTTGCAGTTAAGGC
	GlutR gRNA R		aaacGCCTTAACTGCAACAGGAGT
	Recodonised 3' end of GlutR containing LoxP site within intron	AAAGCTGGGTACCAGGTAGGTTTGTATTTAATTCATAACTTCGTATAGCATACATTATACGAAGTTATATTCAAATTTATATAATTAATTAATTTAGGAGATATAGTAGAAGGTAGGCCAGAGTTAACACCAGTAGCTGTAAAAGCAGGTATATTATTGGCTAGGAGATTATTCGCAGGAAGTAATGAGTTCATAGACTACGACTTCGTACCAACAACAGTTTTCACTCCAATAGAGTACGGACACGTAGGATTAAGTAGTGAGGCAGCTATAGCAAAGTACGGAGAAGACGACATAGAAGAATACTTAAGTGAGTTCTCAACTTTAGAGATAGCAGCAGCACACAGGGAGAAGCCAGAGCACTTAAGAGAGAACGAAATGGATTTCGCTTTACCATTG…
	Homology arms (Cp DiCre Nluc vector backbone)
	GlutR homology arm F		aagattattgcccccaaagatgctacttctgttccaagtatatttgcagtAGGTAGGTTTGTATTTAATTCATAACTTCGT
	GlutR homology arm R		aatcaataaattcgttagacccagcaaaaagccttcttgctaaaagaattCTCATCGCGTTTAAACTGATTGG
	Primers for confirmation
	GlutR_3prime_for			GATACATCTTATTAGCAACAGGAGGTC
	GlutR_3prime_rev			ATAGAATGAAGTGGCGCCACAAAGCAGG
