# Supplementary material for: The essential host genome for Cryptosporidium survival exposes metabolic dependencies that can be leveraged for treatment
Source: Cell. Author manuscript; Available in PMC 2026 Mar 30. (PMC7618951; doi:10.1016/j.cell.2025.07.001)
Supplement: Table S4 [file EMS213015-supplement-Table_S4.xlsx]

## Sheet: Read Me
Column title	Description	Data type
Row	Row	Raw data from Phenix
Column	Column	Raw data from Phenix
Nuclei - Number of Objects	Number of cells	Raw data from Phenix
Total Vacuole - Number of Objects	Number of total vacuole	Raw data from Phenix
Total Vacuole - Spot Area [pxÂ²] - Mean per Well	Mean size of total vacuole per well	Raw data from Phenix
Big Vacuole - Number of Objects	Number of big vacuole	Raw data from Phenix
Big Vacuole - Spot Area [pxÂ²] - Mean per Well	Mean size of big vacuole per well	Raw data from Phenix
Small Vacuole - Number of Objects	Number of small vacuole	Raw data from Phenix
Small Vacuole - Spot Area [pxÂ²] - Mean per Well	Mean size of small vacuole per well	Raw data from Phenix
F Vacuole - Number of Objects	Number of female vacuole	Raw data from Phenix
F Big Vacuole - Number of Objects	Number of female big vacuole	Raw data from Phenix
F Small Vacuole - Number of Objects	Number of female small vacuole	Raw data from Phenix
F Puncta Pos Vacuole - Number of Objects	Number of female actin puncta positive vacuole	Raw data from Phenix
Infection Ratio Total vacuole	Infection ratio (Nb vacuole / Nb cell) of total vacuole	Raw data from Phenix
Infection Ratio Big vacuole	Infection ratio (Nb vacuole / Nb cell) of big vacuole	Raw data from Phenix
Infection Ratio Small vacuole	Infection ratio (Nb vacuole / Nb cell) of small vacuole	Raw data from Phenix
% of Big vacuole in total vacuole	Nb of big vacuole / Nb total vacuole * 100	Raw data from Phenix
% of Small vacuole in total vacuole	Nb of small vacuole / Nb total vacuole * 100	Raw data from Phenix
% of actin puncta pos vacuole in total vacuole	Nb of actin puncta positive vacuole / Nb total vacuole* 100	Raw data from Phenix
% of actin puncta pos big vacuole in big vacuole	Nb of actin puncta positive big vacuole / Nb big vacuole * 100	Raw data from Phenix
% of F Vacuole	Nb of female vacuole / Nb of total vacuole * 100	Raw data from Phenix
% of F Big Vacuole in Big Vacuole	Nb of female big vacuole / Nb of big vacuole * 100	Raw data from Phenix
% of Puncta pos in F vacuole	Nb of female actin puncta positive vacuole / Nb of female vacuole * 100	Raw data from Phenix
Number of Analyzed Fields	Number of fields per well	Raw data from Phenix
replicate	rep (1, 2, 3)
well	well
supplier_id	Product info
sequence	crRNA target sequences for the 4 pooled guides
annotated_target	Gene name
Position	Internal Gene number
WellAnnotation	Control info	(Sample = on-target crRNA, rf = non-targeting crRNA, empty = empty well)
Nuclei - Number of Objects_corrected_zscored	Number of cells	MAD Z-score
Total Vacuole - Number of Objects_corrected_zscored	Number of total vacuole	MAD Z-score
Total Vacuole - Spot Area [pxÂ²] - Mean per Well_corrected_zscored	Mean size of total vacuole per well	MAD Z-score
Big Vacuole - Number of Objects_corrected_zscored	Number of big vacuole	MAD Z-score
Big Vacuole - Spot Area [pxÂ²] - Mean per Well_corrected_zscored	Mean size of big vacuole per well	MAD Z-score
Small Vacuole - Number of Objects_corrected_zscored	Number of small vacuole	MAD Z-score
Small Vacuole - Spot Area [pxÂ²] - Mean per Well_corrected_zscored	Mean size of small vacuole per well	MAD Z-score
F Vacuole - Number of Objects_corrected_zscored	Number of female vacuole	MAD Z-score
F Big Vacuole - Number of Objects_corrected_zscored	Number of female big vacuole	MAD Z-score
F Small Vacuole - Number of Objects_corrected_zscored	Number of female small vacuole	MAD Z-score
F Puncta Pos Vacuole - Number of Objects_corrected_zscored	Number of female actin puncta positive vacuole	MAD Z-score
Infection Ratio Total vacuole_corrected_zscored	Infection ratio (Nb vacuole / Nb cell) of total vacuole	MAD Z-score
Infection Ratio Big vacuole_corrected_zscored	Infection ratio (Nb vacuole / Nb cell) of big vacuole	MAD Z-score
Infection Ratio Small vacuole_corrected_zscored	Infection ratio (Nb vacuole / Nb cell) of small vacuole	MAD Z-score
% of Big vacuole in total vacuole_corrected_zscored	Nb of big vacuole / Nb total vacuole * 100	MAD Z-score
% of Small vacuole in total vacuole_corrected_zscored	Nb of small vacuole / Nb total vacuole * 100	MAD Z-score
% of actin puncta pos vacuole in total vacuole_corrected_zscored	Nb of actin puncta positive vacuole / Nb total vacuole* 100	MAD Z-score
% of actin puncta pos big vacuole in big vacuole_corrected_zscored	Nb of actin puncta positive big vacuole / Nb big vacuole * 100	MAD Z-score
% of F Vacuole_corrected_zscored	Nb of female vacuole / Nb of total vacuole * 100	MAD Z-score
% of F Big Vacuole in Big Vacuole_corrected_zscored	Nb of female big vacuole / Nb of big vacuole * 100	MAD Z-score
% of Puncta pos in F vacuole_corrected_zscored	Nb of female actin puncta positive vacuole / Nb of female vacuole * 100	MAD Z-score
% cell viability_corrected_zscored	Normalized by median nb cells in 183 plates	MAD Z-score
Nuclei - Number of Objects_corrected_zscored_median	Number of cells	Median MAD Z-score of triplicates
Total Vacuole - Number of Objects_corrected_zscored_median	Number of total vacuole	Median MAD Z-score of triplicates
Total Vacuole - Spot Area [pxÂ²] - Mean per Well_corrected_zscored_median	Mean size of total vacuole per well	Median MAD Z-score of triplicates
Big Vacuole - Number of Objects_corrected_zscored_median	Number of big vacuole	Median MAD Z-score of triplicates
Big Vacuole - Spot Area [pxÂ²] - Mean per Well_corrected_zscored_median	Mean size of big vacuole per well	Median MAD Z-score of triplicates
Small Vacuole - Number of Objects_corrected_zscored_median	Number of small vacuole	Median MAD Z-score of triplicates
Small Vacuole - Spot Area [pxÂ²] - Mean per Well_corrected_zscored_median	Mean size of small vacuole per well	Median MAD Z-score of triplicates
F Vacuole - Number of Objects_corrected_zscored_median	Number of female vacuole	Median MAD Z-score of triplicates
F Big Vacuole - Number of Objects_corrected_zscored_median	Number of female big vacuole	Median MAD Z-score of triplicates
F Small Vacuole - Number of Objects_corrected_zscored_median	Number of female small vacuole	Median MAD Z-score of triplicates
F Puncta Pos Vacuole - Number of Objects_corrected_zscored_median	Number of female actin puncta positive vacuole	Median MAD Z-score of triplicates
Infection Ratio Total vacuole_corrected_zscored_median	Infection ratio (Nb vacuole / Nb cell) of total vacuole	Median MAD Z-score of triplicates
Infection Ratio Big vacuole_corrected_zscored_median	Infection ratio (Nb vacuole / Nb cell) of big vacuole	Median MAD Z-score of triplicates
Infection Ratio Small vacuole_corrected_zscored_median	Infection ratio (Nb vacuole / Nb cell) of small vacuole	Median MAD Z-score of triplicates
% of Big vacuole in total vacuole_corrected_zscored_median	Nb of big vacuole / Nb total vacuole * 100	Median MAD Z-score of triplicates
% of Small vacuole in total vacuole_corrected_zscored_median	Nb of small vacuole / Nb total vacuole * 100	Median MAD Z-score of triplicates
% of actin puncta pos vacuole in total vacuole_corrected_zscored_median	Nb of actin puncta positive vacuole / Nb total vacuole* 100	Median MAD Z-score of triplicates
% of actin puncta pos big vacuole in big vacuole_corrected_zscored_median	Nb of actin puncta positive big vacuole / Nb big vacuole * 100	Median MAD Z-score of triplicates
% of F Vacuole_corrected_zscored_median	Nb of female vacuole / Nb of total vacuole * 100	Median MAD Z-score of triplicates
% of F Big Vacuole in Big Vacuole_corrected_zscored_median	Nb of female big vacuole / Nb of big vacuole * 100	Median MAD Z-score of triplicates
% of Puncta pos in F vacuole_corrected_zscored_median	Nb of female actin puncta positive vacuole / Nb of female vacuole * 100	Median MAD Z-score of triplicates
% cell viability_corrected_zscored_median	Normalized by median nb cells in 183 plates	Median MAD Z-score of triplicates

## Sheet: Extra Genes Screen data
Row	Column	Nuclei - Number of Objects	Total Vacuole - Number of Objects	Total Vacuole - Spot Area [px¬≤] - Mean per Well	Big Vacuole - Number of Objects	Big Vacuole - Spot Area [px¬≤] - Mean per Well	Small Vacuole - Number of Objects	Small Vacuole - Spot Area [px¬≤] - Mean per Well	F Vacuole - Number of Objects	F Big Vacuole - Number of Objects	F Samll Vacuole - Number of Objects	F Puncta Pos Vacuole - Number of Objects	Infection Ratio Total vacuole	Infection Ratio Big vacuole	Infection Ratio Small vacuole	% of Big vacuole in total vacuole	% of Small vacuole in total vacuole	% of actin puncta pos vacuole in total vacuole	% of actin puncta pos big vacuole in big vacuole	% of F Vacuole	% of F Big Vacuole in Big Vacuole	% of Puncta pos in F vacuole	Number of Analyzed Fields	Replicate	Well	supplierID	sequence	annotatedTargetSymbol	position	WellAnnotation	NucleiNumberofObjects	TotalVacuoleNumberofObjects	TotalVacuoleSpotAreapx2MeanperWell	BigVacuoleNumberofObjects	BigVacuoleSpotAreapx2MeanperWell	SmallVacuoleNumberofObjects	SmallVacuoleSpotArea2pxMeanperWell	FVacuoleNumberofObjects	FBigVacuoleNumberofObjects	FSamllVacuoleNumberofObjects	FPunctaPosVacuoleNumberofObjects	InfectionRatioTotalvacuole	InfectionRatioBigvacuole	InfectionRatioSmallvacuole	PercentageofBigvacuoleintotalvacuole	PercentageofSmallvacuoleintotalvacuole	Percentageofactinpunctaposvacuoleintotalvacuole	Percentageofactinpunctaposbigvacuoleinbigvacuole	PercentageofFVacuole
1	1	10917	2883	33.394	2489	37.0856	394	10.0736	312	311	1	235	0.264084	0.227993	0.0360905	86.3337	13.6663	50.8151	56.127	10.8221	12.495	75.3205	5	1	A01				1	rf	1.34	-0.55	-0.81	-0.45	-1.42	-0.7	-0.66	-0.16	-0.16	0	-0.31	-1.7	-1.51	-1.65	0.72	-0.72	-2.23	-2.8	0.36
1	1	10629	2667	33.5812	2280	37.5667	387	10.1008	280	279	1	219	0.250917	0.214507	0.0364098	85.4893	14.5107	54.2182	60.1754	10.4987	12.2368	78.2143	5	2	A01				1	rf	1.34	-0.55	-0.81	-0.45	-1.42	-0.7	-0.66	-0.16	-0.16	0	-0.31	-1.7	-1.51	-1.65	0.72	-0.72	-2.23	-2.8	0.36
1	1	10604	2478	33.8051	2156	37.308	322	10.3509	205	205	0	162	0.233685	0.20332	0.0303659	87.0056	12.9944	51.816	56.5399	8.2728	9.50835	79.0244	5	3	A01				1	rf	1.34	-0.55	-0.81	-0.45	-1.42	-0.7	-0.66	-0.16	-0.16	0	-0.31	-1.7	-1.51	-1.65	0.72	-0.72	-2.23	-2.8	0.36
1	2	9594	2113	33.2735	1773	37.7169	340	10.1029	126	125	1	97	0.220242	0.184803	0.0354388	83.9091	16.0909	53.4785	60.2933	5.96309	7.0502	76.9841	5	1	A02				2	rf	1.41	-0.98	-0.19	-0.93	-0.3	-1.08	-0.75	0.1	0.1	1.35	-0.19	-1.87	-1.64	-1.63	-0.32	0.32	-1.49	-1.84	0.56
1	2	10684	2539	34.9386	2201	38.7547	338	10.0888	312	310	2	230	0.237645	0.206009	0.0316361	86.6877	13.3123	55.0217	59.2912	12.2883	14.0845	73.7179	5	2	A02				2	rf	1.41	-0.98	-0.19	-0.93	-0.3	-1.08	-0.75	0.1	0.1	1.35	-0.19	-1.87	-1.64	-1.63	-0.32	0.32	-1.49	-1.84	0.56
1	2	10989	2946	34.519	2493	38.9539	453	10.1126	293	290	3	223	0.268086	0.226863	0.041223	84.6232	15.3768	53.5981	59.3261	9.94569	11.6326	76.1092	5	3	A02				2	rf	1.41	-0.98	-0.19	-0.93	-0.3	-1.08	-0.75	0.1	0.1	1.35	-0.19	-1.87	-1.64	-1.63	-0.32	0.32	-1.49	-1.84	0.56
1	3	9643	2582	33.8215	2152	38.5539	430	10.1372	223	222	1	186	0.267759	0.223167	0.0445919	83.3462	16.6538	53.292	59.619	8.63672	10.316	83.4081	5	1	A03	F-007055-00	ATGAAGGTAGGCGGACAACG, AATTACTCCCAAGTGCTGGA, CTAGATGATGTATCAGAGGT, AATCTTCTGACAATGAAGGT	MARCHF7	7	sample	-0.2	-1	-0.31	-1	0.17	-0.69	0.95	-0.24	-0.23	0	-0.25	-1.34	-1.39	-0.47	-0.86	0.86	-1.19	-1.18	0.3
1	3	9466	2409	33.9801	2055	38.0443	354	10.387	199	198	1	170	0.25449	0.217093	0.037397	85.3051	14.6949	56.1229	62.0925	8.26069	9.63504	85.4271	5	2	A03	F-007055-00	ATGAAGGTAGGCGGACAACG, AATTACTCCCAAGTGCTGGA, CTAGATGATGTATCAGAGGT, AATCTTCTGACAATGAAGGT	MARCHF7	3	sample	-0.2	-1	-0.31	-1	0.17	-0.69	0.95	-0.24	-0.23	0	-0.25	-1.34	-1.39	-0.47	-0.86	0.86	-1.19	-1.18	0.3
1	3	9131	2260	34.3765	1896	38.9995	364	10.2967	211	211	0	175	0.247508	0.207644	0.0398642	83.8938	16.1062	54.4248	60.443	9.33628	11.1287	82.9384	5	3	A03	F-007055-00	ATGAAGGTAGGCGGACAACG, AATTACTCCCAAGTGCTGGA, CTAGATGATGTATCAGAGGT, AATCTTCTGACAATGAAGGT	MARCHF7	3	sample	-0.2	-1	-0.31	-1	0.17	-0.69	0.95	-0.24	-0.23	0	-0.25	-1.34	-1.39	-0.47	-0.86	0.86	-1.19	-1.18	0.3
1	4	9520	3235	34.7845	2811	38.5151	424	10.0519	293	292	1	239	0.339811	0.295273	0.0445378	86.8934	13.1066	57.3107	63.2515	9.05719	10.3878	81.57	5	1	A04	F-012346-00	ACAATCGACAAAGGCATTTA, ATTGTGACCCAATGACAAAC, GACTATTGGAGAAGGTACGA, CATTGGTCAACAATCGACAA	MTERF1	4	sample	0.4	0.88	0.03	0.9	-0.48	0.31	0.1	0.8	0.81	0.67	0.6	0.4	0.51	-0.09	0.95	-0.95	-0.63	-0.97	0.52
1	4	10172	3617	35.204	3206	38.4092	411	10.2019	396	394	2	305	0.355584	0.315179	0.040405	88.637	11.363	56.898	61.1666	10.9483	12.2895	77.0202	5	2	A04	F-012346-00	ACAATCGACAAAGGCATTTA, ATTGTGACCCAATGACAAAC, GACTATTGGAGAAGGTACGA, CATTGGTCAACAATCGACAA	MTERF1	4	sample	0.4	0.88	0.03	0.9	-0.48	0.31	0.1	0.8	0.81	0.67	0.6	0.4	0.51	-0.09	0.95	-0.95	-0.63	-0.97	0.52
1	4	9919	3079	34.6285	2665	38.3966	414	10.372	271	271	0	227	0.310414	0.268676	0.0417381	86.5541	13.4459	55.7973	60.9756	8.80156	10.1689	83.7638	5	3	A04	F-012346-00	ACAATCGACAAAGGCATTTA, ATTGTGACCCAATGACAAAC, GACTATTGGAGAAGGTACGA, CATTGGTCAACAATCGACAA	MTERF1	4	sample	0.4	0.88	0.03	0.9	-0.48	0.31	0.1	0.8	0.81	0.67	0.6	0.4	0.51	-0.09	0.95	-0.95	-0.63	-0.97	0.52
1	5	8889	2092	32.8045	1773	36.846	319	10.3417	142	141	1	118	0.235347	0.19946	0.0358871	84.7514	15.2486	54.1109	60.5753	6.78776	7.95262	83.0986	5	1	A05	F-011196-00	CTGAGTCTCCACCTCATTGA, CCATGGTGACAGTGCTGTAC, TTGCCCGTTGGGATCTACCA, GGATGAGCTCCGGACCAAGT	ACTN2	5	sample	-0.24	-1.03	-0.89	-0.93	-1.45	-1.46	0.29	-0.39	-0.38	0	-0.27	-1.48	-1.25	-1.55	0.4	-0.4	-0.5	-0.74	0
1	5	9658	3224	33.7655	2833	37.0222	391	10.1688	307	306	1	248	0.333817	0.293332	0.0404846	87.8722	12.1278	57.3821	62.1603	9.52233	10.8013	80.7818	5	2	A05	F-011196-00	CTGAGTCTCCACCTCATTGA, CCATGGTGACAGTGCTGTAC, TTGCCCGTTGGGATCTACCA, GGATGAGCTCCGGACCAAGT	ACTN2	5	sample	-0.24	-1.03	-0.89	-0.93	-1.45	-1.46	0.29	-0.39	-0.38	0	-0.27	-1.48	-1.25	-1.55	0.4	-0.4	-0.5	-0.74	0
1	5	9403	2211	35.36	1910	39.323	301	10.2126	197	197	0	174	0.235138	0.203127	0.0320111	86.3863	13.6137	57.3496	62.8272	8.91	10.3141	88.3249	5	3	A05	F-011196-00	CTGAGTCTCCACCTCATTGA, CCATGGTGACAGTGCTGTAC, TTGCCCGTTGGGATCTACCA, GGATGAGCTCCGGACCAAGT	ACTN2	5	sample	-0.24	-1.03	-0.89	-0.93	-1.45	-1.46	0.29	-0.39	-0.38	0	-0.27	-1.48	-1.25	-1.55	0.4	-0.4	-0.5	-0.74	0
1	6	8553	2341	34.6924	2038	38.3145	303	10.33	165	164	1	136	0.273705	0.238279	0.0354262	87.0568	12.9432	56.1299	61.58	7.04827	8.04711	82.4242	5	1	A06	F-010859-00	ATGGAGCATCTCGTCCACCA, TTCATGCAGCAGATCCAGAA, CTCCAAGCCAGTGGACACAT, TACAGGTTTCACTTACTTCC	SERPINB2	6	sample	0.13	0.01	0.33	0.05	-0.16	-0.54	0.7	0.46	0.48	0	0.25	-0.15	-0.07	-0.79	1	-1	-0.28	-0.31	0.59
1	6	9714	3189	34.9269	2795	38.4011	394	10.2817	355	355	0	272	0.328289	0.287729	0.04056	87.645	12.355	56.35	60.4293	11.132	12.7013	76.6197	5	2	A06	F-010859-00	ATGGAGCATCTCGTCCACCA, TTCATGCAGCAGATCCAGAA, CTCCAAGCCAGTGGACACAT, TACAGGTTTCACTTACTTCC	SERPINB2	6	sample	0.13	0.01	0.33	0.05	-0.16	-0.54	0.7	0.46	0.48	0	0.25	-0.15	-0.07	-0.79	1	-1	-0.28	-0.31	0.59
1	6	9740	3464	35.1161	3032	38.6956	432	9.99306	373	372	1	299	0.355647	0.311294	0.0443532	87.5289	12.4711	56.5531	62.2361	10.7679	12.2691	80.1609	5	3	A06	F-010859-00	ATGGAGCATCTCGTCCACCA, TTCATGCAGCAGATCCAGAA, CTCCAAGCCAGTGGACACAT, TACAGGTTTCACTTACTTCC	SERPINB2	6	sample	0.13	0.01	0.33	0.05	-0.16	-0.54	0.7	0.46	0.48	0	0.25	-0.15	-0.07	-0.79	1	-1	-0.28	-0.31	0.59
1	7	5759	2526	34.4442	2174	38.3482	352	10.3324	177	176	1	160	0.438618	0.377496	0.0611217	86.0649	13.9351	59.7783	65.6854	7.00713	8.09568	90.3955	5	1	A07	F-021485-00	TATTCACCTGGTCAGCTTCT, CTGCTGTTGGCTCTCTGCGT, GTGAATACCTCAATCTGTCC, CGACCATAGAGACACCGCAT	GPN1	7	sample	-4.37	-1.61	0.03	-1.52	0	-1.43	0.92	-0.6	-0.61	0	-0.49	1.14	0.94	2.44	-0.15	0.15	0.65	1.32	-0.01
1	7	6318	2388	34.0394	2033	38.2179	355	10.1099	227	226	1	202	0.377968	0.321779	0.0561887	85.134	14.866	57.4958	63.9449	9.50586	11.1166	88.9868	5	2	A07	F-021485-00	TATTCACCTGGTCAGCTTCT, CTGCTGTTGGCTCTCTGCGT, GTGAATACCTCAATCTGTCC, CGACCATAGAGACACCGCAT	GPN1	7	sample	-4.37	-1.61	0.03	-1.52	0	-1.43	0.92	-0.6	-0.61	0	-0.49	1.14	0.94	2.44	-0.15	0.15	0.65	1.32	-0.01
1	7	4980	1711	34.7691	1460	38.9589	251	10.3984	171	171	0	153	0.343574	0.293173	0.0504016	85.3302	14.6698	58.5622	65.3425	9.99416	11.7123	89.4737	5	3	A07	F-021485-00	TATTCACCTGGTCAGCTTCT, CTGCTGTTGGCTCTCTGCGT, GTGAATACCTCAATCTGTCC, CGACCATAGAGACACCGCAT	GPN1	7	sample	-4.37	-1.61	0.03	-1.52	0	-1.43	0.92	-0.6	-0.61	0	-0.49	1.14	0.94	2.44	-0.15	0.15	0.65	1.32	-0.01
1	8	9534	3272	34.9465	2863	38.5072	409	10.022	253	253	0	212	0.343193	0.300294	0.0428991	87.5	12.5	59.7188	64.7223	7.73227	8.83688	83.7945	5	1	A08	F-032726-00	CCAAGAACAGGACATCATTA, GCATAGCGGGCAGTTCTGCT, TTCTTGGACCACATCCGGCA, GCTATGCCCGCTACAGCCCA	PPP1R27	8	sample	0.42	0.06	0.29	0.05	-0.22	-0.08	0.65	0.37	0.39	0	0.4	-0.21	-0.17	-0.51	1.03	-1.03	0.88	0.53	0.2
1	8	9878	3211	35.156	2797	38.8388	414	10.2754	344	344	0	286	0.325066	0.283154	0.0419113	87.1068	12.8932	58.1439	63.4966	10.7132	12.2989	83.1395	5	2	A08	F-032726-00	CCAAGAACAGGACATCATTA, GCATAGCGGGCAGTTCTGCT, TTCTTGGACCACATCCGGCA, GCTATGCCCGCTACAGCCCA	PPP1R27	8	sample	0.42	0.06	0.29	0.05	-0.22	-0.08	0.65	0.37	0.39	0	0.4	-0.21	-0.17	-0.51	1.03	-1.03	0.88	0.53	0.2
1	8	10403	2257	35.0727	1977	38.5564	280	10.475	188	186	2	160	0.216957	0.190041	0.0269153	87.5942	12.4058	59.0607	63.8341	8.32964	9.40819	85.1064	5	3	A08	F-032726-00	CCAAGAACAGGACATCATTA, GCATAGCGGGCAGTTCTGCT, TTCTTGGACCACATCCGGCA, GCTATGCCCGCTACAGCCCA	PPP1R27	8	sample	0.42	0.06	0.29	0.05	-0.22	-0.08	0.65	0.37	0.39	0	0.4	-0.21	-0.17	-0.51	1.03	-1.03	0.88	0.53	0.2
1	9	10036	3200	33.9041	2803	37.2633	397	10.1864	263	262	1	227	0.318852	0.279295	0.0395576	87.5938	12.4062	57.6875	62.7542	8.21875	9.34713	86.3118	5	1	A09	F-008521-00	CTCTGTCCGAAGGTGGTATA, CTTCATGTTGCAGCGCACGA, CCATTGACTGCTACAATAAT, CCACAGGCTTAGCTGTTAAC	CDYL	9	sample	0.6	0.13	-0.09	0.11	-1.05	-0.05	1.56	-0.05	-0.05	0.67	-0.01	0.28	0.28	-0.93	0.72	-0.72	0.27	0.01	0.09
1	9	9285	3244	35.1856	2825	38.8623	419	10.3962	294	292	2	248	0.349381	0.304254	0.0451265	87.0838	12.9162	59.217	64.0708	9.06289	10.3363	84.3537	5	2	A09	F-008521-00	CTCTGTCCGAAGGTGGTATA, CTTCATGTTGCAGCGCACGA, CCATTGACTGCTACAATAAT, CCACAGGCTTAGCTGTTAAC	CDYL	9	sample	0.6	0.13	-0.09	0.11	-1.05	-0.05	1.56	-0.05	-0.05	0.67	-0.01	0.28	0.28	-0.93	0.72	-0.72	0.27	0.01	0.09
1	9	10089	2537	33.5369	2207	36.9946	330	10.4121	224	224	0	179	0.251462	0.218753	0.0327089	86.9925	13.0075	55.2621	60.9425	8.82933	10.1495	79.9107	5	3	A09	F-008521-00	CTCTGTCCGAAGGTGGTATA, CTTCATGTTGCAGCGCACGA, CCATTGACTGCTACAATAAT, CCACAGGCTTAGCTGTTAAC	CDYL	9	sample	0.6	0.13	-0.09	0.11	-1.05	-0.05	1.56	-0.05	-0.05	0.67	-0.01	0.28	0.28	-0.93	0.72	-0.72	0.27	0.01	0.09
1	10	7819	2392	32.7387	1979	37.4053	413	10.3777	117	117	0	102	0.305921	0.253101	0.0528201	82.7341	17.2659	54.5151	61.6473	4.8913	5.91208	87.1795	5	1	A10	F-021086-00	GTTGAAGGCAACACACATTC, GTTACTTACAGCATCATATA, GTGATGATGATCCTGATTCC, ATTCTTCCATATCAGCACCT	CRBN	10	sample	-1.34	-1.19	-0.94	-1.17	-0.91	-0.54	-0.75	-0.86	-0.87	-0.67	-0.9	-0.57	-0.65	0.47	-0.83	0.83	-0.67	-0.48	-0.84
1	10	8448	2596	34.3024	2202	38.6362	394	10.0812	195	195	0	163	0.307292	0.260653	0.0466383	84.8228	15.1772	57.319	63.2153	7.51156	8.85559	83.5897	5	2	A10	F-021086-00	GTTGAAGGCAACACACATTC, GTTACTTACAGCATCATATA, GTGATGATGATCCTGATTCC, ATTCTTCCATATCAGCACCT	CRBN	10	sample	-1.34	-1.19	-0.94	-1.17	-0.91	-0.54	-0.75	-0.86	-0.87	-0.67	-0.9	-0.57	-0.65	0.47	-0.83	0.83	-0.67	-0.48	-0.84
1	10	9184	2140	33.0019	1810	37.1812	330	10.0788	142	142	0	117	0.233014	0.197082	0.0359321	84.5794	15.4206	53.972	60.4972	6.63551	7.8453	82.3944	5	3	A10	F-021086-00	GTTGAAGGCAACACACATTC, GTTACTTACAGCATCATATA, GTGATGATGATCCTGATTCC, ATTCTTCCATATCAGCACCT	CRBN	10	sample	-1.34	-1.19	-0.94	-1.17	-0.91	-0.54	-0.75	-0.86	-0.87	-0.67	-0.9	-0.57	-0.65	0.47	-0.83	0.83	-0.67	-0.48	-0.84
1	11	7283	1924	31.9033	1562	36.9379	362	10.1796	73	73	0	63	0.264177	0.214472	0.0497048	81.185	18.815	50.3638	57.9385	3.79418	4.6735	86.3014	5	1	A11	F-003815-00	GGCTGAGAGGCCTTGCTACA, TCATAGCTCGCTGTCTGCGA, CACCCTGCCGCGCAATTACA, TACCTGCAGCCGGACGCCTA	PPP1R13L	11	sample	-1.03	-1.08	-0.8	-0.92	-1.02	-0.68	-0.23	-1.09	-1.08	-0.34	-1.08	-0.73	-0.66	-0.33	-0.17	0.17	-1.28	-1.79	-1.36
1	11	8839	2647	35.2815	2324	38.7935	323	10.0124	231	230	1	191	0.299468	0.262926	0.0365426	87.7975	12.2025	55.5346	60.9294	8.72686	9.89673	82.684	5	2	A11	F-003815-00	GGCTGAGAGGCCTTGCTACA, TCATAGCTCGCTGTCTGCGA, CACCCTGCCGCGCAATTACA, TACCTGCAGCCGGACGCCTA	PPP1R13L	11	sample	-1.03	-1.08	-0.8	-0.92	-1.02	-0.68	-0.23	-1.09	-1.08	-0.34	-1.08	-0.73	-0.66	-0.33	-0.17	0.17	-1.28	-1.79	-1.36
1	11	9085	2500	33.814	2132	37.8977	368	10.1549	135	135	0	114	0.275179	0.234673	0.0405063	85.28	14.72	54.48	60.7411	5.4	6.33208	84.4444	5	3	A11	F-003815-00	GGCTGAGAGGCCTTGCTACA, TCATAGCTCGCTGTCTGCGA, CACCCTGCCGCGCAATTACA, TACCTGCAGCCGGACGCCTA	PPP1R13L	11	sample	-1.03	-1.08	-0.8	-0.92	-1.02	-0.68	-0.23	-1.09	-1.08	-0.34	-1.08	-0.73	-0.66	-0.33	-0.17	0.17	-1.28	-1.79	-1.36
1	12	8469	2614	34.4667	2218	38.7953	396	10.2222	166	165	1	135	0.308655	0.261896	0.0467588	84.8508	15.1492	58.2632	64.9234	6.35042	7.43913	81.3253	5	1	A12	F-011394-00	TATGCTGCAACTGGTTGAAG, TATCCAGGGCCATGTGACGG, CCAGCATCTTTGTTGCACGT, CATGTCTGCGTCTTCGGCCA	SNAP25	12	sample	-0.26	0.14	0.32	0.12	0.15	-0.07	-0.1	-0.22	-0.22	0	-0.26	0.26	0.26	-0.17	0.56	-0.56	0.11	0.11	-0.43
1	12	9426	2750	35.3338	2456	38.3624	294	10.034	202	202	0	159	0.291746	0.260556	0.0311903	89.3091	10.6909	57.6	61.7264	7.34545	8.22476	78.7129	5	2	A12	F-011394-00	TATGCTGCAACTGGTTGAAG, TATCCAGGGCCATGTGACGG, CCAGCATCTTTGTTGCACGT, CATGTCTGCGTCTTCGGCCA	SNAP25	12	sample	-0.26	0.14	0.32	0.12	0.15	-0.07	-0.1	-0.22	-0.22	0	-0.26	0.26	0.26	-0.17	0.56	-0.56	0.11	0.11	-0.43
1	12	9611	2974	35.1459	2578	38.9837	396	10.1616	226	225	1	186	0.309437	0.268234	0.0412028	86.6846	13.3154	57.3974	63.0334	7.59919	8.7277	82.3009	5	3	A12	F-011394-00	TATGCTGCAACTGGTTGAAG, TATCCAGGGCCATGTGACGG, CCAGCATCTTTGTTGCACGT, CATGTCTGCGTCTTCGGCCA	SNAP25	12	sample	-0.26	0.14	0.32	0.12	0.15	-0.07	-0.1	-0.22	-0.22	0	-0.26	0.26	0.26	-0.17	0.56	-0.56	0.11	0.11	-0.43
1	13	8982	2862	34.2973	2470	38.1166	392	10.2321	186	186	0	144	0.318637	0.274994	0.0436428	86.3033	13.6967	56.8134	62.1862	6.49895	7.53036	77.4194	5	1	A13	F-008207-00	TACACCACTGATGTACAGCT, CTGGAGTCTCTCGCTGAACT, TATACCAAGCTGTACATCAG, GTAAATTCTCGTCACTTCAT	FOLH1B	13	sample	-1.62	-0.95	0.19	-0.82	-0.22	-1.82	0.17	-0.99	-1	-0.34	-1.01	-0.26	-0.18	-0.85	0.4	-0.4	0.29	0.01	-1.06
1	13	8395	2711	35.7381	2373	39.3662	338	10.2663	180	179	1	153	0.32293	0.282668	0.0402621	87.5323	12.4677	60.6049	66.1188	6.63962	7.54319	85	5	2	A13	F-008207-00	TACACCACTGATGTACAGCT, CTGGAGTCTCTCGCTGAACT, TATACCAAGCTGTACATCAG, GTAAATTCTCGTCACTTCAT	FOLH1B	13	sample	-1.62	-0.95	0.19	-0.82	-0.22	-1.82	0.17	-0.99	-1	-0.34	-1.01	-0.26	-0.18	-0.85	0.4	-0.4	0.29	0.01	-1.06
1	13	7970	2012	33.9662	1715	38.0997	297	10.0976	84	84	0	67	0.252447	0.215182	0.0372647	85.2386	14.7614	56.2624	62.6822	4.17495	4.89796	79.7619	5	3	A13	F-008207-00	TACACCACTGATGTACAGCT, CTGGAGTCTCTCGCTGAACT, TATACCAAGCTGTACATCAG, GTAAATTCTCGTCACTTCAT	FOLH1B	13	sample	-1.62	-0.95	0.19	-0.82	-0.22	-1.82	0.17	-0.99	-1	-0.34	-1.01	-0.26	-0.18	-0.85	0.4	-0.4	0.29	0.01	-1.06
1	14	3777	1797	32.4374	1496	36.873	301	10.392	39	39	0	29	0.475774	0.396082	0.0796929	83.2499	16.7501	49.6939	56.9519	2.17028	2.60695	74.359	5	1	A14	F-008738-00	ATGACGTTGGAGACAAGGTA, GGCCTGTGCCGCACAGACTA, CCACCAACCCAATCACAGGA, ATGTCACTGTATTGCTCCGT	PSMC3	14	sample	-5.47	-1.69	-0.87	-1.58	-0.29	-1.78	-0.91	-1.66	-1.65	-0.67	-1.74	2.72	2.21	5.84	-1.55	1.55	-2.7	-2.16	-2.23
1	14	5972	2808	34.1692	2359	38.763	449	10.0334	149	149	0	130	0.470194	0.39501	0.0751842	84.01	15.99	54.7365	61.6787	5.30627	6.31624	87.2483	5	2	A14	F-008738-00	ATGACGTTGGAGACAAGGTA, GGCCTGTGCCGCACAGACTA, CCACCAACCCAATCACAGGA, ATGTCACTGTATTGCTCCGT	PSMC3	14	sample	-5.47	-1.69	-0.87	-1.58	-0.29	-1.78	-0.91	-1.66	-1.65	-0.67	-1.74	2.72	2.21	5.84	-1.55	1.55	-2.7	-2.16	-2.23
1	14	5137	1762	33.7395	1456	38.7163	306	10.0588	51	51	0	42	0.343002	0.283434	0.0595678	82.6334	17.3666	50.6243	58.7225	2.89444	3.50275	82.3529	5	3	A14	F-008738-00	ATGACGTTGGAGACAAGGTA, GGCCTGTGCCGCACAGACTA, CCACCAACCCAATCACAGGA, ATGTCACTGTATTGCTCCGT	PSMC3	14	sample	-5.47	-1.69	-0.87	-1.58	-0.29	-1.78	-0.91	-1.66	-1.65	-0.67	-1.74	2.72	2.21	5.84	-1.55	1.55	-2.7	-2.16	-2.23
1	15	9799	3685	35.149	3254	38.4659	431	10.1067	370	370	0	313	0.376059	0.332075	0.0439841	88.3039	11.6961	57.3406	61.8009	10.0407	11.3706	84.5946	5	1	A15	F-008492-00	GTGGATCCCACCTCACACAC, TTGGTCTTACCTATGCAGTA, TTGCAAGACAGTACCTTAGT, ACGCGGTCTGCTGAACAGGA	CRIM1	15	sample	-0.22	-0.1	0.69	-0.07	0.12	-0.56	0.21	-0.49	-0.49	-0.67	-0.44	-0.09	-0.03	-0.58	0.93	-0.93	-0.01	-0.21	-0.68
1	15	9456	3132	34.6836	2739	38.1942	393	10.2163	240	240	0	207	0.331218	0.289657	0.0415609	87.4521	12.5479	56.9923	62.1395	7.66284	8.76232	86.25	5	2	A15	F-008492-00	GTGGATCCCACCTCACACAC, TTGGTCTTACCTATGCAGTA, TTGCAAGACAGTACCTTAGT, ACGCGGTCTGCTGAACAGGA	CRIM1	15	sample	-0.22	-0.1	0.69	-0.07	0.12	-0.56	0.21	-0.49	-0.49	-0.67	-0.44	-0.09	-0.03	-0.58	0.93	-0.93	-0.01	-0.21	-0.68
1	15	8470	2436	35.5369	2129	39.1705	307	10.3388	158	158	0	138	0.287603	0.251358	0.0362456	87.3974	12.6026	57.1429	62.4237	6.48604	7.42132	87.3418	5	3	A15	F-008492-00	GTGGATCCCACCTCACACAC, TTGGTCTTACCTATGCAGTA, TTGCAAGACAGTACCTTAGT, ACGCGGTCTGCTGAACAGGA	CRIM1	15	sample	-0.22	-0.1	0.69	-0.07	0.12	-0.56	0.21	-0.49	-0.49	-0.67	-0.44	-0.09	-0.03	-0.58	0.93	-0.93	-0.01	-0.21	-0.68
1	16	7052	2391	34.4404	2074	38.1514	317	10.1609	148	147	1	122	0.339053	0.294101	0.0449518	86.7419	13.2581	57.9674	62.7772	6.18988	7.08775	82.4324	5	1	A16	F-017862-00	TTGTGCAGGAGCTTCACCAC, AGGCTAAACGGGTCTCAGAA, AAATACGTGAAGCTGAACGT, GTTGTGCAGGAGCTTCACCA	KCTD13	16	sample	-1.99	-0.36	0.3	-0.22	-0.19	-1	-0.54	-0.42	-0.43	0	-0.45	1.18	1.26	0.37	0.41	-0.41	0.01	-0.43	-0.48
1	16	8266	3654	34.8049	3199	38.3245	455	10.0593	351	350	1	300	0.442052	0.387007	0.0550448	87.5479	12.4521	58.5933	63.301	9.60591	10.9409	85.4701	5	2	A16	F-017862-00	TTGTGCAGGAGCTTCACCAC, AGGCTAAACGGGTCTCAGAA, AAATACGTGAAGCTGAACGT, GTTGTGCAGGAGCTTCACCA	KCTD13	16	sample	-1.99	-0.36	0.3	-0.22	-0.19	-1	-0.54	-0.42	-0.43	0	-0.45	1.18	1.26	0.37	0.41	-0.41	0.01	-0.43	-0.48
1	16	8000	2448	35.5531	2099	39.7842	349	10.106	149	149	0	127	0.306	0.262375	0.043625	85.7435	14.2565	56.4134	61.696	6.0866	7.09862	85.2349	5	3	A16	F-017862-00	TTGTGCAGGAGCTTCACCAC, AGGCTAAACGGGTCTCAGAA, AAATACGTGAAGCTGAACGT, GTTGTGCAGGAGCTTCACCA	KCTD13	16	sample	-1.99	-0.36	0.3	-0.22	-0.19	-1	-0.54	-0.42	-0.43	0	-0.45	1.18	1.26	0.37	0.41	-0.41	0.01	-0.43	-0.48
1	17	9683	2587	33.6038	2195	37.7554	392	10.3571	192	190	2	155	0.267169	0.226686	0.0404833	84.8473	15.1527	56.3587	62.4146	7.42172	8.65604	80.7292	5	1	A17				17	empty
1	17	10483	2760	34.0185	2402	37.5754	358	10.1536	236	236	0	198	0.263283	0.229133	0.0341505	87.029	12.971	55.942	61.199	8.55072	9.82515	83.8983	5	2	A17				17	empty
1	17	10267	3260	34.3482	2857	37.7473	403	10.2506	287	287	0	239	0.317522	0.27827	0.039252	87.638	12.362	57.1472	62.2331	8.80368	10.0455	83.2753	5	3	A17				17	empty
1	18	9311	2635	34.2869	2245	38.4539	390	10.3	190	190	0	160	0.282999	0.241113	0.0418859	85.1992	14.8008	54.8387	61.2918	7.21063	8.46325	84.2105	5	1	A18				18	empty
1	18	10287	3397	34.8089	3004	38.0306	393	10.1832	324	324	0	263	0.330223	0.292019	0.0382036	88.431	11.569	57.904	62.4834	9.53783	10.7856	81.1728	5	2	A18				18	empty
1	18	10852	3464	34.3525	3031	37.841	433	9.93303	307	307	0	252	0.319204	0.279303	0.0399005	87.5	12.5	56.351	61.2999	8.86259	10.1287	82.0847	5	3	A18				18	empty
1	19	10870	3226	35.579	2897	38.4619	329	10.1945	389	389	0	287	0.29678	0.266513	0.0302668	89.8016	10.1984	57.5325	61.5464	12.0583	13.4277	73.7789	5	1	A19				19	empty
1	19	10761	3309	35.4461	2916	38.8371	393	10.285	393	393	0	314	0.307499	0.270979	0.0365208	88.1233	11.8767	59.0511	63.6831	11.8767	13.4774	79.8982	5	2	A19				19	empty
1	19	9956	2915	35.6154	2546	39.3083	369	10.1355	323	322	1	276	0.292788	0.255725	0.0370631	87.3413	12.6587	59.3139	64.729	11.0806	12.6473	85.4489	5	3	A19				19	empty
1	20	10150	2968	33.9353	2586	37.4447	382	10.178	242	239	3	192	0.292414	0.254778	0.0376355	87.1294	12.8706	57.783	62.6837	8.15364	9.24207	79.3388	5	1	A20				20	empty
1	20	10625	3624	34.9901	3234	37.9607	390	10.3564	350	349	1	297	0.341082	0.304376	0.0367059	89.2384	10.7616	58.8852	63.4508	9.65784	10.7916	84.8571	5	2	A20				20	empty
1	20	10563	3109	34.2412	2714	37.7542	395	10.1038	296	294	2	238	0.294329	0.256935	0.0373947	87.295	12.705	58.797	63.6699	9.52075	10.8327	80.4054	5	3	A20				20	empty
1	21	10281	3353	34.4104	2909	38.0753	444	10.3986	415	415	0	321	0.326136	0.282949	0.0431865	86.7581	13.2419	56.3973	61.8426	12.377	14.2661	77.3494	5	1	A21				21	empty
1	21	10842	3045	34.8634	2676	38.2747	369	10.1247	377	374	3	303	0.280852	0.246818	0.0340343	87.8818	12.1182	58.5222	63.6024	12.381	13.9761	80.3714	5	2	A21				21	empty
1	21	9986	3016	34.9062	2641	38.398	375	10.3147	302	301	1	242	0.302023	0.26447	0.0375526	87.5663	12.4337	57.3607	62.4385	10.0133	11.3972	80.1325	5	3	A21				21	empty
1	22	9927	3746	34.5665	3314	37.7734	432	9.96528	379	378	1	299	0.377355	0.333837	0.0435177	88.4677	11.5323	58.8895	62.9753	10.1175	11.4062	78.8918	5	1	A22				22	empty
1	22	9648	2922	34.2841	2532	38.034	390	9.93846	263	263	0	221	0.302861	0.262438	0.0404229	86.653	13.347	59.0349	64.2575	9.00068	10.387	84.0304	5	2	A22				22	empty
1	22	10669	3808	35.5546	3365	38.8779	443	10.3115	531	529	2	427	0.356922	0.3154	0.0415222	88.3666	11.6334	59.1912	63.5067	13.9443	15.7207	80.4143	5	3	A22				22	empty
1	23	10059	2892	34.0401	2521	37.5692	371	10.0593	271	271	0	217	0.287504	0.250621	0.0368824	87.1715	12.8285	56.7082	61.8009	9.37068	10.7497	80.0738	5	1	A23				23	rf	0.95	0.05	-1.1	0.07	-1.71	-0.51	-0.1	-0.01	-0.01	-0.34	-0.05	-0.56	-0.5	-1.03	0.49	-0.49	-0.37	-0.4	-0.12
1	23	10336	3088	33.5962	2671	37.2527	417	10.1751	280	279	1	227	0.298762	0.258417	0.0403444	86.4961	13.5039	57.7073	63.3471	9.06736	10.4455	81.0714	5	2	A23				23	rf	0.95	0.05	-1.1	0.07	-1.71	-0.51	-0.1	-0.01	-0.01	-0.34	-0.05	-0.56	-0.5	-1.03	0.49	-0.49	-0.37	-0.4	-0.12
1	23	9985	2775	33.4757	2402	37.0762	373	10.2895	231	231	0	190	0.277917	0.240561	0.037356	86.5586	13.4414	55.027	59.8668	8.32432	9.61699	82.2511	5	3	A23				23	rf	0.95	0.05	-1.1	0.07	-1.71	-0.51	-0.1	-0.01	-0.01	-0.34	-0.05	-0.56	-0.5	-1.03	0.49	-0.49	-0.37	-0.4	-0.12
1	24	8091	2506	32.0634	2099	36.2987	407	10.2211	177	177	0	157	0.309727	0.259424	0.0503028	83.759	16.241	57.502	64.2211	7.06305	8.43259	88.7006	5	1	A24				24	rf	-0.25	-0.1	-1.22	-0.16	-1.87	0.13	1.21	-0.09	-0.09	-0.67	0.04	0.33	0.25	0.51	0.11	-0.11	0.46	0.46	-0.09
1	24	9433	2951	33.7858	2587	37.0835	364	10.3489	251	251	0	206	0.312838	0.27425	0.0385879	87.6652	12.3348	58.0481	63.1233	8.50559	9.70236	82.0717	5	2	A24				24	rf	-0.25	-0.1	-1.22	-0.16	-1.87	0.13	1.21	-0.09	-0.09	-0.67	0.04	0.33	0.25	0.51	0.11	-0.11	0.46	0.46	-0.09
1	24	9488	2963	33.3368	2543	37.1361	420	10.3333	257	257	0	210	0.312289	0.268023	0.0442664	85.8252	14.1748	58.1505	63.7043	8.67364	10.1062	81.7121	5	3	A24				24	rf	-0.25	-0.1	-1.22	-0.16	-1.87	0.13	1.21	-0.09	-0.09	-0.67	0.04	0.33	0.25	0.51	0.11	-0.11	0.46	0.46	-0.09
2	1	8898	1921	32.7496	1586	37.5271	335	10.1313	150	148	2	121	0.215891	0.178242	0.0376489	82.5612	17.4388	51.4315	58.1967	7.80843	9.33165	80.6667	5	1	B01				25	rf	1.25	-1.41	-0.93	-1.37	-0.79	-1.31	-0.59	-0.4	-0.41	0.67	-0.46	-1.98	-1.81	-2.13	-0.9	0.9	-1.97	-1.84	0.23
2	1	10565	2290	32.5869	1930	36.7539	360	10.2472	162	160	2	130	0.216753	0.182679	0.0340748	84.2795	15.7205	53.3624	59.5855	7.07424	8.29016	80.2469	5	2	B01				25	rf	1.25	-1.41	-0.93	-1.37	-0.79	-1.31	-0.59	-0.4	-0.41	0.67	-0.46	-1.98	-1.81	-2.13	-0.9	0.9	-1.97	-1.84	0.23
2	1	11037	2603	36.2555	2288	39.8684	315	10.0127	269	268	1	212	0.235843	0.207303	0.0285404	87.8986	12.1014	55.436	59.8339	10.3342	11.7133	78.8104	5	3	B01				25	rf	1.25	-1.41	-0.93	-1.37	-0.79	-1.31	-0.59	-0.4	-0.41	0.67	-0.46	-1.98	-1.81	-2.13	-0.9	0.9	-1.97	-1.84	0.23
2	2	11192	2851	34.5672	2406	39.0553	445	10.3011	317	316	1	249	0.254736	0.214975	0.0397605	84.3914	15.6086	56.3662	62.5104	11.1189	13.1338	78.5489	5	1	B02				26	rf	2.02	0.62	0.39	0.5	0.69	0.81	0.68	1.5	1.49	2.02	1.32	-0.99	-0.84	-0.9	-0.29	0.29	0.11	0.16	1.67
2	2	11031	3110	34.5685	2684	38.408	426	10.3779	378	377	1	308	0.281933	0.243314	0.0386184	86.3023	13.6977	57.4277	62.1461	12.1543	14.0462	81.4815	5	2	B02				26	rf	2.02	0.62	0.39	0.5	0.69	0.81	0.68	1.5	1.49	2.02	1.32	-0.99	-0.84	-0.9	-0.29	0.29	0.11	0.16	1.67
2	2	11231	3059	36.0703	2602	40.638	457	10.0635	477	473	4	410	0.272371	0.23168	0.0406909	85.0605	14.9395	58.5812	64.6042	15.5933	18.1783	85.9539	5	3	B02				26	rf	2.02	0.62	0.39	0.5	0.69	0.81	0.68	1.5	1.49	2.02	1.32	-0.99	-0.84	-0.9	-0.29	0.29	0.11	0.16	1.67
2	3	9670	3103	34.1163	2629	38.4515	474	10.0717	282	280	2	213	0.320889	0.271872	0.0490176	84.7245	15.2755	55.2046	60.5934	9.08798	10.6504	75.5319	5	1	B03	F-015625-00	GATGGCCCACACCTACAGCA, AGCTGCTAGTGATAGTTACC, TAGAGATAATCTGCAGTAGA, TCTACTGCAGATTATCTCTA	ANKS4B	27	sample	-0.05	-0.67	-0.71	-0.75	-0.4	0.63	-0.74	-0.93	-0.94	-0.67	-0.92	-0.77	-0.85	0.66	-1.37	1.37	-0.55	-0.73	-1.09
2	3	9585	2853	34.1893	2408	38.6429	445	10.0899	187	187	0	161	0.297653	0.251226	0.0464267	84.4024	15.5976	57.273	63.1229	6.5545	7.76578	86.0963	5	2	B03	F-015625-00	GATGGCCCACACCTACAGCA, AGCTGCTAGTGATAGTTACC, TAGAGATAATCTGCAGTAGA, TCTACTGCAGATTATCTCTA	ANKS4B	27	sample	-0.05	-0.67	-0.71	-0.75	-0.4	0.63	-0.74	-0.93	-0.94	-0.67	-0.92	-0.77	-0.85	0.66	-1.37	1.37	-0.55	-0.73	-1.09
2	3	8240	1917	31.8837	1520	37.4954	397	10.398	106	106	0	85	0.232646	0.184466	0.0481796	79.2906	20.7094	51.8519	60.4605	5.52947	6.97368	80.1887	5	3	B03	F-015625-00	GATGGCCCACACCTACAGCA, AGCTGCTAGTGATAGTTACC, TAGAGATAATCTGCAGTAGA, TCTACTGCAGATTATCTCTA	ANKS4B	27	sample	-0.05	-0.67	-0.71	-0.75	-0.4	0.63	-0.74	-0.93	-0.94	-0.67	-0.92	-0.77	-0.85	0.66	-1.37	1.37	-0.55	-0.73	-1.09
2	4	10260	3029	33.6669	2558	37.9898	471	10.189	245	245	0	209	0.295224	0.249318	0.0459064	84.4503	15.5497	55.728	61.6888	8.08848	9.5778	85.3061	5	1	B04	F-010233-00	GCAAACAGAACCCATCTACT, GCAATCAATTGTCCATACGA, GATATTCAGAAGGCCAGCCT, GCAGCAGTGATGACTCTTGT	LRP12	28	sample	0.72	0.4	-0.37	0.21	-0.51	1.28	0.28	0.02	0.03	0.34	0.1	-0.06	-0.18	0.14	-0.09	0.09	-0.74	-0.71	-0.08
2	4	10160	3378	32.4739	2873	36.3662	505	10.3307	244	241	3	194	0.33248	0.282776	0.0497047	85.0503	14.9497	55.2102	60.1462	7.22321	8.38844	79.5082	5	2	B04	F-010233-00	GCAAACAGAACCCATCTACT, GCAATCAATTGTCCATACGA, GATATTCAGAAGGCCAGCCT, GCAGCAGTGATGACTCTTGT	LRP12	28	sample	0.72	0.4	-0.37	0.21	-0.51	1.28	0.28	0.02	0.03	0.34	0.1	-0.06	-0.18	0.14	-0.09	0.09	-0.74	-0.71	-0.08
2	4	9770	2772	34.3146	2373	38.3675	399	10.2105	234	234	0	201	0.283726	0.242886	0.0408393	85.6061	14.3939	55.5556	61.4834	8.44156	9.86094	85.8974	5	3	B04	F-010233-00	GCAAACAGAACCCATCTACT, GCAATCAATTGTCCATACGA, GATATTCAGAAGGCCAGCCT, GCAGCAGTGATGACTCTTGT	LRP12	28	sample	0.72	0.4	-0.37	0.21	-0.51	1.28	0.28	0.02	0.03	0.34	0.1	-0.06	-0.18	0.14	-0.09	0.09	-0.74	-0.71	-0.08
2	5	9638	2567	33.2341	2179	37.3029	388	10.384	217	216	1	164	0.266342	0.226084	0.0402573	84.8851	15.1149	54.3436	60.1652	8.45345	9.9128	75.576	5	1	B05	F-032409-00	CTGCACCAGTCGGTCATCGA, GTGAACTCGTTCGGGCCCGA, CTGCACATCGCCGCGTTCGG, GTCCTGGTGGCCACCGAACG	NRARP	29	sample	0.01	0.03	-0.58	0.03	-0.71	0.03	1.31	0.12	0.11	1.35	0.01	-0.69	-0.54	0.12	0.1	-0.1	-0.75	-0.93	0.13
2	5	9321	3262	34.9752	2843	38.6127	419	10.2936	314	311	3	249	0.349962	0.30501	0.0449523	87.1551	12.8449	55.794	61.4843	9.626	10.9391	79.2994	5	2	B05	F-032409-00	CTGCACCAGTCGGTCATCGA, GTGAACTCGTTCGGGCCCGA, CTGCACATCGCCGCGTTCGG, GTCCTGGTGGCCACCGAACG	NRARP	29	sample	0.01	0.03	-0.58	0.03	-0.71	0.03	1.31	0.12	0.11	1.35	0.01	-0.69	-0.54	0.12	0.1	-0.1	-0.75	-0.93	0.13
2	5	9614	2586	33.6292	2161	38.1856	425	10.4612	231	231	0	183	0.268983	0.224776	0.0442064	83.5654	16.4346	55.8391	62.3785	8.93271	10.6895	79.2208	5	3	B05	F-032409-00	CTGCACCAGTCGGTCATCGA, GTGAACTCGTTCGGGCCCGA, CTGCACATCGCCGCGTTCGG, GTCCTGGTGGCCACCGAACG	NRARP	29	sample	0.01	0.03	-0.58	0.03	-0.71	0.03	1.31	0.12	0.11	1.35	0.01	-0.69	-0.54	0.12	0.1	-0.1	-0.75	-0.93	0.13
2	6	9141	2601	32.6432	2148	37.3613	453	10.2715	156	156	0	131	0.284542	0.234985	0.0495569	82.5836	17.4164	53.7486	60.5214	5.99769	7.26257	83.9744	5	1	B06	F-023108-00	TATAGTCTAAGAGGGCAGTA, ACTACATGCTGAAAGCACTA, TAACATAGGACCATACCTTA, ACTGACAGGATTGCTTGTAT	ANKAR	30	sample	-0.11	0.25	-0.46	0.07	-0.68	1.36	-0.69	-0.33	-0.32	-0.67	-0.29	0.54	0.24	1.16	-0.89	0.89	-0.34	-0.05	-0.56
2	6	9539	3655	34.6517	3178	38.3442	477	10.0503	326	326	0	274	0.383164	0.333159	0.0500052	86.9494	13.0506	59.7264	64.8521	8.91929	10.258	84.0491	5	2	B06	F-023108-00	TATAGTCTAAGAGGGCAGTA, ACTACATGCTGAAAGCACTA, TAACATAGGACCATACCTTA, ACTGACAGGATTGCTTGTAT	ANKAR	30	sample	-0.11	0.25	-0.46	0.07	-0.68	1.36	-0.69	-0.33	-0.32	-0.67	-0.29	0.54	0.24	1.16	-0.89	0.89	-0.34	-0.05	-0.56
2	6	8968	2875	34.2129	2399	39	476	10.0861	201	201	0	172	0.320584	0.267507	0.0530776	83.4435	16.5565	56.4174	62.7345	6.9913	8.37849	85.5721	5	3	B06	F-023108-00	TATAGTCTAAGAGGGCAGTA, ACTACATGCTGAAAGCACTA, TAACATAGGACCATACCTTA, ACTGACAGGATTGCTTGTAT	ANKAR	30	sample	-0.11	0.25	-0.46	0.07	-0.68	1.36	-0.69	-0.33	-0.32	-0.67	-0.29	0.54	0.24	1.16	-0.89	0.89	-0.34	-0.05	-0.56
2	7	9474	2775	32.9528	2333	37.2859	442	10.0814	159	159	0	142	0.292907	0.246253	0.046654	84.0721	15.9279	53.6577	60.18	5.72973	6.81526	89.3082	5	1	B07	F-009915-00	CTCTAATAGGCAATCCAGCA, TAATAACTTCATCCTCTAAT, AGTGCCAACGTGAGGAGCCA, TCAAAGATGGGTTTGCACTA	CARD18	31	sample	0.46	0.5	-0.78	0.39	-1.03	0.86	-0.96	-0.29	-0.29	0.34	-0.17	-0.01	-0.01	0.49	-0.25	0.25	-0.42	0.21	-0.68
2	7	10111	3819	34.9136	3325	38.6069	494	10.0547	329	328	1	275	0.377707	0.32885	0.0488577	87.0647	12.9353	59.4135	64.4211	8.61482	9.86466	83.5866	5	2	B07	F-009915-00	CTCTAATAGGCAATCCAGCA, TAATAACTTCATCCTCTAAT, AGTGCCAACGTGAGGAGCCA, TCAAAGATGGGTTTGCACTA	CARD18	31	sample	0.46	0.5	-0.78	0.39	-1.03	0.86	-0.96	-0.29	-0.29	0.34	-0.17	-0.01	-0.01	0.49	-0.25	0.25	-0.42	0.21	-0.68
2	7	9976	2683	33.0977	2242	37.6039	441	10.1882	161	159	2	134	0.268945	0.224739	0.0442061	83.5632	16.4368	56.243	63.4255	6.00075	7.09188	83.2298	5	3	B07	F-009915-00	CTCTAATAGGCAATCCAGCA, TAATAACTTCATCCTCTAAT, AGTGCCAACGTGAGGAGCCA, TCAAAGATGGGTTTGCACTA	CARD18	31	sample	0.46	0.5	-0.78	0.39	-1.03	0.86	-0.96	-0.29	-0.29	0.34	-0.17	-0.01	-0.01	0.49	-0.25	0.25	-0.42	0.21	-0.68
2	8	9407	2533	32.4678	2115	36.8336	418	10.378	121	120	1	102	0.269268	0.224833	0.044435	83.4978	16.5022	56.6127	63.3097	4.77694	5.67376	84.2975	5	1	B08	F-015171-00	GTGACTCTGACCTTTATTCC, GTCCTCCTCGATGAGGAGGT, TAGATTCATTCAGGCGAGCT, TTGTTGTCATCTGTGAGCGG	DNTTIP1	32	sample	0.29	0.41	-1.14	0.3	-1.47	0.57	-0.13	-0.14	-0.14	0	-0.21	-0.6	-0.58	-0.11	-0.5	0.5	-0.38	-0.41	-0.48
2	8	9643	3430	33.1356	2916	37.1835	514	10.1712	282	281	1	229	0.355698	0.302396	0.0533029	85.0146	14.9854	57.6676	63.3402	8.22157	9.63649	81.2057	5	2	B08	F-015171-00	GTGACTCTGACCTTTATTCC, GTCCTCCTCGATGAGGAGGT, TAGATTCATTCAGGCGAGCT, TTGTTGTCATCTGTGAGCGG	DNTTIP1	32	sample	0.29	0.41	-1.14	0.3	-1.47	0.57	-0.13	-0.14	-0.14	0	-0.21	-0.6	-0.58	-0.11	-0.5	0.5	-0.38	-0.41	-0.48
2	8	10690	2954	34.1334	2527	38.2002	427	10.0656	262	261	1	208	0.276333	0.236389	0.0399439	85.545	14.455	55.0102	60.4274	8.86933	10.3285	79.3893	5	3	B08	F-015171-00	GTGACTCTGACCTTTATTCC, GTCCTCCTCGATGAGGAGGT, TAGATTCATTCAGGCGAGCT, TTGTTGTCATCTGTGAGCGG	DNTTIP1	32	sample	0.29	0.41	-1.14	0.3	-1.47	0.57	-0.13	-0.14	-0.14	0	-0.21	-0.6	-0.58	-0.11	-0.5	0.5	-0.38	-0.41	-0.48
2	9	9280	2356	36.07	1992	40.7821	364	10.283	190	189	1	164	0.253879	0.214655	0.0392241	84.5501	15.4499	57.1732	64.508	8.06452	9.48795	86.3158	5	1	B09	F-014590-00	TTCCTACCTTGTAACCACAA, ATCTCGAGGAAGAGCTTGGT, GTTTCTCCTTCAAGGCTAAT, AAACTAGAGAACCAATTAGA	CEP290	33	sample	-0.65	-0.2	0.79	-0.21	1.14	-0.43	-0.06	0.06	0.05	1.35	-0.07	0.05	0.03	-0.03	-0.05	0.05	0.11	0.49	0.08
2	9	9126	3085	36.2347	2670	40.2899	415	10.1446	276	273	3	226	0.338045	0.292571	0.0454745	86.5478	13.4522	58.8331	64.9064	8.94652	10.2247	81.8841	5	2	B09	F-014590-00	TTCCTACCTTGTAACCACAA, ATCTCGAGGAAGAGCTTGGT, GTTTCTCCTTCAAGGCTAAT, AAACTAGAGAACCAATTAGA	CEP290	33	sample	-0.65	-0.2	0.79	-0.21	1.14	-0.43	-0.06	0.06	0.05	1.35	-0.07	0.05	0.03	-0.03	-0.05	0.05	0.11	0.49	0.08
2	9	9011	2726	34.2392	2349	38.1026	377	10.1671	240	239	1	188	0.302519	0.260681	0.0418378	86.1702	13.8298	56.3463	61.9413	8.80411	10.1745	78.3333	5	3	B09	F-014590-00	TTCCTACCTTGTAACCACAA, ATCTCGAGGAAGAGCTTGGT, GTTTCTCCTTCAAGGCTAAT, AAACTAGAGAACCAATTAGA	CEP290	33	sample	-0.65	-0.2	0.79	-0.21	1.14	-0.43	-0.06	0.06	0.05	1.35	-0.07	0.05	0.03	-0.03	-0.05	0.05	0.11	0.49	0.08
2	10	9942	2843	32.6521	2378	37.0517	465	10.1527	165	163	2	141	0.285959	0.239187	0.0467713	83.644	16.356	55.6806	61.6064	5.80373	6.8545	85.4545	5	1	B10	F-012068-00	TCTGGGCAGCAGTACTGTCA, ACTCCCTGAGCCTGGATACT, GTTCACGTAGCCTCACAGCA, TTGGATGAAGTAGACCAGGA	SNCAIP	34	sample	0.58	0.65	-0.78	0.5	-1.25	1.17	-0.43	0.04	0.04	0	-0.05	0.06	0.05	0.28	0.37	-0.37	-0.14	-0.26	-0.6
2	10	10060	4047	34.1028	3543	37.5103	504	10.1488	319	319	0	266	0.402286	0.352187	0.0500994	87.5463	12.4537	58.2407	62.433	7.88238	9.00367	83.3856	5	2	B10	F-012068-00	TCTGGGCAGCAGTACTGTCA, ACTCCCTGAGCCTGGATACT, GTTCACGTAGCCTCACAGCA, TTGGATGAAGTAGACCAGGA	SNCAIP	34	sample	0.58	0.65	-0.78	0.5	-1.25	1.17	-0.43	0.04	0.04	0	-0.05	0.06	0.05	0.28	0.37	-0.37	-0.14	-0.26	-0.6
2	10	9367	2828	34.7362	2441	38.6428	387	10.0956	236	235	1	190	0.301911	0.260596	0.0413153	86.3154	13.6846	57.3904	62.6792	8.34512	9.6272	80.5085	5	3	B10	F-012068-00	TCTGGGCAGCAGTACTGTCA, ACTCCCTGAGCCTGGATACT, GTTCACGTAGCCTCACAGCA, TTGGATGAAGTAGACCAGGA	SNCAIP	34	sample	0.58	0.65	-0.78	0.5	-1.25	1.17	-0.43	0.04	0.04	0	-0.05	0.06	0.05	0.28	0.37	-0.37	-0.14	-0.26	-0.6
2	11	8572	2949	34.4368	2563	38.1217	386	9.96891	195	195	0	164	0.344027	0.298997	0.0450303	86.9108	13.0892	57.0024	61.8026	6.61241	7.60827	84.1026	5	1	B11	F-007623-00	ATAATGGTTGGACTTCTACT, GGGTAATCCAGCGTAAACAC, TCCTGACTCAGGTCATTAAT, GGCCAGGGTGAAGCAGACGA	SLC9A2	35	sample	-0.57	0.89	0.29	0.93	-0.25	0.41	-0.7	-0.01	-0.03	0.34	-0.05	1.3	1.39	0.3	0.96	-0.96	0.37	-0.17	-0.8
2	11	8405	3265	33.4034	2785	37.4205	480	10.0958	186	185	1	157	0.388459	0.33135	0.0571089	85.2986	14.7014	56.8453	62.2621	5.69678	6.64273	84.4086	5	2	B11	F-007623-00	ATAATGGTTGGACTTCTACT, GGGTAATCCAGCGTAAACAC, TCCTGACTCAGGTCATTAAT, GGCCAGGGTGAAGCAGACGA	SLC9A2	35	sample	-0.57	0.89	0.29	0.93	-0.25	0.41	-0.7	-0.01	-0.03	0.34	-0.05	1.3	1.39	0.3	0.96	-0.96	0.37	-0.17	-0.8
2	11	9669	3431	35.1393	3012	38.6132	419	10.1671	231	229	2	190	0.354845	0.311511	0.0433344	87.7878	12.2122	58.5835	63.4462	6.73273	7.60292	82.2511	5	3	B11	F-007623-00	ATAATGGTTGGACTTCTACT, GGGTAATCCAGCGTAAACAC, TCCTGACTCAGGTCATTAAT, GGCCAGGGTGAAGCAGACGA	SLC9A2	35	sample	-0.57	0.89	0.29	0.93	-0.25	0.41	-0.7	-0.01	-0.03	0.34	-0.05	1.3	1.39	0.3	0.96	-0.96	0.37	-0.17	-0.8
2	12	8786	2144	32.1105	1763	36.8497	381	10.1811	123	123	0	102	0.244025	0.20066	0.0433644	82.2295	17.7705	51.4459	58.4799	5.73694	6.97674	82.9268	5	1	B12	F-007861-00	CTCTAGGACGATTTCCCAAT, TGCAAGGCCCACCTTCTAGT, TCTCCTCCGCCTATCCTAAA, TTGTATCCTCCTGGTACTAT	CR2	36	sample	0.09	0.61	-0.45	0.61	-0.77	-0.01	-0.22	-0.37	-0.37	0	-0.43	0.41	0.42	-0.19	0.01	-0.01	-0.65	-1.24	-0.67
2	12	9828	3677	34.5461	3193	38.2587	484	10.0537	255	254	1	208	0.374135	0.324888	0.049247	86.8371	13.1629	57.0302	61.8854	6.935	7.9549	81.5686	5	2	B12	F-007861-00	CTCTAGGACGATTTCCCAAT, TGCAAGGCCCACCTTCTAGT, TCTCCTCCGCCTATCCTAAA, TTGTATCCTCCTGGTACTAT	CR2	36	sample	0.09	0.61	-0.45	0.61	-0.77	-0.01	-0.22	-0.37	-0.37	0	-0.43	0.41	0.42	-0.19	0.01	-0.01	-0.65	-1.24	-0.67
2	12	9680	3053	35.6508	2655	39.4561	398	10.2663	313	312	1	241	0.315393	0.274277	0.0411157	86.9636	13.0364	57.55	62.8625	10.2522	11.7514	76.9968	5	3	B12	F-007861-00	CTCTAGGACGATTTCCCAAT, TGCAAGGCCCACCTTCTAGT, TCTCCTCCGCCTATCCTAAA, TTGTATCCTCCTGGTACTAT	CR2	36	sample	0.09	0.61	-0.45	0.61	-0.77	-0.01	-0.22	-0.37	-0.37	0	-0.43	0.41	0.42	-0.19	0.01	-0.01	-0.65	-1.24	-0.67
2	13	7465	2103	33.3143	1735	38.2225	368	10.1739	64	64	0	57	0.281715	0.232418	0.0492967	82.5012	17.4988	54.6838	62.3631	3.04327	3.68876	89.0625	5	1	B13	F-027905-00	ATCCACAGAGCTGTCTTACA, TTGCCGTCTTCCATAATCGT, TAAAGGATGGACTACAGTGT, TATTCAGGCTATCTGTGACA	ANKRD36	37	sample	-1.7	-0.19	-0.52	-0.25	-0.12	0.49	-0.27	-1.17	-1.19	-0.34	-1.25	0.55	0.43	1.49	-0.59	0.59	-0.6	0.09	-1.62
2	13	8507	3087	34.2718	2648	38.2481	439	10.287	158	157	1	130	0.362878	0.311273	0.0516046	85.7791	14.2209	56.2034	62.2356	5.11824	5.929	82.2785	5	2	B13	F-027905-00	ATCCACAGAGCTGTCTTACA, TTGCCGTCTTCCATAATCGT, TAAAGGATGGACTACAGTGT, TATTCAGGCTATCTGTGACA	ANKRD36	37	sample	-1.7	-0.19	-0.52	-0.25	-0.12	0.49	-0.27	-1.17	-1.19	-0.34	-1.25	0.55	0.43	1.49	-0.59	0.59	-0.6	0.09	-1.62
2	13	8052	2933	35.2131	2508	39.4661	425	10.1153	151	151	0	123	0.364257	0.311475	0.0527819	85.5097	14.4903	57.4838	63.756	5.14831	6.02073	81.457	5	3	B13	F-027905-00	ATCCACAGAGCTGTCTTACA, TTGCCGTCTTCCATAATCGT, TAAAGGATGGACTACAGTGT, TATTCAGGCTATCTGTGACA	ANKRD36	37	sample	-1.7	-0.19	-0.52	-0.25	-0.12	0.49	-0.27	-1.17	-1.19	-0.34	-1.25	0.55	0.43	1.49	-0.59	0.59	-0.6	0.09	-1.62
2	14	8125	3098	33.9177	2671	37.7668	427	9.84075	206	205	1	178	0.381292	0.328738	0.0525538	86.2169	13.7831	56.8108	62.149	6.64945	7.67503	86.4078	5	1	B14	F-014020-00	GCTGTAGGTGTTCCTCACGT, GGATGTGGCCCTCATCAGAC, TCAAGCAGCTGTTGCGAGGT, GACCGAAGCGGCAGCATTAG	CASKIN1	38	sample	-1.02	0.6	-0.14	0.47	-0.43	0.49	-0.58	0.24	0.23	0	0.33	0.91	0.78	1.26	-0.4	0.4	-0.27	-0.37	-0.28
2	14	9140	3480	34.9624	2997	38.9673	483	10.1118	386	385	1	309	0.380744	0.327899	0.0528446	86.1207	13.8793	57.931	62.7628	11.092	12.8462	80.0518	5	2	B14	F-014020-00	GCTGTAGGTGTTCCTCACGT, GGATGTGGCCCTCATCAGAC, TCAAGCAGCTGTTGCGAGGT, GACCGAAGCGGCAGCATTAG	CASKIN1	38	sample	-1.02	0.6	-0.14	0.47	-0.43	0.49	-0.58	0.24	0.23	0	0.33	0.91	0.78	1.26	-0.4	0.4	-0.27	-0.37	-0.28
2	14	7898	2076	33.7861	1732	38.4492	344	10.3081	117	117	0	90	0.262851	0.219296	0.0435553	83.4297	16.5703	55.4432	62.1247	5.63584	6.7552	76.9231	5	3	B14	F-014020-00	GCTGTAGGTGTTCCTCACGT, GGATGTGGCCCTCATCAGAC, TCAAGCAGCTGTTGCGAGGT, GACCGAAGCGGCAGCATTAG	CASKIN1	38	sample	-1.02	0.6	-0.14	0.47	-0.43	0.49	-0.58	0.24	0.23	0	0.33	0.91	0.78	1.26	-0.4	0.4	-0.27	-0.37	-0.28
2	15	10063	3354	35.7117	2947	39.2511	407	10.0835	334	333	1	285	0.3333	0.292855	0.0404452	87.8652	12.1348	59.3023	64.4384	9.95826	11.2996	85.3293	5	1	B15	F-019376-00	CTCTGTCCCGGTGCAGACAA, TTGTTGGTCTGAGCCATCAT, GGCACTCAGAATGTTGGTGA, GGTTGTGCCGGACCACAAAG	SERPINE1	39	sample	-0.14	0.22	-0.02	0.14	0.03	0.29	-0.32	0.29	0.3	0	0.46	0.51	0.35	0.17	-0.28	0.28	-0.63	-0.56	0.43
2	15	9512	3135	35.1349	2705	39.1072	430	10.1465	335	334	1	292	0.329584	0.284378	0.0452061	86.2839	13.7161	57.0654	62.8096	10.6858	12.3475	87.1642	5	2	B15	F-019376-00	CTCTGTCCCGGTGCAGACAA, TTGTTGGTCTGAGCCATCAT, GGCACTCAGAATGTTGGTGA, GGTTGTGCCGGACCACAAAG	SERPINE1	39	sample	-0.14	0.22	-0.02	0.14	0.03	0.29	-0.32	0.29	0.3	0	0.46	0.51	0.35	0.17	-0.28	0.28	-0.63	-0.56	0.43
2	15	8966	2862	33.5748	2435	37.6776	427	10.178	163	162	1	136	0.319206	0.271582	0.0476244	85.0804	14.9196	55.5206	61.7659	5.69532	6.65298	83.4356	5	3	B15	F-019376-00	CTCTGTCCCGGTGCAGACAA, TTGTTGGTCTGAGCCATCAT, GGCACTCAGAATGTTGGTGA, GGTTGTGCCGGACCACAAAG	SERPINE1	39	sample	-0.14	0.22	-0.02	0.14	0.03	0.29	-0.32	0.29	0.3	0	0.46	0.51	0.35	0.17	-0.28	0.28	-0.63	-0.56	0.43
2	16	9000	2453	32.6861	2042	37.2096	411	10.2117	172	171	1	137	0.272556	0.226889	0.0456667	83.245	16.755	55.1977	61.8511	7.01182	8.37414	79.6512	5	1	B16	F-020577-00	CGAGCTCAGATGCTCCAGCA, TTCTAAGCCCGGGAGAGCGA, TGCGCCCTCACCATCTGCGT, ATCGCTCTCCCGGGCTTAGA	SPCS1	40	sample	-0.75	-0.22	-0.71	-0.29	-0.48	0.2	0.01	-0.26	-0.25	-0.67	-0.31	-0.53	-0.52	0.1	-0.61	0.61	-0.39	-0.15	-0.39
2	16	9052	2788	34.6259	2391	38.6533	397	10.3703	236	236	0	201	0.307998	0.264141	0.0438577	85.7604	14.2396	57.7834	63.9481	8.46485	9.87035	85.1695	5	2	B16	F-020577-00	CGAGCTCAGATGCTCCAGCA, TTCTAAGCCCGGGAGAGCGA, TGCGCCCTCACCATCTGCGT, ATCGCTCTCCCGGGCTTAGA	SPCS1	40	sample	-0.75	-0.22	-0.71	-0.29	-0.48	0.2	0.01	-0.26	-0.25	-0.67	-0.31	-0.53	-0.52	0.1	-0.61	0.61	-0.39	-0.15	-0.39
2	16	8406	2825	33.9235	2378	38.3999	447	10.1096	209	209	0	171	0.336069	0.282893	0.0531763	84.177	15.823	55.0442	61.1438	7.39823	8.7889	81.8182	5	3	B16	F-020577-00	CGAGCTCAGATGCTCCAGCA, TTCTAAGCCCGGGAGAGCGA, TGCGCCCTCACCATCTGCGT, ATCGCTCTCCCGGGCTTAGA	SPCS1	40	sample	-0.75	-0.22	-0.71	-0.29	-0.48	0.2	0.01	-0.26	-0.25	-0.67	-0.31	-0.53	-0.52	0.1	-0.61	0.61	-0.39	-0.15	-0.39
2	17	10325	3020	33.8175	2569	37.9366	451	10.3548	238	237	1	199	0.292494	0.248814	0.0436804	85.0662	14.9338	56.2583	62.4757	7.88079	9.22538	83.6134	5	1	B17				41	empty
2	17	10878	4383	36.1184	3916	39.2188	467	10.1199	594	593	1	487	0.402923	0.359993	0.0429307	89.3452	10.6548	60.8715	64.9898	13.5524	15.143	81.9865	5	2	B17				41	empty
2	17	10313	3576	34.8356	3100	38.6303	476	10.1218	367	364	3	316	0.346747	0.300591	0.0461553	86.689	13.311	57.6622	62.8387	10.2629	11.7419	86.1035	5	3	B17				41	empty
2	18	10777	3754	35.0346	3287	38.547	467	10.3126	431	431	0	354	0.348334	0.305001	0.043333	87.5599	12.4401	58.4177	63.523	11.4811	13.1123	82.1346	5	1	B18				42	empty
2	18	10569	3341	35.3289	2894	39.1987	447	10.2752	392	390	2	316	0.316113	0.27382	0.0422935	86.6208	13.3792	61.3589	66.8625	11.733	13.4762	80.6122	5	2	B18				42	empty
2	18	10169	3486	34.5361	3068	37.838	418	10.3014	379	377	2	305	0.342807	0.301701	0.0411053	88.0092	11.9908	57.2863	62.1252	10.8721	12.2881	80.4749	5	3	B18				42	empty
2	19	10745	3598	36.1248	3190	39.4467	408	10.152	419	419	0	332	0.334853	0.296882	0.0379711	88.6604	11.3396	58.199	63.0094	11.6454	13.1348	79.2363	5	1	B19				43	empty
2	19	10979	3334	34.7528	2845	38.9789	489	10.1656	416	415	1	329	0.303671	0.259131	0.0445396	85.3329	14.6671	56.2388	62.2847	12.4775	14.587	79.0865	5	2	B19				43	empty
2	19	10302	3483	33.9282	2990	37.8589	493	10.0892	300	298	2	252	0.33809	0.290235	0.0478548	85.8455	14.1545	56.9624	63.2107	8.61326	9.96656	84	5	3	B19				43	empty
2	20	10321	3529	34.0062	3080	37.4636	449	10.2895	313	313	0	245	0.341924	0.298421	0.0435035	87.2768	12.7232	57.7784	63.1169	8.86937	10.1623	78.2748	5	1	B20				44	empty
2	20	11247	4394	36.3104	3909	39.5597	485	10.1216	727	723	4	571	0.390682	0.347559	0.0431226	88.9622	11.0378	59.3992	64.2875	16.5453	18.4958	78.542	5	2	B20				44	empty
2	20	10858	3792	35.7186	3339	39.1917	453	10.1192	459	457	2	375	0.349236	0.307515	0.0417204	88.0538	11.9462	60.2848	65.289	12.1044	13.6867	81.6993	5	3	B20				44	empty
2	21	10432	3862	34.8281	3388	38.2704	474	10.2236	414	414	0	350	0.370207	0.32477	0.0454371	87.7266	12.2734	59.1144	63.9906	10.7198	12.2196	84.5411	5	1	B21				45	empty
2	21	10091	3315	33.7934	2869	37.4646	446	10.1771	344	341	3	286	0.328511	0.284313	0.0441978	86.546	13.454	55.3544	60.8574	10.3771	11.8857	83.1395	5	2	B21				45	empty
2	21	10481	3546	35.1641	3132	38.4882	414	10.0169	369	367	2	310	0.338326	0.298826	0.0395	88.3249	11.6751	59.0243	63.5696	10.4061	11.7178	84.0108	5	3	B21				45	empty
2	22	10370	3759	34.1708	3308	37.4613	451	10.0355	380	379	1	311	0.362488	0.318997	0.0434908	88.0021	11.9979	58.3932	62.8779	10.1091	11.4571	81.8421	5	1	B22				46	empty
2	22	11097	3655	35.3228	3268	38.3035	387	10.1525	473	470	3	360	0.329368	0.294494	0.0348743	89.4118	10.5882	58.2763	62.6683	12.9412	14.3819	76.1099	5	2	B22				46	empty
2	22	10507	3573	35.2368	3145	38.6194	428	10.3808	373	373	0	314	0.340059	0.299324	0.0407347	88.0213	11.9787	60.0056	64.7377	10.4394	11.8601	84.1823	5	3	B22				46	empty
2	23	10536	3925	34.1546	3421	37.6875	504	10.1746	414	412	2	343	0.372532	0.324696	0.047836	87.1592	12.8408	58.5223	63.2271	10.5478	12.0433	82.8502	5	1	B23				47	rf	1.19	1.76	0.09	1.76	-0.64	0.57	0.55	1.63	1.62	-0.67	1.52	1.12	1.19	-0.35	1.07	-1.07	0.71	0.49	0.76
2	23	10217	3321	34.9262	2913	38.3728	408	10.3186	336	336	0	277	0.325046	0.285113	0.0399334	87.7145	12.2855	59.8314	64.9159	10.1174	11.5345	82.4405	5	2	B23				47	rf	1.19	1.76	0.09	1.76	-0.64	0.57	0.55	1.63	1.62	-0.67	1.52	1.12	1.19	-0.35	1.07	-1.07	0.71	0.49	0.76
2	23	10563	3622	35.6935	3195	39.0945	427	10.2459	377	377	0	305	0.342895	0.302471	0.0404241	88.2109	11.7891	58.6969	63.5055	10.4086	11.7997	80.9019	5	3	B23				47	rf	1.19	1.76	0.09	1.76	-0.64	0.57	0.55	1.63	1.62	-0.67	1.52	1.12	1.19	-0.35	1.07	-1.07	0.71	0.49	0.76
2	24	10573	3264	33.7834	2852	37.1992	412	10.1383	368	368	0	294	0.308711	0.269744	0.0389672	87.3775	12.6225	57.7512	62.3072	11.2745	12.9032	79.8913	5	1	B24				48	rf	1.09	1.35	-0.64	1.39	-1.84	0.22	0.56	2.07	2.08	0	1.95	0.4	0.61	-0.89	1.16	-1.16	-0.25	-0.87	1.68
2	24	10256	3440	32.4343	2962	35.9878	478	10.4142	344	343	1	284	0.335413	0.288807	0.0466069	86.1047	13.8953	57.9942	62.5253	10	11.58	82.5581	5	2	B24				48	rf	1.09	1.35	-0.64	1.39	-1.84	0.22	0.56	2.07	2.08	0	1.95	0.4	0.61	-0.89	1.16	-1.16	-0.25	-0.87	1.68
2	24	10481	3419	34.007	3021	37.1374	398	10.2462	431	430	1	341	0.326209	0.288236	0.0379735	88.3592	11.6408	56.069	60.6422	12.606	14.2337	79.1183	5	3	B24				48	rf	1.09	1.35	-0.64	1.39	-1.84	0.22	0.56	2.07	2.08	0	1.95	0.4	0.61	-0.89	1.16	-1.16	-0.25	-0.87	1.68
3	1	11271	2603	34.7284	2256	38.5137	347	10.1182	213	213	0	168	0.230947	0.20016	0.030787	86.6692	13.3308	57.088	62.0124	8.18287	9.44149	78.8732	5	1	C01				49	rf	2.2	-0.6	0.31	-0.51	0.16	-1.22	0.7	0.32	0.32	0.34	0.07	-1.67	-1.5	-2.6	0.34	-0.34	-0.05	-0.43	0.74
3	1	11418	2886	35.5762	2523	39.2156	363	10.281	333	331	2	255	0.252759	0.220967	0.0317919	87.422	12.578	58.4546	63.2977	11.5385	13.1193	76.5766	5	2	C01				49	rf	2.2	-0.6	0.31	-0.51	0.16	-1.22	0.7	0.32	0.32	0.34	0.07	-1.67	-1.5	-2.6	0.34	-0.34	-0.05	-0.43	0.74
3	1	11259	2334	34.8655	1996	39.021	338	10.3254	261	260	1	196	0.207301	0.17728	0.0300204	85.5184	14.4816	54.1988	59.5691	11.1825	13.0261	75.0958	5	3	C01				49	rf	2.2	-0.6	0.31	-0.51	0.16	-1.22	0.7	0.32	0.32	0.34	0.07	-1.67	-1.5	-2.6	0.34	-0.34	-0.05	-0.43	0.74
3	2	10393	2608	32.6204	2167	37.1251	441	10.4853	167	167	0	143	0.250938	0.208506	0.0424324	83.0905	16.9095	55.2147	62.0674	6.40337	7.70651	85.6287	5	1	C02				50	rf	1.3	-0.55	-1.03	-0.61	-0.71	0.74	1.26	-0.2	-0.2	-0.34	-0.15	-1.49	-1.43	-0.45	-0.68	0.68	-0.38	-0.18	-0.38
3	2	11058	2893	34.682	2477	38.7675	416	10.3558	375	374	1	302	0.261621	0.224001	0.0376198	85.6205	14.3795	57.8984	63.7465	12.9623	15.0989	80.5333	5	2	C02				50	rf	1.3	-0.55	-1.03	-0.61	-0.71	0.74	1.26	-0.2	-0.2	-0.34	-0.15	-1.49	-1.43	-0.45	-0.68	0.68	-0.38	-0.18	-0.38
3	2	10575	2480	33.2806	2044	38.1854	436	10.2867	176	176	0	141	0.234515	0.193286	0.0412293	82.4194	17.5806	53.9919	61.4481	7.09677	8.61057	80.1136	5	3	C02				50	rf	1.3	-0.55	-1.03	-0.61	-0.71	0.74	1.26	-0.2	-0.2	-0.34	-0.15	-1.49	-1.43	-0.45	-0.68	0.68	-0.38	-0.18	-0.38
3	3	9957	2970	33.7892	2518	38.0485	452	10.0619	201	201	0	172	0.298283	0.252887	0.0453952	84.7811	15.2189	56.936	62.8276	6.76768	7.98253	85.5721	5	1	C03	F-017963-00	AGTTGTAGATCACTTCTGGG, ATGGTAGCTGTAAGACAGCT, TGAGTCTACATGGTGCTAGT, CAGAATCGCTCGAAACACAG	BTBD10	51	sample	0.79	0.27	-0.18	0.23	-0.29	0.59	0.22	0.18	0.19	0	0.23	-0.22	-0.19	0.05	0.03	-0.03	-0.56	-0.89	-0.22
3	3	10215	3317	35.0485	2882	38.7963	435	10.2184	322	321	1	270	0.324719	0.282134	0.0425844	86.8857	13.1143	57.2505	62.4913	9.70757	11.1381	83.8509	5	2	C03	F-017963-00	AGTTGTAGATCACTTCTGGG, ATGGTAGCTGTAAGACAGCT, TGAGTCTACATGGTGCTAGT, CAGAATCGCTCGAAACACAG	BTBD10	51	sample	0.79	0.27	-0.18	0.23	-0.29	0.59	0.22	0.18	0.19	0	0.23	-0.22	-0.19	0.05	0.03	-0.03	-0.56	-0.89	-0.22
3	3	9727	2396	31.73	1968	36.3943	428	10.2827	130	129	1	107	0.246325	0.202323	0.0440012	82.1369	17.8631	52.5876	59.1972	5.42571	6.55488	82.3077	5	3	C03	F-017963-00	AGTTGTAGATCACTTCTGGG, ATGGTAGCTGTAAGACAGCT, TGAGTCTACATGGTGCTAGT, CAGAATCGCTCGAAACACAG	BTBD10	51	sample	0.79	0.27	-0.18	0.23	-0.29	0.59	0.22	0.18	0.19	0	0.23	-0.22	-0.19	0.05	0.03	-0.03	-0.56	-0.89	-0.22
3	4	9614	2805	34.1982	2352	38.8168	453	10.2185	219	219	0	193	0.291762	0.244643	0.0471188	83.8503	16.1497	56.6488	63.6054	7.80749	9.31122	88.1279	5	1	C04	F-013511-00	CCATGGGCCGGACATCTACT, GGCAAGAATGATGGCGCGGT, TACTGGGTCAGCTTCATCCT, GTGGTGCTGGACGACCCGGT	CLIP2	52	sample	0.49	0.56	-0.2	0.42	-0.14	0.95	0.06	0.49	0.48	0	0.54	-0.04	-0.05	0.34	-0.35	0.35	-0.21	0.07	0.39
3	4	9991	3459	34.8904	2973	38.9193	486	10.2449	372	371	1	300	0.346212	0.297568	0.0486438	85.9497	14.0503	57.9647	64.1776	10.7546	12.479	80.6452	5	2	C04	F-013511-00	CCATGGGCCGGACATCTACT, GGCAAGAATGATGGCGCGGT, TACTGGGTCAGCTTCATCCT, GTGGTGCTGGACGACCCGGT	CLIP2	52	sample	0.49	0.56	-0.2	0.42	-0.14	0.95	0.06	0.49	0.48	0	0.54	-0.04	-0.05	0.34	-0.35	0.35	-0.21	0.07	0.39
3	4	9985	2892	33.7732	2465	37.8876	427	10.0211	276	275	1	232	0.289634	0.24687	0.0427641	85.2351	14.7649	56.7082	62.1095	9.54357	11.1562	84.058	5	3	C04	F-013511-00	CCATGGGCCGGACATCTACT, GGCAAGAATGATGGCGCGGT, TACTGGGTCAGCTTCATCCT, GTGGTGCTGGACGACCCGGT	CLIP2	52	sample	0.49	0.56	-0.2	0.42	-0.14	0.95	0.06	0.49	0.48	0	0.54	-0.04	-0.05	0.34	-0.35	0.35	-0.21	0.07	0.39
3	5	9840	3108	34.6818	2638	39.0326	470	10.2617	313	309	4	261	0.315854	0.268089	0.0477642	84.8777	15.1223	55.2124	61.4102	10.0708	11.7134	83.3866	5	1	C05	F-010697-00	GGACTTCCCTGCCACCAACT, GGTCAGCACTAGGAACACCT, CCTGTGGGTAGCCCTCTTGT, GAAGTCCTGGTTGTCATAGT	GRINA	53	sample	0.49	0.75	-0.47	0.66	-0.78	1.02	0.39	0.48	0.51	0	0.36	0.33	0.24	0.45	0.06	-0.06	-0.57	-1.05	0.33
3	5	9975	3435	34.5231	2986	38.1755	449	10.2339	358	358	0	283	0.344361	0.299348	0.0450125	86.9287	13.0713	55.4876	59.9129	10.4221	11.9893	79.0503	5	2	C05	F-010697-00	GGACTTCCCTGCCACCAACT, GGTCAGCACTAGGAACACCT, CCTGTGGGTAGCCCTCTTGT, GAAGTCCTGGTTGTCATAGT	GRINA	53	sample	0.49	0.75	-0.47	0.66	-0.78	1.02	0.39	0.48	0.51	0	0.36	0.33	0.24	0.45	0.06	-0.06	-0.57	-1.05	0.33
3	5	10001	3124	34.1207	2675	38.12	449	10.294	244	243	1	197	0.312369	0.267473	0.0448955	85.6274	14.3726	55.9219	60.8224	7.8105	9.08411	80.7377	5	3	C05	F-010697-00	GGACTTCCCTGCCACCAACT, GGTCAGCACTAGGAACACCT, CCTGTGGGTAGCCCTCTTGT, GAAGTCCTGGTTGTCATAGT	GRINA	53	sample	0.49	0.75	-0.47	0.66	-0.78	1.02	0.39	0.48	0.51	0	0.36	0.33	0.24	0.45	0.06	-0.06	-0.57	-1.05	0.33
3	6	9645	2551	34.7856	2183	38.9363	368	10.163	233	232	1	184	0.264489	0.226335	0.0381545	85.5743	14.4257	57.0757	63.0783	9.13367	10.6276	78.97	5	1	C06	F-183094-00	AACACCAGCGAGTAGAGCGG, CTGCAAATGAGTGGGTCTTT, CCTGACAATCGATAGATACC, TACTCAGGCCGAAGAATTCC	CCR2	54	sample	0.16	-0.41	-0.05	-0.43	0.07	-0.01	-0.68	0.54	0.54	2.02	0.37	-0.62	-0.6	-0.32	-0.46	0.46	-1.06	-0.59	0.81
3	6	9740	2981	35.0869	2564	39.1509	417	10.0983	381	377	4	284	0.306057	0.263244	0.0428131	86.0114	13.9886	56.055	62.2075	12.7809	14.7036	74.5407	5	2	C06	F-183094-00	AACACCAGCGAGTAGAGCGG, CTGCAAATGAGTGGGTCTTT, CCTGACAATCGATAGATACC, TACTCAGGCCGAAGAATTCC	CCR2	54	sample	0.16	-0.41	-0.05	-0.43	0.07	-0.01	-0.68	0.54	0.54	2.02	0.37	-0.62	-0.6	-0.32	-0.46	0.46	-1.06	-0.59	0.81
3	6	8944	2463	32.9529	2034	37.7945	429	9.99767	194	190	4	159	0.27538	0.227415	0.0479651	82.5822	17.4178	54.527	61.7011	7.87657	9.3412	81.9588	5	3	C06	F-183094-00	AACACCAGCGAGTAGAGCGG, CTGCAAATGAGTGGGTCTTT, CCTGACAATCGATAGATACC, TACTCAGGCCGAAGAATTCC	CCR2	54	sample	0.16	-0.41	-0.05	-0.43	0.07	-0.01	-0.68	0.54	0.54	2.02	0.37	-0.62	-0.6	-0.32	-0.46	0.46	-1.06	-0.59	0.81
3	7	8569	2764	34.3267	2346	38.6309	418	10.1699	194	194	0	147	0.322558	0.273778	0.0487805	84.877	15.123	55.7164	62.0205	7.01881	8.26939	75.7732	5	1	C07	F-010209-00	CTGTTTAACTCTGAAGAGGT, GAAGATTGCACCAGTCAAGA, CTGCGGTTACAATGACTAAT, TTCATCATCAGCTCCGATGT	CENPJ	55	sample	-0.83	-0.28	-0.02	-0.25	0.16	0.03	-0.22	-0.28	-0.28	-0.34	-0.32	0.67	0.54	0.62	0.09	-0.09	0.21	-0.07	-0.29
3	7	8038	2964	35.1285	2545	39.2393	419	10.1599	213	213	0	180	0.368748	0.316621	0.0521274	85.8637	14.1363	59.143	64.4794	7.18623	8.36935	84.507	5	2	C07	F-010209-00	CTGTTTAACTCTGAAGAGGT, GAAGATTGCACCAGTCAAGA, CTGCGGTTACAATGACTAAT, TTCATCATCAGCTCCGATGT	CENPJ	55	sample	-0.83	-0.28	-0.02	-0.25	0.16	0.03	-0.22	-0.28	-0.28	-0.34	-0.32	0.67	0.54	0.62	0.09	-0.09	0.21	-0.07	-0.29
3	7	8937	2612	34.2332	2250	38.1053	362	10.1657	207	206	1	170	0.292268	0.251762	0.0405058	86.1409	13.8591	57.6187	62.4	7.92496	9.15556	82.1256	5	3	C07	F-010209-00	CTGTTTAACTCTGAAGAGGT, GAAGATTGCACCAGTCAAGA, CTGCGGTTACAATGACTAAT, TTCATCATCAGCTCCGATGT	CENPJ	55	sample	-0.83	-0.28	-0.02	-0.25	0.16	0.03	-0.22	-0.28	-0.28	-0.34	-0.32	0.67	0.54	0.62	0.09	-0.09	0.21	-0.07	-0.29
3	8	9872	2605	32.9382	2151	37.7318	454	10.2269	179	179	0	148	0.263878	0.217889	0.0459887	82.572	17.428	54.9712	61.9712	6.8714	8.32171	82.6816	5	1	C08	F-012452-00	CTTGGCCTCGACGAGCTTAC, CGCGAGGTGACCAGCGCCAA, GTCGTGCCTGACCCTTTCGT, GCTGGCCCTCGTCCCAGCAT	KCNE5	56	sample	1.21	0.85	-0.66	0.71	-0.6	0.97	-0.01	0.45	0.44	0.34	0.37	-0.11	-0.19	0.15	-0.17	0.17	0.58	0.33	-0.02
3	8	10531	3867	35.3447	3424	38.5996	443	10.1874	403	401	2	331	0.367202	0.325135	0.0420663	88.5441	11.4559	59.969	64.632	10.4215	11.7114	82.134	5	2	C08	F-012452-00	CTTGGCCTCGACGAGCTTAC, CGCGAGGTGACCAGCGCCAA, GTCGTGCCTGACCCTTTCGT, GCTGGCCCTCGTCCCAGCAT	KCNE5	56	sample	1.21	0.85	-0.66	0.71	-0.6	0.97	-0.01	0.45	0.44	0.34	0.37	-0.11	-0.19	0.15	-0.17	0.17	0.58	0.33	-0.02
3	8	10735	3169	33.9811	2703	38.0873	466	10.1631	272	271	1	221	0.295203	0.251793	0.0434094	85.295	14.705	58.946	64.8169	8.58315	10.0259	81.25	5	3	C08	F-012452-00	CTTGGCCTCGACGAGCTTAC, CGCGAGGTGACCAGCGCCAA, GTCGTGCCTGACCCTTTCGT, GCTGGCCCTCGTCCCAGCAT	KCNE5	56	sample	1.21	0.85	-0.66	0.71	-0.6	0.97	-0.01	0.45	0.44	0.34	0.37	-0.11	-0.19	0.15	-0.17	0.17	0.58	0.33	-0.02
3	9	6931	2165	38.0517	1793	43.8031	372	10.3306	26	26	0	20	0.312365	0.258693	0.0536719	82.8176	17.1824	55.9353	62.2421	1.20092	1.45008	76.9231	5	1	C09	F-004007-00	TCTGGTCTGCCGAGGAGTAT, GATTGAAGCAGAGACCGACA, ACAGGCACCTTGGTGATACC, GATGTTGAGCGCCTCCTTGA	DNM2	57	sample	-2.25	-0.87	-0.09	-0.88	1.18	1.34	-0.31	-1.89	-1.88	-0.34	-1.91	0.49	0.32	2.85	-1.89	1.89	-0.09	0.07	-2.65
3	9	8177	2714	35.0365	2238	40.3302	476	10.1471	62	62	0	57	0.331907	0.273695	0.0582121	82.4613	17.5387	58.364	64.5219	2.28445	2.77033	91.9355	5	2	C09	F-004007-00	TCTGGTCTGCCGAGGAGTAT, GATTGAAGCAGAGACCGACA, ACAGGCACCTTGGTGATACC, GATGTTGAGCGCCTCCTTGA	DNM2	57	sample	-2.25	-0.87	-0.09	-0.88	1.18	1.34	-0.31	-1.89	-1.88	-0.34	-1.91	0.49	0.32	2.85	-1.89	1.89	-0.09	0.07	-2.65
3	9	7543	2598	34.1517	2130	39.4408	468	10.0791	64	63	1	53	0.344425	0.282381	0.0620443	81.9861	18.0139	55.1578	62.9577	2.46343	2.95775	82.8125	5	3	C09	F-004007-00	TCTGGTCTGCCGAGGAGTAT, GATTGAAGCAGAGACCGACA, ACAGGCACCTTGGTGATACC, GATGTTGAGCGCCTCCTTGA	DNM2	57	sample	-2.25	-0.87	-0.09	-0.88	1.18	1.34	-0.31	-1.89	-1.88	-0.34	-1.91	0.49	0.32	2.85	-1.89	1.89	-0.09	0.07	-2.65
3	10	10330	3433	34.912	2998	38.5287	435	9.98621	345	344	1	265	0.332333	0.290223	0.0421104	87.3289	12.6711	56.1025	61.441	10.0495	11.4743	76.8116	5	1	C10	F-013432-00	CTGTCCTCTTGGTCGTAGGT, TATGTCTTCCGCCCGTGCTT, TGGTAGCATTGGCCAAGCGT, TTTGTCAATATCGTCTGCGA	APOL6	58	sample	-1.29	-0.35	-0.27	-0.52	-0.03	0.63	0.11	-0.68	-0.69	0	-0.63	0.26	-0.1	0.67	-0.91	0.91	-0.11	-0.34	-0.64
3	10	8647	2788	34.7952	2376	39.0387	412	10.3228	217	216	1	189	0.322424	0.274777	0.0476466	85.2224	14.7776	58.3214	64.6886	7.78336	9.09091	87.0968	5	2	C10	F-013432-00	CTGTCCTCTTGGTCGTAGGT, TATGTCTTCCGCCCGTGCTT, TGGTAGCATTGGCCAAGCGT, TTTGTCAATATCGTCTGCGA	APOL6	58	sample	-1.29	-0.35	-0.27	-0.52	-0.03	0.63	0.11	-0.68	-0.69	0	-0.63	0.26	-0.1	0.67	-0.91	0.91	-0.11	-0.34	-0.64
3	10	8325	2577	33.227	2123	38.1536	454	10.1894	158	158	0	132	0.30955	0.255015	0.0545345	82.3826	17.6174	54.7924	61.7051	6.13116	7.4423	83.5443	5	3	C10	F-013432-00	CTGTCCTCTTGGTCGTAGGT, TATGTCTTCCGCCCGTGCTT, TGGTAGCATTGGCCAAGCGT, TTTGTCAATATCGTCTGCGA	APOL6	58	sample	-1.29	-0.35	-0.27	-0.52	-0.03	0.63	0.11	-0.68	-0.69	0	-0.63	0.26	-0.1	0.67	-0.91	0.91	-0.11	-0.34	-0.64
3	11	7251	2166	34.0476	1823	38.5261	343	10.2449	108	108	0	98	0.298717	0.251414	0.0473038	84.1644	15.8356	54.2013	61.0532	4.98615	5.9243	90.7407	5	1	C11	F-010339-00	GGCGTTCTCGGCATACACAC, TGCCAGGACCCTGACAGGTA, GTCCAGGGCTTTGGTCACCT, ACATACCTTCAACTGGAACA	CHMP1A	59	sample	0.27	1.11	0.37	1.07	0.17	0.67	0.26	0.9	0.9	-0.34	0.88	0.94	0.9	0.44	0.54	-0.54	0.57	0.57	0.35
3	11	10038	3840	36.1359	3371	39.7241	469	10.3454	444	443	1	361	0.382546	0.335824	0.0467225	87.7865	12.2135	59.9479	65.0549	11.5625	13.1415	81.3063	5	2	C11	F-010339-00	GGCGTTCTCGGCATACACAC, TGCCAGGACCCTGACAGGTA, GTCCAGGGCTTTGGTCACCT, ACATACCTTCAACTGGAACA	CHMP1A	59	sample	0.27	1.11	0.37	1.07	0.17	0.67	0.26	0.9	0.9	-0.34	0.88	0.94	0.9	0.44	0.54	-0.54	0.57	0.57	0.35
3	11	9825	3301	35.1675	2869	38.9453	432	10.0787	312	312	0	258	0.33598	0.29201	0.0439695	86.9131	13.0869	59.2245	64.5521	9.45168	10.8749	82.6923	5	3	C11	F-010339-00	GGCGTTCTCGGCATACACAC, TGCCAGGACCCTGACAGGTA, GTCCAGGGCTTTGGTCACCT, ACATACCTTCAACTGGAACA	CHMP1A	59	sample	0.27	1.11	0.37	1.07	0.17	0.67	0.26	0.9	0.9	-0.34	0.88	0.94	0.9	0.44	0.54	-0.54	0.57	0.57	0.35
3	12	7320	2319	35.8353	1964	40.4384	355	10.369	133	133	0	119	0.316803	0.268306	0.0484973	84.6917	15.3083	57.1798	62.9837	5.73523	6.77189	89.4737	5	1	C12	F-009867-00	GGCCTTATGAAGGACATTGT, ATGCCACCCAACGGATGAGA, GCTTATCTTCCTCATCTAGG, AAGCCAACATAACAACCCTA	KYNU	60	sample	-1.85	-0.52	0.66	-0.48	0.63	-1.02	1.19	-0.59	-0.58	0	-0.49	0	0.05	0.57	0.01	-0.01	0.47	0.95	-0.67
3	12	8841	2968	36.0556	2595	39.7445	373	10.3914	239	237	2	203	0.335709	0.293519	0.0421898	87.4326	12.5674	60.4447	66.0116	8.05256	9.13295	84.9372	5	2	C12	F-009867-00	GGCCTTATGAAGGACATTGT, ATGCCACCCAACGGATGAGA, GCTTATCTTCCTCATCTAGG, AAGCCAACATAACAACCCTA	KYNU	60	sample	-1.85	-0.52	0.66	-0.48	0.63	-1.02	1.19	-0.59	-0.58	0	-0.49	0	0.05	0.57	0.01	-0.01	0.47	0.95	-0.67
3	12	7564	2235	34.6385	1889	39.1165	346	10.1908	123	123	0	107	0.295479	0.249736	0.045743	84.519	15.481	58.1655	64.6374	5.50336	6.51138	86.9919	5	3	C12	F-009867-00	GGCCTTATGAAGGACATTGT, ATGCCACCCAACGGATGAGA, GCTTATCTTCCTCATCTAGG, AAGCCAACATAACAACCCTA	KYNU	60	sample	-1.85	-0.52	0.66	-0.48	0.63	-1.02	1.19	-0.59	-0.58	0	-0.49	0	0.05	0.57	0.01	-0.01	0.47	0.95	-0.67
3	13	8755	3193	34.6192	2706	39.0211	487	10.1602	184	184	0	157	0.364706	0.309081	0.0556254	84.7479	15.2521	57.125	63.4885	5.76261	6.7997	85.3261	5	1	C13	F-010024-00	CAAATGCCCGGAGCACTTCA, CTTACACTGGGTACCACCGT, TATATTAATACTAACCAGGA, GTGATGCCGATTTCCATTAT	CLCC1	61	sample	-0.38	0.34	-1.15	0.2	-0.62	1.45	-0.37	-0.73	-0.72	-0.67	-0.73	0.36	0.25	1.78	-0.67	0.67	-0.3	-0.08	-0.79
3	13	9471	3348	32.9292	2867	36.7447	481	10.1871	159	159	0	141	0.3535	0.302714	0.0507866	85.6332	14.3668	57.8554	62.8183	4.7491	5.54587	88.6792	5	2	C13	F-010024-00	CAAATGCCCGGAGCACTTCA, CTTACACTGGGTACCACCGT, TATATTAATACTAACCAGGA, GTGATGCCGATTTCCATTAT	CLCC1	61	sample	-0.38	0.34	-1.15	0.2	-0.62	1.45	-0.37	-0.73	-0.72	-0.67	-0.73	0.36	0.25	1.78	-0.67	0.67	-0.3	-0.08	-0.79
3	13	8490	2472	33.4203	2047	38.2643	425	10.0894	167	167	0	140	0.291166	0.241107	0.0500589	82.8074	17.1926	55.3398	62.6771	6.75566	8.15828	83.8323	5	3	C13	F-010024-00	CAAATGCCCGGAGCACTTCA, CTTACACTGGGTACCACCGT, TATATTAATACTAACCAGGA, GTGATGCCGATTTCCATTAT	CLCC1	61	sample	-0.38	0.34	-1.15	0.2	-0.62	1.45	-0.37	-0.73	-0.72	-0.67	-0.73	0.36	0.25	1.78	-0.67	0.67	-0.3	-0.08	-0.79
3	14	8933	3270	35.1734	2767	39.7748	503	9.86083	341	339	2	288	0.366058	0.30975	0.0563081	84.6177	15.3823	58.9908	65.197	10.4281	12.2515	84.4575	5	1	C14	F-010904-00	CATGTCACTTCGAAGCTCGA, GTCCGTGGTGGCAGTCACCA, AAATGGCGCCACCCAGTACC, GAGTTCCACGAGTTCATCCA	EXOSC10	62	sample	-0.2	1.6	0.83	1.41	0.59	0.58	-0.27	1.66	1.69	0.67	1.65	1.63	1.67	1.14	-0.02	0.02	0.34	0.82	1.12
3	14	9545	3976	36.2892	3533	39.5664	443	10.1535	500	498	2	405	0.416553	0.370141	0.0464117	88.8581	11.1419	59.3813	63.8268	12.5755	14.0957	81	5	2	C14	F-010904-00	CATGTCACTTCGAAGCTCGA, GTCCGTGGTGGCAGTCACCA, AAATGGCGCCACCCAGTACC, GAGTTCCACGAGTTCATCCA	EXOSC10	62	sample	-0.2	1.6	0.83	1.41	0.59	0.58	-0.27	1.66	1.69	0.67	1.65	1.63	1.67	1.14	-0.02	0.02	0.34	0.82	1.12
3	14	8170	2409	34.7489	2024	39.3943	385	10.3273	233	233	0	200	0.294859	0.247736	0.0471236	84.0183	15.9817	57.2022	64.3775	9.67206	11.5119	85.8369	5	3	C14	F-010904-00	CATGTCACTTCGAAGCTCGA, GTCCGTGGTGGCAGTCACCA, AAATGGCGCCACCCAGTACC, GAGTTCCACGAGTTCATCCA	EXOSC10	62	sample	-0.2	1.6	0.83	1.41	0.59	0.58	-0.27	1.66	1.69	0.67	1.65	1.63	1.67	1.14	-0.02	0.02	0.34	0.82	1.12
3	15	8148	2541	32.3117	2106	36.8737	435	10.2253	103	101	2	77	0.311856	0.258468	0.0533873	82.8808	17.1192	54.6242	61.8234	4.05352	4.79582	74.7573	5	1	C15	F-004039-00	CCTGCACGTCCTTCGCACGT, TTGTTCCTACCTTTGATGGT, GTCTCGTCGGCGGCGCAGAC, TGGCCAATCGCAACGAAGGT	GCDH	63	sample	0.19	0.59	-0.69	0.5	-1.34	0.84	0.23	0.08	0.07	0	-0.01	0.48	0.31	0.69	-0.03	0.03	-0.63	-0.16	-0.32
3	15	10554	3840	34.2263	3361	37.6477	479	10.2192	332	332	0	268	0.363843	0.318457	0.0453856	87.526	12.474	56.849	61.2615	8.64583	9.87801	80.7229	5	2	C15	F-004039-00	CCTGCACGTCCTTCGCACGT, TTGTTCCTACCTTTGATGGT, GTCTCGTCGGCGGCGCAGAC, TGGCCAATCGCAACGAAGGT	GCDH	63	sample	0.19	0.59	-0.69	0.5	-1.34	0.84	0.23	0.08	0.07	0	-0.01	0.48	0.31	0.69	-0.03	0.03	-0.63	-0.16	-0.32
3	15	9760	3044	34.0013	2604	37.9996	440	10.3386	239	238	1	193	0.311885	0.266803	0.045082	85.5453	14.4547	57.753	63.2104	7.85151	9.13978	80.7531	5	3	C15	F-004039-00	CCTGCACGTCCTTCGCACGT, TTGTTCCTACCTTTGATGGT, GTCTCGTCGGCGGCGCAGAC, TGGCCAATCGCAACGAAGGT	GCDH	63	sample	0.19	0.59	-0.69	0.5	-1.34	0.84	0.23	0.08	0.07	0	-0.01	0.48	0.31	0.69	-0.03	0.03	-0.63	-0.16	-0.32
3	16	8234	2795	33.9835	2410	37.8091	385	10.0364	136	136	0	114	0.339446	0.292689	0.0467573	86.2254	13.7746	56.0286	61.5353	4.86583	5.64315	83.8235	5	1	C16	F-010626-00	TAGTGTGTCCAGCTCAGCTA, GATTTCAAAGGCTTCCTTGT, GATCAGCGTGGAGTCCTTAT, GGCACCAACCACATTCTTGT	YWHAH	64	sample	-0.91	0.54	-0.06	0.57	-0.52	-0.19	-0.95	-0.56	-0.55	-0.67	-0.56	1.1	1	0.89	-0.06	0.06	-0.98	-1.49	-0.87
3	16	9111	3555	35.0737	3079	38.9191	476	10.1996	331	331	0	265	0.390188	0.337943	0.0522445	86.6104	13.3896	56.2307	61.4485	9.31083	10.7502	80.0604	5	2	C16	F-010626-00	TAGTGTGTCCAGCTCAGCTA, GATTTCAAAGGCTTCCTTGT, GATCAGCGTGGAGTCCTTAT, GGCACCAACCACATTCTTGT	YWHAH	64	sample	-0.91	0.54	-0.06	0.57	-0.52	-0.19	-0.95	-0.56	-0.55	-0.67	-0.56	1.1	1	0.89	-0.06	0.06	-0.98	-1.49	-0.87
3	16	8458	2682	34.0474	2293	38.1177	389	10.054	176	176	0	147	0.317096	0.271104	0.045992	85.4959	14.5041	53.0947	59.0493	6.56227	7.67553	83.5227	5	3	C16	F-010626-00	TAGTGTGTCCAGCTCAGCTA, GATTTCAAAGGCTTCCTTGT, GATCAGCGTGGAGTCCTTAT, GGCACCAACCACATTCTTGT	YWHAH	64	sample	-0.91	0.54	-0.06	0.57	-0.52	-0.19	-0.95	-0.56	-0.55	-0.67	-0.56	1.1	1	0.89	-0.06	0.06	-0.98	-1.49	-0.87
3	17	9843	2766	33.0228	2354	37.0378	412	10.0825	171	169	2	153	0.281012	0.239155	0.0418572	85.1048	14.8952	56.4714	62.2345	6.18221	7.17927	89.4737	5	1	C17				65	empty
3	17	10997	3243	35.0731	2864	38.3446	379	10.3509	364	362	2	303	0.294899	0.260435	0.0344639	88.3133	11.6867	59.667	64.5251	11.2242	12.6397	83.2418	5	2	C17				65	empty
3	17	10278	3124	33.9177	2679	37.8679	445	10.1371	228	228	0	192	0.30395	0.260654	0.0432964	85.7554	14.2446	57.4264	62.6353	7.29834	8.51064	84.2105	5	3	C17				65	empty
3	18	10411	3123	34.2859	2701	38.0548	422	10.1635	298	295	3	248	0.299971	0.259437	0.0405341	86.4874	13.5126	57.9251	63.458	9.54211	10.9219	83.2215	5	1	C18				66	empty
3	18	10426	3206	35.6672	2816	39.1911	390	10.2231	425	422	3	340	0.3075	0.270094	0.0374065	87.8353	12.1647	60.2308	65.8736	13.2564	14.9858	80	5	2	C18				66	empty
3	18	10935	3524	36.1229	3108	39.5878	416	10.2356	428	428	0	366	0.322268	0.284225	0.038043	88.1952	11.8048	61.0953	66.4093	12.1453	13.7709	85.514	5	3	C18				66	empty
3	19	10762	3298	34.4378	2906	37.7485	392	9.89541	341	340	1	276	0.306449	0.270024	0.0364245	88.114	11.886	58.1261	63.3517	10.3396	11.6999	80.9384	5	1	C19				67	empty
3	19	11090	4206	36.2974	3751	39.4497	455	10.3099	614	614	0	497	0.379261	0.338233	0.041028	89.1821	10.8179	60.3899	64.3029	14.5982	16.369	80.9446	5	2	C19				67	empty
3	19	11187	3765	35.1487	3357	38.1829	408	10.1838	481	479	2	366	0.336551	0.30008	0.0364709	89.1633	10.8367	59.0438	62.8835	12.7756	14.2687	76.0915	5	3	C19				67	empty
3	20	10315	2694	34.3315	2311	38.3505	383	10.0809	201	201	0	175	0.261173	0.224043	0.0371304	85.7832	14.2168	57.9807	63.9983	7.46102	8.69753	87.0647	5	1	C20				68	empty
3	20	10896	3620	35.1133	3142	38.8711	478	10.4121	354	351	3	289	0.332232	0.288363	0.0438693	86.7956	13.2044	60.2762	65.6588	9.77901	11.1712	81.6384	5	2	C20				68	empty
3	20	10304	3815	36.3982	3415	39.4758	400	10.1225	479	477	2	390	0.370245	0.331425	0.0388199	89.5151	10.4849	61.1009	65.6515	12.5557	13.9678	81.4196	5	3	C20				68	empty
3	21	11102	4305	35.6485	3840	38.7396	465	10.1226	543	542	1	444	0.387768	0.345884	0.0418843	89.1986	10.8014	58.7224	62.9688	12.6132	14.1146	81.768	5	1	C21				69	empty
3	21	11156	4444	36.5538	3974	39.6676	470	10.2255	729	727	2	583	0.398351	0.356221	0.0421298	89.4239	10.5761	60.6886	65.1233	16.4041	18.2939	79.9726	5	2	C21				69	empty
3	21	10592	3982	35.1853	3523	38.4366	459	10.2309	515	514	1	415	0.375944	0.33261	0.0433346	88.4731	11.5269	59.995	64.2634	12.9332	14.5898	80.5825	5	3	C21				69	empty
3	22	9911	3569	34.6598	3129	38.0796	440	10.3409	346	346	0	283	0.360105	0.31571	0.0443951	87.6716	12.3284	58.2236	63.311	9.69459	11.0578	81.7919	5	1	C22				70	empty
3	22	11454	4489	36.1858	4012	39.2582	477	10.3438	721	718	3	565	0.391915	0.350271	0.0416448	89.374	10.626	61.3722	65.3041	16.0615	17.8963	78.3634	5	2	C22				70	empty
3	22	10907	3915	35.343	3495	38.3725	420	10.1333	485	482	3	380	0.358944	0.320436	0.0385074	89.272	10.728	58.4163	62.432	12.3883	13.7911	78.3505	5	3	C22				70	empty
3	23	10521	3627	35.0543	3204	38.3418	423	10.1537	436	436	0	351	0.344739	0.304534	0.0402053	88.3375	11.6625	58.1472	62.6092	12.021	13.608	80.5046	5	1	C23				71	rf	1.43	1.53	-0.28	1.48	-1.08	0.7	0.61	1.57	1.6	-0.34	1.57	0.47	0.57	-0.73	1.01	-1.01	0.43	0.15	1.07
3	23	10964	3936	34.7797	3488	37.9278	448	10.2701	489	488	1	397	0.358993	0.318132	0.040861	88.6179	11.3821	59.6037	64.3062	12.4238	13.9908	81.1861	5	2	C23				71	rf	1.43	1.53	-0.28	1.48	-1.08	0.7	0.61	1.57	1.6	-0.34	1.57	0.47	0.57	-0.73	1.01	-1.01	0.43	0.15	1.07
3	23	10495	3247	33.9575	2809	37.6436	438	10.3174	313	313	0	257	0.309385	0.267651	0.0417342	86.5106	13.4894	57.376	62.2642	9.63967	11.1428	82.1086	5	3	C23				71	rf	1.43	1.53	-0.28	1.48	-1.08	0.7	0.61	1.57	1.6	-0.34	1.57	0.47	0.57	-0.73	1.01	-1.01	0.43	0.15	1.07
3	24	10401	3586	34.9016	3156	38.3134	430	9.86047	380	377	3	307	0.344775	0.303432	0.0413422	88.0089	11.9911	59.314	63.91	10.5968	11.9455	80.7895	5	1	C24				72	rf	1.31	2.31	0.62	2.33	-0.03	0.54	-1.1	2.21	2.18	0.67	2.13	1.32	1.5	-0.63	1.43	-1.43	1.29	0.78	1.44
3	24	10184	3311	36.0033	2946	39.1687	365	10.4548	403	401	2	333	0.325118	0.289277	0.0358405	88.9761	11.0239	59.8611	64.019	12.1715	13.6117	82.6303	5	2	C24				72	rf	1.31	2.31	0.62	2.33	-0.03	0.54	-1.1	2.21	2.18	0.67	2.13	1.32	1.5	-0.63	1.43	-1.43	1.29	0.78	1.44
3	24	10792	3970	35.2758	3528	38.4382	442	10.0339	580	579	1	475	0.367865	0.326909	0.0409563	88.8665	11.1335	59.9496	64.3141	14.6096	16.4116	81.8966	5	3	C24				72	rf	1.31	2.31	0.62	2.33	-0.03	0.54	-1.1	2.21	2.18	0.67	2.13	1.32	1.5	-0.63	1.43	-1.43	1.29	0.78	1.44
4	1	10057	2074	32.1422	1688	37.1226	386	10.3627	130	129	1	110	0.206225	0.167843	0.0383812	81.3886	18.6114	52.6519	58.9455	6.26808	7.64218	84.6154	5	1	D01				73	rf	1.83	-0.25	0.34	-0.24	0.45	-0.4	1.12	0.64	0.62	1.35	0.59	-1.63	-1.53	-1.65	0.12	-0.12	-1.15	-1.49	1.01
4	1	10998	3369	36.3595	2969	39.8653	400	10.3375	463	460	3	381	0.306328	0.269958	0.0363702	88.127	11.873	58.5634	62.7484	13.743	15.4934	82.2894	5	2	D01				73	rf	1.83	-0.25	0.34	-0.24	0.45	-0.4	1.12	0.64	0.62	1.35	0.59	-1.63	-1.53	-1.65	0.12	-0.12	-1.15	-1.49	1.01
4	1	11122	2626	35.1302	2254	39.2626	372	10.0914	289	287	2	237	0.236109	0.202661	0.0334472	85.834	14.166	54.6839	59.7161	11.0053	12.7329	82.0069	5	3	D01				73	rf	1.83	-0.25	0.34	-0.24	0.45	-0.4	1.12	0.64	0.62	1.35	0.59	-1.63	-1.53	-1.65	0.12	-0.12	-1.15	-1.49	1.01
4	2	11004	2645	32.138	2141	37.3031	504	10.1964	245	245	0	199	0.240367	0.194566	0.0458015	80.9452	19.0548	53.4594	61.4199	9.26276	11.4433	81.2245	5	1	D02				74	rf	1.92	0.21	-0.24	-0.06	-0.69	1.09	-0.28	1.09	1.08	0.34	0.72	-1.35	-1.38	-0.37	0.4	-0.4	-1.12	-0.35	0.95
4	2	10917	3751	34.8307	3286	38.3357	465	10.0624	454	452	2	377	0.343593	0.300998	0.0425941	87.6033	12.3967	58.7843	63.6032	12.1034	13.7553	83.0396	5	2	D02				74	rf	1.92	0.21	-0.24	-0.06	-0.69	1.09	-0.28	1.09	1.08	0.34	0.72	-1.35	-1.38	-0.37	0.4	-0.4	-1.12	-0.35	0.95
4	2	11504	2642	34.598	2282	38.4566	360	10.1389	329	328	1	246	0.229659	0.198366	0.0312935	86.374	13.626	53.3308	58.2384	12.4527	14.3734	74.772	5	3	D02				74	rf	1.92	0.21	-0.24	-0.06	-0.69	1.09	-0.28	1.09	1.08	0.34	0.72	-1.35	-1.38	-0.37	0.4	-0.4	-1.12	-0.35	0.95
4	3	9327	2496	34.2556	2080	39.0558	416	10.2548	224	222	2	185	0.26761	0.223008	0.0446017	83.3333	16.6667	53.2051	59.7115	8.97436	10.6731	82.5893	5	1	D03	F-012187-00	TTGATGAAGGCTGCATAGGT, TTGAACATGTCTTCTCAGGT, GGTAGAAGCGGATCCAGTTA, GATATCCTCCCAGGCTTAAC	ENDOU	75	sample	0.21	-0.73	-0.49	-0.8	-0.13	0.29	0.34	0.14	0.14	0.67	0.15	-1.09	-1.19	-0.08	-0.97	0.97	-0.77	-0.72	0.63
4	3	10172	2820	34.4883	2385	38.9367	435	10.0989	317	315	2	263	0.277232	0.234467	0.0427645	84.5745	15.4255	57.234	63.5639	11.2411	13.2075	82.9653	5	2	D03	F-012187-00	TTGATGAAGGCTGCATAGGT, TTGAACATGTCTTCTCAGGT, GGTAGAAGCGGATCCAGTTA, GATATCCTCCCAGGCTTAAC	ENDOU	75	sample	0.21	-0.73	-0.49	-0.8	-0.13	0.29	0.34	0.14	0.14	0.67	0.15	-1.09	-1.19	-0.08	-0.97	0.97	-0.77	-0.72	0.63
4	3	8088	2079	33.6787	1741	38.1884	338	10.4497	157	157	0	134	0.257047	0.215257	0.0417903	83.7422	16.2578	55.5075	61.4589	7.55171	9.01781	85.3503	5	3	D03	F-012187-00	TTGATGAAGGCTGCATAGGT, TTGAACATGTCTTCTCAGGT, GGTAGAAGCGGATCCAGTTA, GATATCCTCCCAGGCTTAAC	ENDOU	75	sample	0.21	-0.73	-0.49	-0.8	-0.13	0.29	0.34	0.14	0.14	0.67	0.15	-1.09	-1.19	-0.08	-0.97	0.97	-0.77	-0.72	0.63
4	4	5072	1549	32.938	1268	37.9961	281	10.1139	88	88	0	76	0.305402	0.25	0.0554022	81.8593	18.1407	50.807	57.8864	5.68108	6.94006	86.3636	5	1	D04	F-026692-00	AATGGCTGAGCTATACACTA, GAGACTGCCAGACACCAAGT, AAACCTGCTTGGATGCAGGT, AGGATTCAGCAGGAGCTCTA	POLD3	76	sample	-5.09	-1.87	-0.79	-1.86	-0.34	-1.68	0.53	-0.8	-0.79	-0.67	-0.88	1.37	0.9	3.13	-1.2	1.2	-2.23	-1.99	0.08
4	4	5779	2331	36.6529	1987	41.2224	344	10.2587	277	277	0	236	0.403357	0.343831	0.0595259	85.2424	14.7576	56.3278	62.5566	11.8833	13.9406	85.1986	5	2	D04	F-026692-00	AATGGCTGAGCTATACACTA, GAGACTGCCAGACACCAAGT, AAACCTGCTTGGATGCAGGT, AGGATTCAGCAGGAGCTCTA	POLD3	76	sample	-5.09	-1.87	-0.79	-1.86	-0.34	-1.68	0.53	-0.8	-0.79	-0.67	-0.88	1.37	0.9	3.13	-1.2	1.2	-2.23	-1.99	0.08
4	4	5113	1828	32.3561	1492	37.2962	336	10.4196	161	161	0	129	0.35752	0.291805	0.0657148	81.6193	18.3807	48.9606	55.6971	8.80744	10.7909	80.1242	5	3	D04	F-026692-00	AATGGCTGAGCTATACACTA, GAGACTGCCAGACACCAAGT, AAACCTGCTTGGATGCAGGT, AGGATTCAGCAGGAGCTCTA	POLD3	76	sample	-5.09	-1.87	-0.79	-1.86	-0.34	-1.68	0.53	-0.8	-0.79	-0.67	-0.88	1.37	0.9	3.13	-1.2	1.2	-2.23	-1.99	0.08
4	5	8936	3057	33.6739	2578	38.0714	479	10.0063	262	260	2	218	0.342099	0.288496	0.0536034	84.331	15.669	54.8904	61.6369	8.57049	10.0853	83.2061	5	1	D05	F-013437-00	GTTGGCTGCGATCACCAGCT, TTGTCAGGGTCATTAGACAC, ACTCCTGTGCCAGCCATTTA, ACTGTGGTTGCAATTCCCTA	ADAMTSL1	77	sample	-0.53	-0.6	-0.35	-0.61	-0.27	1.34	-1.53	0.37	0.37	0.67	0.46	-0.63	-0.83	1.44	-0.52	0.52	-0.67	-0.28	0.56
4	5	9169	2789	33.5679	2313	38.3805	476	10.1828	188	186	2	159	0.304177	0.252263	0.0519141	82.933	17.067	56.4001	63.5106	6.74077	8.0415	84.5745	5	2	D05	F-013437-00	GTTGGCTGCGATCACCAGCT, TTGTCAGGGTCATTAGACAC, ACTCCTGTGCCAGCCATTTA, ACTGTGGTTGCAATTCCCTA	ADAMTSL1	77	sample	-0.53	-0.6	-0.35	-0.61	-0.27	1.34	-1.53	0.37	0.37	0.67	0.46	-0.63	-0.83	1.44	-0.52	0.52	-0.67	-0.28	0.56
4	5	9182	2457	34.3309	2079	38.7864	378	9.8254	265	265	0	227	0.267589	0.226421	0.0411675	84.6154	15.3846	55.7184	62.2896	10.7855	12.7465	85.6604	5	3	D05	F-013437-00	GTTGGCTGCGATCACCAGCT, TTGTCAGGGTCATTAGACAC, ACTCCTGTGCCAGCCATTTA, ACTGTGGTTGCAATTCCCTA	ADAMTSL1	77	sample	-0.53	-0.6	-0.35	-0.61	-0.27	1.34	-1.53	0.37	0.37	0.67	0.46	-0.63	-0.83	1.44	-0.52	0.52	-0.67	-0.28	0.56
4	6	8093	2444	32.5941	2008	37.4268	436	10.3372	94	93	1	81	0.301989	0.248116	0.0538737	82.1604	17.8396	52.1277	58.6653	3.84615	4.63147	86.1702	5	1	D06	F-007859-00	TATTACTCACGTTCACACAC, GTGATCAAAGGCATCCAGTT, GAAGTAGCACACGGCCATGA, AATGGATAGCCACTTCTTTA	CR1	78	sample	-1.89	-0.4	-1	-0.43	-0.89	-0.19	0.95	-1.01	-1.04	0.67	-1.02	0.23	0.04	1.39	-0.66	0.66	-0.23	-0.2	-0.98
4	6	8190	2580	33.7969	2210	37.7195	370	10.3676	177	175	2	147	0.315018	0.269841	0.045177	85.6589	14.3411	58.0233	63.7104	6.86047	7.91855	83.0508	5	2	D06	F-007859-00	TATTACTCACGTTCACACAC, GTGATCAAAGGCATCCAGTT, GAAGTAGCACACGGCCATGA, AATGGATAGCCACTTCTTTA	CR1	78	sample	-1.89	-0.4	-1	-0.43	-0.89	-0.19	0.95	-1.01	-1.04	0.67	-1.02	0.23	0.04	1.39	-0.66	0.66	-0.23	-0.2	-0.98
4	6	8066	2552	33.9483	2163	38.2154	389	10.2211	235	234	1	209	0.31639	0.268163	0.0482271	84.7571	15.2429	57.5627	64.0777	9.20846	10.8183	88.9362	5	3	D06	F-007859-00	TATTACTCACGTTCACACAC, GTGATCAAAGGCATCCAGTT, GAAGTAGCACACGGCCATGA, AATGGATAGCCACTTCTTTA	CR1	78	sample	-1.89	-0.4	-1	-0.43	-0.89	-0.19	0.95	-1.01	-1.04	0.67	-1.02	0.23	0.04	1.39	-0.66	0.66	-0.23	-0.2	-0.98
4	7	9437	2505	32.4591	2050	37.4005	455	10.1956	161	161	0	133	0.265445	0.21723	0.0482145	81.8363	18.1637	54.1717	61.7073	6.42715	7.85366	82.6087	5	1	D07	F-003247-00	ATCCATCTGGCAGTTCAAGA, ATGGACTGGACTGGTACCGG, GTGCTCCACTAGGACCTTCA, AGGTGCGCCGCCTTCTGCAC	CDKN2D	79	sample	0.32	-0.11	-1.14	-0.28	-0.92	0.99	-0.11	-0.27	-0.27	-0.34	-0.29	-0.6	-0.77	0.71	-1.21	1.21	-0.16	-0.21	-0.72
4	7	8583	2625	33.4766	2190	38.0498	435	10.4529	147	147	0	123	0.305837	0.255156	0.0506816	83.4286	16.5714	59.0857	65.3881	5.6	6.71233	83.6735	5	2	D07	F-003247-00	ATCCATCTGGCAGTTCAAGA, ATGGACTGGACTGGTACCGG, GTGCTCCACTAGGACCTTCA, AGGTGCGCCGCCTTCTGCAC	CDKN2D	79	sample	0.32	-0.11	-1.14	-0.28	-0.92	0.99	-0.11	-0.27	-0.27	-0.34	-0.29	-0.6	-0.77	0.71	-1.21	1.21	-0.16	-0.21	-0.72
4	7	10050	3241	34.3132	2787	38.2476	454	10.1608	224	223	1	186	0.322488	0.277313	0.0451741	85.992	14.008	56.8035	62.3251	6.91145	8.00144	83.0357	5	3	D07	F-003247-00	ATCCATCTGGCAGTTCAAGA, ATGGACTGGACTGGTACCGG, GTGCTCCACTAGGACCTTCA, AGGTGCGCCGCCTTCTGCAC	CDKN2D	79	sample	0.32	-0.11	-1.14	-0.28	-0.92	0.99	-0.11	-0.27	-0.27	-0.34	-0.29	-0.6	-0.77	0.71	-1.21	1.21	-0.16	-0.21	-0.72
4	8	10141	3167	34.2485	2706	38.3315	461	10.282	263	262	1	218	0.312297	0.266838	0.045459	85.4436	14.5564	57.815	63.969	8.30439	9.68219	82.8897	5	1	D08	F-018436-00	ATGCCAGAAGCTCCTACTTT, GGGATTTGCTTCGAACACAC, CATCCGTCAGCACAACAATG, AGCAGCTACCAGATTCGTGA	KCTD20	80	sample	1.04	1.37	0.16	1.27	-0.01	1.1	0.54	0.88	0.88	0.67	0.89	0.49	0.54	0.06	0.33	-0.33	0.35	0.05	0.45
4	8	9143	2833	34.1888	2445	37.962	388	10.4124	230	230	0	187	0.309855	0.267418	0.0424368	86.3043	13.6957	58.2068	64.1309	8.1186	9.40695	81.3043	5	2	D08	F-018436-00	ATGCCAGAAGCTCCTACTTT, GGGATTTGCTTCGAACACAC, CATCCGTCAGCACAACAATG, AGCAGCTACCAGATTCGTGA	KCTD20	80	sample	1.04	1.37	0.16	1.27	-0.01	1.1	0.54	0.88	0.88	0.67	0.89	0.49	0.54	0.06	0.33	-0.33	0.35	0.05	0.45
4	8	10500	3873	35.6269	3419	39.0143	454	10.1167	462	460	2	373	0.368857	0.325619	0.0432381	88.2778	11.7222	57.9138	62.0942	11.9287	13.4542	80.7359	5	3	D08	F-018436-00	ATGCCAGAAGCTCCTACTTT, GGGATTTGCTTCGAACACAC, CATCCGTCAGCACAACAATG, AGCAGCTACCAGATTCGTGA	KCTD20	80	sample	1.04	1.37	0.16	1.27	-0.01	1.1	0.54	0.88	0.88	0.67	0.89	0.49	0.54	0.06	0.33	-0.33	0.35	0.05	0.45
4	9	8587	3471	32.4676	2912	36.7524	559	10.1467	134	134	0	115	0.404216	0.339117	0.0650984	83.8951	16.1049	53.2123	59.8901	3.86056	4.60165	85.8209	5	1	D09	F-010124-00	TGGTACGACGTTCCAAGACA, GGAGACGATCGCGATGAACA, CTTCAAAGACAGGAGCGTCC, GGTGGTGATGAAGCAGCCGA	SPCS3	81	sample	-0.55	1.81	-1.14	1.51	-1.54	2.86	0.53	-0.42	-0.42	0	-0.4	2.15	1.84	3.62	-0.52	0.52	-1.35	-1.78	-0.86
4	9	9284	4078	34.357	3503	38.3126	575	10.2591	317	316	1	272	0.43925	0.377316	0.0619345	85.9	14.1	55.3703	60.9478	7.77342	9.02084	85.8044	5	2	D09	F-010124-00	TGGTACGACGTTCCAAGACA, GGAGACGATCGCGATGAACA, CTTCAAAGACAGGAGCGTCC, GGTGGTGATGAAGCAGCCGA	SPCS3	81	sample	-0.55	1.81	-1.14	1.51	-1.54	2.86	0.53	-0.42	-0.42	0	-0.4	2.15	1.84	3.62	-0.52	0.52	-1.35	-1.78	-0.86
4	9	7737	2962	32.341	2460	36.848	502	10.255	195	194	1	164	0.382836	0.317953	0.064883	83.052	16.948	51.7556	58.2927	6.58339	7.88618	84.1026	5	3	D09	F-010124-00	TGGTACGACGTTCCAAGACA, GGAGACGATCGCGATGAACA, CTTCAAAGACAGGAGCGTCC, GGTGGTGATGAAGCAGCCGA	SPCS3	81	sample	-0.55	1.81	-1.14	1.51	-1.54	2.86	0.53	-0.42	-0.42	0	-0.4	2.15	1.84	3.62	-0.52	0.52	-1.35	-1.78	-0.86
4	10	7662	2240	33.7022	1881	38.227	359	9.99443	109	107	2	89	0.292352	0.245497	0.0468546	83.9732	16.0268	50.1339	56.2998	4.86607	5.68846	81.6514	5	1	D10	F-027161-00	CTATGTCCAAACTGGGTCTT, ATCTCTCAGGTCGATGAAAC, TCTTTAGGCTATGTCCAAAC, CTTTAGGCTATGTCCAAACT	NACA	82	sample	-1.5	-0.58	0.15	-0.65	0.74	-0.7	-1.62	-0.86	-0.88	0	-0.9	0.21	0.24	0.3	-0.3	0.3	-1.53	-0.93	-1.05
4	10	8893	3078	36.0923	2691	39.8592	387	9.89922	266	266	0	220	0.346115	0.302598	0.0435174	87.4269	12.5731	57.6998	63.0249	8.64198	9.8848	82.7068	5	2	D10	F-027161-00	CTATGTCCAAACTGGGTCTT, ATCTCTCAGGTCGATGAAAC, TCTTTAGGCTATGTCCAAAC, CTTTAGGCTATGTCCAAACT	NACA	82	sample	-1.5	-0.58	0.15	-0.65	0.74	-0.7	-1.62	-0.86	-0.88	0	-0.9	0.21	0.24	0.3	-0.3	0.3	-1.53	-0.93	-1.05
4	10	6427	2466	34.9161	2062	39.7711	404	10.1361	127	126	1	108	0.383694	0.320834	0.0628598	83.6172	16.3828	53.8524	61.0572	5.15004	6.11057	85.0394	5	3	D10	F-027161-00	CTATGTCCAAACTGGGTCTT, ATCTCTCAGGTCGATGAAAC, TCTTTAGGCTATGTCCAAAC, CTTTAGGCTATGTCCAAACT	NACA	82	sample	-1.5	-0.58	0.15	-0.65	0.74	-0.7	-1.62	-0.86	-0.88	0	-0.9	0.21	0.24	0.3	-0.3	0.3	-1.53	-0.93	-1.05
4	11	5815	1680	34.3631	1411	39.0241	269	9.9145	48	48	0	41	0.288908	0.242648	0.0462597	83.9881	16.0119	55.4762	62.7215	2.85714	3.40184	85.4167	5	1	D11	F-012732-00	GAGTGCCACCGGAAGTGCAA, CAGGCGTTCCCTGTACTGGT, GTGGAGAGCTGGTCTACCAC, CCTCCTCTCCAGGCCGCCGG	TOMM40	83	sample	-4.27	-1.95	0.24	-1.78	0.66	-2.22	-1.01	-1.55	-1.55	-0.34	-1.57	0.12	-0.11	1.68	-0.92	0.92	-0.71	-0.46	-1.93
4	11	6395	2609	36.2587	2223	40.8088	386	10.0544	150	149	1	118	0.407975	0.347615	0.0603597	85.2051	14.7949	56.88	63.2479	5.74933	6.70265	78.6667	5	2	D11	F-012732-00	GAGTGCCACCGGAAGTGCAA, CAGGCGTTCCCTGTACTGGT, GTGGAGAGCTGGTCTACCAC, CCTCCTCTCCAGGCCGCCGG	TOMM40	83	sample	-4.27	-1.95	0.24	-1.78	0.66	-2.22	-1.01	-1.55	-1.55	-0.34	-1.57	0.12	-0.11	1.68	-0.92	0.92	-0.71	-0.46	-1.93
4	11	5815	1768	34.362	1480	39.0351	288	10.3472	64	64	0	58	0.304041	0.254514	0.0495271	83.7104	16.2896	53.6765	61.4189	3.61991	4.32432	90.625	5	3	D11	F-012732-00	GAGTGCCACCGGAAGTGCAA, CAGGCGTTCCCTGTACTGGT, GTGGAGAGCTGGTCTACCAC, CCTCCTCTCCAGGCCGCCGG	TOMM40	83	sample	-4.27	-1.95	0.24	-1.78	0.66	-2.22	-1.01	-1.55	-1.55	-0.34	-1.57	0.12	-0.11	1.68	-0.92	0.92	-0.71	-0.46	-1.93
4	12	7984	2977	34.8673	2573	38.7256	404	10.2946	224	224	0	195	0.372871	0.32227	0.0506012	86.4293	13.5707	56.2311	62.1065	7.52435	8.70579	87.0536	5	1	D12	F-003674-00	CGTGAGTTCTAGCACGTCGG, GTCCGTGAGTTCTAGCACGT, TGTGAGCACCTCACCTTCAC, CTGTACTTACCTTTGCTAAT	PDIA3	84	sample	-1.17	0.94	-0.19	0.84	-0.4	0.77	0.63	0.19	0.2	-0.34	0.22	1.92	1.7	1.26	0.14	-0.14	-0.13	-0.17	-0.37
4	12	8936	3423	34.8954	2972	38.6474	451	10.1707	254	253	1	212	0.383057	0.332587	0.05047	86.8244	13.1756	57.435	62.9206	7.42039	8.51279	83.4646	5	2	D12	F-003674-00	CGTGAGTTCTAGCACGTCGG, GTCCGTGAGTTCTAGCACGT, TGTGAGCACCTCACCTTCAC, CTGTACTTACCTTTGCTAAT	PDIA3	84	sample	-1.17	0.94	-0.19	0.84	-0.4	0.77	0.63	0.19	0.2	-0.34	0.22	1.92	1.7	1.26	0.14	-0.14	-0.13	-0.17	-0.37
4	12	8590	3214	34.3871	2760	38.3207	454	10.4736	249	249	0	210	0.374156	0.321304	0.0528522	85.8743	14.1257	56.8762	62.5	7.74736	9.02174	84.3373	5	3	D12	F-003674-00	CGTGAGTTCTAGCACGTCGG, GTCCGTGAGTTCTAGCACGT, TGTGAGCACCTCACCTTCAC, CTGTACTTACCTTTGCTAAT	PDIA3	84	sample	-1.17	0.94	-0.19	0.84	-0.4	0.77	0.63	0.19	0.2	-0.34	0.22	1.92	1.7	1.26	0.14	-0.14	-0.13	-0.17	-0.37
4	13	8136	2685	32.9955	2246	37.4577	439	10.1663	123	121	2	103	0.330015	0.276057	0.0539577	83.6499	16.3501	55.27	61.7097	4.58101	5.38736	83.7398	5	1	D13	F-013161-00	ACACACCTGTGCGTTCACGT, TTAGAACTCAAAGACCACGA, GTTGGCACCAGCCTGCAGAA, CGAGCAGGAGCAGTACAGGT	ANKFY1	85	sample	-1.12	0	-0.06	0.1	-0.27	-0.65	-0.33	-0.93	-0.92	-0.67	-0.91	0.43	0.5	0.14	0.14	-0.14	0.71	0.76	-1.35
4	13	8629	3009	35.0824	2620	38.7878	389	10.126	167	167	0	150	0.348708	0.303627	0.0450805	87.0721	12.9279	60.2858	65.3817	5.55002	6.37405	89.8204	5	2	D13	F-013161-00	ACACACCTGTGCGTTCACGT, TTAGAACTCAAAGACCACGA, GTTGGCACCAGCCTGCAGAA, CGAGCAGGAGCAGTACAGGT	ANKFY1	85	sample	-1.12	0	-0.06	0.1	-0.27	-0.65	-0.33	-0.93	-0.92	-0.67	-0.91	0.43	0.5	0.14	0.14	-0.14	0.71	0.76	-1.35
4	13	8704	2753	35.3164	2414	38.8119	339	10.4248	149	149	0	127	0.316291	0.277344	0.0389476	87.6862	12.3138	60.1526	65.1201	5.41228	6.17233	85.2349	5	3	D13	F-013161-00	ACACACCTGTGCGTTCACGT, TTAGAACTCAAAGACCACGA, GTTGGCACCAGCCTGCAGAA, CGAGCAGGAGCAGTACAGGT	ANKFY1	85	sample	-1.12	0	-0.06	0.1	-0.27	-0.65	-0.33	-0.93	-0.92	-0.67	-0.91	0.43	0.5	0.14	0.14	-0.14	0.71	0.76	-1.35
4	14	10303	3249	33.6627	2836	37.0889	413	10.1356	317	315	2	270	0.315345	0.27526	0.0400854	87.2884	12.7116	56.8483	61.3893	9.75685	11.1072	85.1735	5	1	D14	F-008625-00	ATGAGCGCTTCCGGTCAGGT, TTGACCTTACCTTGAATAAG, TATACCGCTTATTCAAGGTA, CTGCTTGCACGGCTTCAGTG	DIP2A	86	sample	1.07	1.54	0.23	1.48	-0.26	0.45	-0.25	1.5	1.48	0.67	1.61	0.72	0.81	-0.51	1.06	-1.06	0.56	0.11	1.08
4	14	10427	3870	35.9822	3433	39.2697	437	10.1556	456	454	2	378	0.371152	0.329241	0.0419104	88.708	11.292	60.6977	65.1325	11.7829	13.2246	82.8947	5	2	D14	F-008625-00	ATGAGCGCTTCCGGTCAGGT, TTGACCTTACCTTGAATAAG, TATACCGCTTATTCAAGGTA, CTGCTTGCACGGCTTCAGTG	DIP2A	86	sample	1.07	1.54	0.23	1.48	-0.26	0.45	-0.25	1.5	1.48	0.67	1.61	0.72	0.81	-0.51	1.06	-1.06	0.56	0.11	1.08
4	14	10272	3510	35.0037	3063	38.6053	447	10.3244	407	406	1	325	0.341706	0.298189	0.0435164	87.265	12.735	58.3761	63.0428	11.5954	13.255	79.8526	5	3	D14	F-008625-00	ATGAGCGCTTCCGGTCAGGT, TTGACCTTACCTTGAATAAG, TATACCGCTTATTCAAGGTA, CTGCTTGCACGGCTTCAGTG	DIP2A	86	sample	1.07	1.54	0.23	1.48	-0.26	0.45	-0.25	1.5	1.48	0.67	1.61	0.72	0.81	-0.51	1.06	-1.06	0.56	0.11	1.08
4	15	9702	3266	35.35	2848	39.0657	418	10.0335	262	262	0	204	0.336632	0.293548	0.0430839	87.2015	12.7985	58.2976	63.3076	8.02205	9.19944	77.8626	5	1	D15	F-021445-00	AGCCGGCATCAGGGCTTAAT, AGCTGGAGCAGCGGCGCTAC, AAAGCCCGCTCACTAGACGA, GACTGTGGGCGATTCGCTTA	REXO1	87	sample	0.59	1.59	0.96	1.6	0.36	0.06	-0.34	0.87	0.88	0	0.7	1.11	1.24	-0.34	1.09	-1.09	-0.09	-0.35	0.32
4	15	8805	3338	35.5527	2918	39.1895	420	10.2857	233	232	1	187	0.379103	0.331403	0.0477002	87.4176	12.5824	58.3583	63.4339	6.98023	7.95065	80.2575	5	2	D15	F-021445-00	AGCCGGCATCAGGGCTTAAT, AGCTGGAGCAGCGGCGCTAC, AAAGCCCGCTCACTAGACGA, GACTGTGGGCGATTCGCTTA	REXO1	87	sample	0.59	1.59	0.96	1.6	0.36	0.06	-0.34	0.87	0.88	0	0.7	1.11	1.24	-0.34	1.09	-1.09	-0.09	-0.35	0.32
4	15	10420	3661	36.1475	3279	39.1784	382	10.1309	428	427	1	324	0.351344	0.314683	0.0366603	89.5657	10.4343	56.6512	60.9027	11.6908	13.0223	75.7009	5	3	D15	F-021445-00	AGCCGGCATCAGGGCTTAAT, AGCTGGAGCAGCGGCGCTAC, AAAGCCCGCTCACTAGACGA, GACTGTGGGCGATTCGCTTA	REXO1	87	sample	0.59	1.59	0.96	1.6	0.36	0.06	-0.34	0.87	0.88	0	0.7	1.11	1.24	-0.34	1.09	-1.09	-0.09	-0.35	0.32
4	16	9713	3051	34.5238	2645	38.2741	406	10.0911	264	264	0	224	0.314115	0.272315	0.0417997	86.6929	13.3071	58.1449	63.9319	8.6529	9.9811	84.8485	5	1	D16	F-008758-00	ACCCAAGCGTACCATACCAA, AGTATTGCCAACAGGCTTTA, GACTGGTCAGCTGCTACTTT, CTATGAAGCCAATTCTGTAG	SERPINB12	88	sample	0.84	1.09	0.36	1.05	-0.07	0.24	0.87	0.69	0.72	-0.34	0.81	0.47	0.48	-0.55	0.75	-0.75	0.85	0.81	0.4
4	16	10255	3611	35.9333	3183	39.3569	428	10.472	383	383	0	325	0.352121	0.310385	0.0417357	88.1473	11.8527	60.6203	65.4728	10.6065	12.0327	84.8564	5	2	D16	F-008758-00	ACCCAAGCGTACCATACCAA, AGTATTGCCAACAGGCTTTA, GACTGGTCAGCTGCTACTTT, CTATGAAGCCAATTCTGTAG	SERPINB12	88	sample	0.84	1.09	0.36	1.05	-0.07	0.24	0.87	0.69	0.72	-0.34	0.81	0.47	0.48	-0.55	0.75	-0.75	0.85	0.81	0.4
4	16	10349	3290	34.6225	2860	38.2815	430	10.286	289	288	1	234	0.317905	0.276355	0.0415499	86.9301	13.0699	58.5106	63.7063	8.78419	10.0699	80.9689	5	3	D16	F-008758-00	ACCCAAGCGTACCATACCAA, AGTATTGCCAACAGGCTTTA, GACTGGTCAGCTGCTACTTT, CTATGAAGCCAATTCTGTAG	SERPINB12	88	sample	0.84	1.09	0.36	1.05	-0.07	0.24	0.87	0.69	0.72	-0.34	0.81	0.47	0.48	-0.55	0.75	-0.75	0.85	0.81	0.4
4	17	10821	3416	35.3759	3005	38.8113	411	10.2579	306	306	0	259	0.315682	0.277701	0.0379817	87.9684	12.0316	59.8068	64.3261	8.95785	10.183	84.6405	5	1	D17				89	empty
4	17	10932	4905	36.0883	4389	39.129	516	10.2248	641	638	3	514	0.448683	0.401482	0.0472009	89.4801	10.5199	58.7971	62.725	13.0683	14.5363	80.1872	5	2	D17				89	empty
4	17	11208	3660	35.0779	3226	38.4228	434	10.2143	429	427	2	332	0.326552	0.28783	0.0387223	88.1421	11.8579	57.5956	62.3063	11.7213	13.2362	77.3893	5	3	D17				89	empty
4	18	10809	3607	34.6343	3162	38.0784	445	10.1618	348	347	1	283	0.333703	0.292534	0.0411694	87.6629	12.3371	57.6657	62.1126	9.64791	10.9741	81.3218	5	1	D18				90	empty
4	18	10742	4445	37.1566	3963	40.4368	482	10.1867	621	615	6	497	0.413796	0.368926	0.0448706	89.1564	10.8436	62.0472	66.7424	13.9708	15.5185	80.0322	5	2	D18				90	empty
4	18	11134	4387	36.0944	3912	39.2457	475	10.1411	519	515	4	421	0.394018	0.351356	0.0426621	89.1726	10.8274	59.0837	63.6503	11.8304	13.1646	81.1175	5	3	D18				90	empty
4	19	10499	3157	34.2493	2753	37.7581	404	10.3391	273	272	1	238	0.300695	0.262215	0.0384799	87.203	12.797	58.9167	64.1845	8.64745	9.88013	87.1795	5	1	D19				91	empty
4	19	11036	4518	36.0819	4029	39.1998	489	10.3926	620	620	0	494	0.409387	0.365078	0.0443095	89.1766	10.8234	61.4431	65.7731	13.7229	15.3884	79.6774	5	2	D19				91	empty
4	19	10898	3474	33.9721	2990	37.8144	484	10.2355	287	287	0	235	0.318774	0.274362	0.0444118	86.0679	13.9321	57.5705	62.7425	8.26137	9.59866	81.8815	5	3	D19				91	empty
4	20	10769	3589	36.2797	3191	39.5343	398	10.1859	447	446	1	357	0.333271	0.296313	0.0369579	88.9106	11.0894	60.574	64.964	12.4547	13.9768	79.8658	5	1	D20				92	empty
4	20	10853	5096	36.6799	4610	39.4766	486	10.1523	755	753	2	605	0.469548	0.424767	0.0447802	90.4631	9.53689	61.7936	65.6833	14.8155	16.3341	80.1325	5	2	D20				92	empty
4	20	10132	3631	34.4574	3187	37.8503	444	10.1036	343	343	0	287	0.35837	0.314548	0.0438216	87.772	12.228	57.3671	62.5039	9.44643	10.7625	83.6735	5	3	D20				92	empty
4	21	10267	4426	34.35	3911	37.54	515	10.1243	460	460	0	366	0.43109	0.380929	0.0501607	88.3642	11.6358	56.6652	61.3654	10.3931	11.7617	79.5652	5	1	D21				93	empty
4	21	10771	3829	36.363	3416	39.5319	413	10.1525	515	513	2	438	0.355492	0.317148	0.0383437	89.2139	10.7861	61.6349	66.3349	13.45	15.0176	85.0485	5	2	D21				93	empty
4	21	10674	3825	35.2737	3431	38.1495	394	10.231	392	391	1	317	0.358347	0.321435	0.0369121	89.6993	10.3007	60.0523	63.6549	10.2484	11.3961	80.8673	5	3	D21				93	empty
4	22	10227	3424	34.3397	2986	37.8687	438	10.2808	310	308	2	247	0.3348	0.291972	0.0428278	87.2079	12.7921	59.9007	64.7689	9.05374	10.3148	79.6774	5	1	D22				94	empty
4	22	10423	3848	34.8402	3346	38.5574	502	10.0637	517	516	1	419	0.369184	0.321021	0.0481627	86.9543	13.0457	58.5239	63.5386	13.4356	15.4214	81.0445	5	2	D22				94	empty
4	22	10821	4254	36.0999	3801	39.1773	453	10.2781	603	601	2	469	0.393124	0.351261	0.041863	89.3512	10.6488	60.4607	64.9303	14.1749	15.8116	77.7778	5	3	D22				94	empty
4	23	10470	3969	35.0229	3502	38.309	467	10.3812	479	477	2	377	0.379083	0.334479	0.0446036	88.2338	11.7662	58.4782	62.9926	12.0685	13.6208	78.7056	5	1	D23				95	rf	1.93	2.56	0.94	2.58	0.16	0.73	0.23	3.33	3.32	0	3.09	1.36	1.5	-0.85	1.53	-1.53	0.9	0.38	2.09
4	23	11075	3781	36.4269	3356	39.7569	425	10.1318	539	538	1	439	0.3414	0.303025	0.0383747	88.7596	11.2404	60.7247	65.2861	14.2555	16.031	81.4471	5	2	D23				95	rf	1.93	2.56	0.94	2.58	0.16	0.73	0.23	3.33	3.32	0	3.09	1.36	1.5	-0.85	1.53	-1.53	0.9	0.38	2.09
4	23	11398	4014	35.8727	3579	38.9925	435	10.2046	560	559	1	420	0.352167	0.314002	0.0381646	89.1629	10.8371	58.869	62.4756	13.9512	15.6189	75	5	3	D23				95	rf	1.93	2.56	0.94	2.58	0.16	0.73	0.23	3.33	3.32	0	3.09	1.36	1.5	-0.85	1.53	-1.53	0.9	0.38	2.09
4	24	10733	3465	34.6006	3073	37.7162	392	10.176	401	399	2	326	0.322836	0.286313	0.0365229	88.6869	11.3131	59.2208	63.4559	11.5729	12.9841	81.2968	5	1	D24				96	rf	1.65	2.04	0.41	2.13	-0.61	-0.14	0.26	2.45	2.43	0.67	2.39	0.76	1.05	-1.13	1.61	-1.61	1.31	0.6	1.62
4	24	10563	3766	35.2509	3355	38.3049	411	10.3212	524	522	2	417	0.356528	0.317618	0.0389094	89.0866	10.9134	60.5682	64.9776	13.914	15.5589	79.5802	5	2	D24				96	rf	1.65	2.04	0.41	2.13	-0.61	-0.14	0.26	2.45	2.43	0.67	2.39	0.76	1.05	-1.13	1.61	-1.61	1.31	0.6	1.62
4	24	11107	4336	35.568	3846	38.799	490	10.2082	532	532	0	431	0.390384	0.346268	0.0441163	88.6993	11.3007	60.7703	65.4446	12.2694	13.8326	81.015	5	3	D24				96	rf	1.65	2.04	0.41	2.13	-0.61	-0.14	0.26	2.45	2.43	0.67	2.39	0.76	1.05	-1.13	1.61	-1.61	1.31	0.6	1.62
5	1	11057	3183	35.7157	2807	39.1322	376	10.2101	349	348	1	277	0.287872	0.253866	0.0340056	88.1872	11.8128	57.1788	61.3823	10.9645	12.3976	79.3696	5	1	E01				97	rf	1.98	-0.36	0.97	-0.26	0.76	-1.44	0	0.75	0.76	0.67	0.63	-1.71	-1.51	-2.8	0.87	-0.87	-0.15	-0.56	1.53
5	1	11351	2849	36.4784	2499	40.1785	350	10.06	390	388	2	308	0.250991	0.220157	0.0308343	87.715	12.285	58.231	63.0652	13.689	15.5262	78.9744	5	2	E01				97	rf	1.98	-0.36	0.97	-0.26	0.76	-1.44	0	0.75	0.76	0.67	0.63	-1.71	-1.51	-2.8	0.87	-0.87	-0.15	-0.56	1.53
5	1	11123	2572	34.014	2245	37.4762	327	10.2446	227	225	2	183	0.231233	0.201834	0.0293985	87.2862	12.7138	56.4152	61.3363	8.82582	10.0223	80.6167	5	3	E01				97	rf	1.98	-0.36	0.97	-0.26	0.76	-1.44	0	0.75	0.76	0.67	0.63	-1.71	-1.51	-2.8	0.87	-0.87	-0.15	-0.56	1.53
5	2	10797	2802	32.9704	2279	38.1637	523	10.3403	270	269	1	220	0.259517	0.211077	0.0484394	81.3348	18.6652	55.5675	63.3172	9.63597	11.8034	81.4815	5	1	E02				98	rf	1.8	0.43	-0.74	0.21	-0.18	1.98	0.98	0.96	0.96	1.35	0.92	-0.86	-0.97	0.56	-1.3	1.3	-0.82	-0.78	1.36
5	2	11102	2765	34.498	2337	38.9602	428	10.1332	379	376	3	287	0.249054	0.210503	0.0385516	84.5208	15.4792	56.2749	62.5588	13.7071	16.089	75.7256	5	2	E02				98	rf	1.8	0.43	-0.74	0.21	-0.18	1.98	0.98	0.96	0.96	1.35	0.92	-0.86	-0.97	0.56	-1.3	1.3	-0.82	-0.78	1.36
5	2	11054	2965	33.889	2468	38.6345	497	10.3239	351	349	2	279	0.268229	0.223268	0.0449611	83.2378	16.7622	55.3794	61.3452	11.8381	14.141	79.4872	5	3	E02				98	rf	1.8	0.43	-0.74	0.21	-0.18	1.98	0.98	0.96	0.96	1.35	0.92	-0.86	-0.97	0.56	-1.3	1.3	-0.82	-0.78	1.36
5	3	9748	2188	32.7258	1774	37.9543	414	10.3213	190	189	1	162	0.224456	0.181986	0.0424703	81.0786	18.9214	53.8848	61.2176	8.68373	10.6539	85.2632	5	1	E03	F-003472-00	CAAACGTGCGAGTGTCTAAC, CTGCAGGAACCTCTTCGGCC, GTTAACTCTTCGTGGTCCAC, TCAAACGTGCGAGTGTCTAA	CDKN1B	99	sample	0.64	-0.81	-0.84	-0.84	-0.75	-0.22	0.77	0.06	0.05	0	0.11	-1.76	-1.71	-0.65	-0.75	0.75	-0.62	-0.44	0.61
5	3	9895	2812	34.0228	2404	38.0986	408	10.0074	207	207	0	180	0.284184	0.242951	0.0412329	85.4908	14.5092	57.1124	63.1864	7.36131	8.61065	86.9565	5	2	E03	F-003472-00	CAAACGTGCGAGTGTCTAAC, CTGCAGGAACCTCTTCGGCC, GTTAACTCTTCGTGGTCCAC, TCAAACGTGCGAGTGTCTAA	CDKN1B	99	sample	0.64	-0.81	-0.84	-0.84	-0.75	-0.22	0.77	0.06	0.05	0	0.11	-1.76	-1.71	-0.65	-0.75	0.75	-0.62	-0.44	0.61
5	3	10893	2335	33.8424	1974	38.1525	361	10.2742	256	255	1	206	0.214358	0.181217	0.0331405	84.5396	15.4604	56.4454	62.31	10.9636	12.9179	80.4688	5	3	E03	F-003472-00	CAAACGTGCGAGTGTCTAAC, CTGCAGGAACCTCTTCGGCC, GTTAACTCTTCGTGGTCCAC, TCAAACGTGCGAGTGTCTAA	CDKN1B	99	sample	0.64	-0.81	-0.84	-0.84	-0.75	-0.22	0.77	0.06	0.05	0	0.11	-1.76	-1.71	-0.65	-0.75	0.75	-0.62	-0.44	0.61
5	4	8952	2506	33.0108	2065	37.8731	441	10.2426	137	137	0	116	0.279937	0.230675	0.0492627	82.4022	17.5978	53.9904	60.339	5.46688	6.63438	84.6715	5	1	E04	F-025925-00	CACCGAATTTATGCAGTAAC, TAGTATCCACATGGCCACAG, AATGGCTTTCCATGGCACTG, TTCACCTTGCAGCAGCTCGA	ANKRD46	100	sample	0.71	-0.07	-0.74	-0.24	-0.46	0.9	0.13	-0.43	-0.43	0	-0.47	-0.56	-0.52	0.7	-0.97	0.97	-0.89	-0.85	-0.63
5	4	11090	3416	36.1191	2959	40.1304	457	10.1466	457	456	1	342	0.308025	0.266817	0.0412083	86.6218	13.3782	58.6358	63.2646	13.3782	15.4106	74.8359	5	2	E04	F-025925-00	CACCGAATTTATGCAGTAAC, TAGTATCCACATGGCCACAG, AATGGCTTTCCATGGCACTG, TTCACCTTGCAGCAGCTCGA	ANKRD46	100	sample	0.71	-0.07	-0.74	-0.24	-0.46	0.9	0.13	-0.43	-0.43	0	-0.47	-0.56	-0.52	0.7	-0.97	0.97	-0.89	-0.85	-0.63
5	4	10178	2718	31.5166	2244	36.0209	474	10.192	194	193	1	159	0.267047	0.220476	0.046571	82.5607	17.4393	53.1273	59.5811	7.1376	8.60071	81.9588	5	3	E04	F-025925-00	CACCGAATTTATGCAGTAAC, TAGTATCCACATGGCCACAG, AATGGCTTTCCATGGCACTG, TTCACCTTGCAGCAGCTCGA	ANKRD46	100	sample	0.71	-0.07	-0.74	-0.24	-0.46	0.9	0.13	-0.43	-0.43	0	-0.47	-0.56	-0.52	0.7	-0.97	0.97	-0.89	-0.85	-0.63
5	5	9713	3242	36.4013	2831	40.1982	411	10.2482	457	456	1	375	0.333779	0.291465	0.0423144	87.3226	12.6774	56.4466	61.6743	14.0962	16.1074	82.0569	5	1	E05	F-010601-00	GGCTTCCCTGAATATCAGGT, TTTGATCTGAGCTCCTTAAG, GATGCATATCGGTTGCAGCC, GTATTCGCCAGCGCTCACGA	IGF2R	101	sample	0.82	0.9	-0.3	0.73	-0.54	0.51	0.29	1.11	1.1	0	1.19	0.2	0.05	-0.29	-0.11	0.11	-0.63	-0.53	0.74
5	5	10241	3292	34.7515	2852	38.4975	440	10.4705	332	332	0	275	0.321453	0.278488	0.0429646	86.6343	13.3657	55.9842	61.4656	10.0851	11.641	82.8313	5	2	E05	F-010601-00	GGCTTCCCTGAATATCAGGT, TTTGATCTGAGCTCCTTAAG, GATGCATATCGGTTGCAGCC, GTATTCGCCAGCGCTCACGA	IGF2R	101	sample	0.82	0.9	-0.3	0.73	-0.54	0.51	0.29	1.11	1.1	0	1.19	0.2	0.05	-0.29	-0.11	0.11	-0.63	-0.53	0.74
5	5	10402	3195	33.9869	2711	38.235	484	10.1921	331	330	1	281	0.307152	0.260623	0.0465295	84.8513	15.1487	55.8059	61.8222	10.3599	12.1726	84.8943	5	3	E05	F-010601-00	GGCTTCCCTGAATATCAGGT, TTTGATCTGAGCTCCTTAAG, GATGCATATCGGTTGCAGCC, GTATTCGCCAGCGCTCACGA	IGF2R	101	sample	0.82	0.9	-0.3	0.73	-0.54	0.51	0.29	1.11	1.1	0	1.19	0.2	0.05	-0.29	-0.11	0.11	-0.63	-0.53	0.74
5	6	9692	2792	34.7113	2364	39.1565	428	10.1589	263	262	1	228	0.288073	0.243913	0.0441601	84.6705	15.3295	58.2378	64.5516	9.41977	11.0829	86.692	5	1	E06	F-003456-00	AGCATTGTAGAATGATACGT, ACAGCCTGCCATTCCATGTA, GAGTGCATTGGGTTTCAGTT, GTGGTACTCCACCTTCACAC	APAF1	102	sample	-0.22	0.01	0.46	0	0.6	0.49	-0.38	0.11	0.13	0	0.09	-0.13	-0.07	0.27	0	0	0.55	1.1	0.2
5	6	9078	3185	35.7862	2770	39.6079	415	10.2771	313	313	0	238	0.350848	0.305133	0.0457149	86.9702	13.0298	57.6452	62.491	9.82732	11.2996	76.0383	5	2	E06	F-003456-00	AGCATTGTAGAATGATACGT, ACAGCCTGCCATTCCATGTA, GAGTGCATTGGGTTTCAGTT, GTGGTACTCCACCTTCACAC	APAF1	102	sample	-0.22	0.01	0.46	0	0.6	0.49	-0.38	0.11	0.13	0	0.09	-0.13	-0.07	0.27	0	0	0.55	1.1	0.2
5	6	9424	2660	34.7414	2237	39.4037	423	10.0851	242	241	1	200	0.282258	0.237373	0.0448854	84.0977	15.9023	58.3459	64.9084	9.09774	10.7734	82.6446	5	3	E06	F-003456-00	AGCATTGTAGAATGATACGT, ACAGCCTGCCATTCCATGTA, GAGTGCATTGGGTTTCAGTT, GTGGTACTCCACCTTCACAC	APAF1	102	sample	-0.22	0.01	0.46	0	0.6	0.49	-0.38	0.11	0.13	0	0.09	-0.13	-0.07	0.27	0	0	0.55	1.1	0.2
5	7	9618	2699	33.6628	2252	38.3082	447	10.2595	198	198	0	153	0.28062	0.234144	0.0464754	83.4383	16.5617	56.3172	63.0551	7.33605	8.79218	77.2727	5	1	E07	F-003245-00	GGATCGCGCGCCTCCCGAAA, CGGAATGCGCGAGGAGAACA, GAAGCCGGCGCGGATCCCAA, ACGGAGTCAACCGTTTCGGG	CDKN2B	103	sample	0.48	0.81	-0.25	0.68	-0.24	0.85	0.37	0.9	0.9	0	1.02	0.44	0.3	0.23	-0.19	0.19	-0.04	0.13	0.54
5	7	9983	3777	35.4617	3358	38.6176	419	10.1695	479	477	2	384	0.378343	0.336372	0.0419714	88.9065	11.0935	58.4856	63.4008	12.682	14.2049	80.167	5	2	E07	F-003245-00	GGATCGCGCGCCTCCCGAAA, CGGAATGCGCGAGGAGAACA, GAAGCCGGCGCGGATCCCAA, ACGGAGTCAACCGTTTCGGG	CDKN2B	103	sample	0.48	0.81	-0.25	0.68	-0.24	0.85	0.37	0.9	0.9	0	1.02	0.44	0.3	0.23	-0.19	0.19	-0.04	0.13	0.54
5	7	9956	3152	34.4524	2687	38.6245	465	10.3441	312	312	0	268	0.316593	0.269888	0.0467055	85.2475	14.7525	57.0114	63.0815	9.89848	11.6115	85.8974	5	3	E07	F-003245-00	GGATCGCGCGCCTCCCGAAA, CGGAATGCGCGAGGAGAACA, GAAGCCGGCGCGGATCCCAA, ACGGAGTCAACCGTTTCGGG	CDKN2B	103	sample	0.48	0.81	-0.25	0.68	-0.24	0.85	0.37	0.9	0.9	0	1.02	0.44	0.3	0.23	-0.19	0.19	-0.04	0.13	0.54
5	8	5493	1961	31.5079	1610	36.1969	351	10	93	93	0	75	0.357	0.2931	0.0638995	82.101	17.899	50.0765	56.8944	4.74248	5.7764	80.6452	5	1	E08	F-012879-00	TACACTGTTTGTTTCCACGG, GTGGGACACGCTGTAATGGA, TTAACAATCCACCAATTCAT, GTGACTGACCGCCAGCATGA	KANK1	104	sample	0.08	1.14	0.19	1.13	-0.06	0.41	-0.01	1.17	1.2	0	1.23	1.64	1.23	1.99	0.4	-0.4	0.32	0.02	0.37
5	8	9677	4193	35.4174	3670	39.0128	523	10.1874	441	440	1	365	0.433295	0.37925	0.0540457	87.5268	12.4732	60.3148	64.6322	10.5175	11.9891	82.7664	5	2	E08	F-012879-00	TACACTGTTTGTTTCCACGG, GTGGGACACGCTGTAATGGA, TTAACAATCCACCAATTCAT, GTGACTGACCGCCAGCATGA	KANK1	104	sample	0.08	1.14	0.19	1.13	-0.06	0.41	-0.01	1.17	1.2	0	1.23	1.64	1.23	1.99	0.4	-0.4	0.32	0.02	0.37
5	8	10362	3316	35.5431	2897	39.2123	419	10.1742	387	386	1	331	0.320015	0.279579	0.0404362	87.3643	12.6357	57.8408	62.8581	11.6707	13.3241	85.5297	5	3	E08	F-012879-00	TACACTGTTTGTTTCCACGG, GTGGGACACGCTGTAATGGA, TTAACAATCCACCAATTCAT, GTGACTGACCGCCAGCATGA	KANK1	104	sample	0.08	1.14	0.19	1.13	-0.06	0.41	-0.01	1.17	1.2	0	1.23	1.64	1.23	1.99	0.4	-0.4	0.32	0.02	0.37
5	9	4666	2325	31.649	1931	36.0497	394	10.0812	115	115	0	94	0.498285	0.413845	0.0844406	83.0538	16.9462	46.7097	52.7188	4.94624	5.95546	81.7391	5	1	E09	F-003323-00	ACTATTAAGACCATGTTGGA, TGTGACTATTAAGACCATGT, AATGAACTTACCTTCCAACA, TGTTGTTGTAGGTCATTCAG	SKP1	105	sample	-4.56	-0.51	-1.76	-0.56	-2.22	-0.11	-0.97	-1.32	-1.31	0	-1.41	3.66	3.13	5.79	-0.69	0.69	-3.43	-4.39	-1.74
5	9	5911	2778	32.3297	2376	36.1633	402	9.67164	133	132	1	109	0.469971	0.401962	0.0680088	85.5292	14.4708	50.396	56.0606	4.78762	5.55556	81.9549	5	2	E09	F-003323-00	ACTATTAAGACCATGTTGGA, TGTGACTATTAAGACCATGT, AATGAACTTACCTTCCAACA, TGTTGTTGTAGGTCATTCAG	SKP1	105	sample	-4.56	-0.51	-1.76	-0.56	-2.22	-0.11	-0.97	-1.32	-1.31	0	-1.41	3.66	3.13	5.79	-0.69	0.69	-3.43	-4.39	-1.74
5	9	6746	2980	32.7107	2521	36.8286	459	10.0937	115	114	1	90	0.441743	0.373703	0.0680403	84.5973	15.4027	51.3423	56.0889	3.85906	4.52202	78.2609	5	3	E09	F-003323-00	ACTATTAAGACCATGTTGGA, TGTGACTATTAAGACCATGT, AATGAACTTACCTTCCAACA, TGTTGTTGTAGGTCATTCAG	SKP1	105	sample	-4.56	-0.51	-1.76	-0.56	-2.22	-0.11	-0.97	-1.32	-1.31	0	-1.41	3.66	3.13	5.79	-0.69	0.69	-3.43	-4.39	-1.74
5	10	8621	2552	36.7476	2226	40.6397	326	10.1718	237	237	0	205	0.296021	0.258207	0.0378146	87.2257	12.7743	59.326	64.3306	9.28683	10.6469	86.4979	5	1	E10	F-011352-00	TTAATAGACTGCGCCATGTT, GAACACGTGCTCATCGATGT, CTTCTCAGATGTATGTCCCT, GGCGCAGTCTATTAACATCA	PFDN5	106	sample	-1.46	0	1.97	0.08	2.48	-0.88	-0.29	0.3	0.32	-0.34	0.57	0.07	0.31	0.09	0.57	-0.57	1	1.01	0.36
5	10	8520	3197	37.8639	2808	41.7151	389	10.0643	336	336	0	303	0.375235	0.329577	0.0456573	87.8323	12.1677	60.9634	66.0613	10.5099	11.9658	90.1786	5	2	E10	F-011352-00	TTAATAGACTGCGCCATGTT, GAACACGTGCTCATCGATGT, CTTCTCAGATGTATGTCCCT, GGCGCAGTCTATTAACATCA	PFDN5	106	sample	-1.46	0	1.97	0.08	2.48	-0.88	-0.29	0.3	0.32	-0.34	0.57	0.07	0.31	0.09	0.57	-0.57	1	1.01	0.36
5	10	8371	2230	36.396	1875	41.3643	355	10.1549	190	189	1	164	0.266396	0.223988	0.0424083	84.0807	15.9193	56.8161	63.9467	8.52018	10.08	86.3158	5	3	E10	F-011352-00	TTAATAGACTGCGCCATGTT, GAACACGTGCTCATCGATGT, CTTCTCAGATGTATGTCCCT, GGCGCAGTCTATTAACATCA	PFDN5	106	sample	-1.46	0	1.97	0.08	2.48	-0.88	-0.29	0.3	0.32	-0.34	0.57	0.07	0.31	0.09	0.57	-0.57	1	1.01	0.36
5	11	9026	3043	35.1528	2630	39.0779	413	10.1574	295	293	2	246	0.337137	0.29138	0.0457567	86.4279	13.5721	57.6405	63.4981	9.69438	11.1407	83.3898	5	1	E11	F-024645-00	CTGCAGAAACGGGACCACGA, GATGCTGCACGTGCCCAAAG, GATGCCGACGCGCACGACCA, GAAGTCTCCCGTGCGCAGCC	SHANK3	107	sample	0.31	1.51	0.81	1.34	0.71	1.54	-0.89	2.06	2.02	0.67	1.98	1.43	1.23	0.78	0.76	-0.76	0.75	0.64	1.19
5	11	10074	4484	37.754	3999	41.1115	485	10.0701	572	572	0	471	0.445106	0.396962	0.0481437	89.1838	10.8162	60.5932	65.1663	12.7565	14.3036	82.3427	5	2	E11	F-024645-00	CTGCAGAAACGGGACCACGA, GATGCTGCACGTGCCCAAAG, GATGCCGACGCGCACGACCA, GAAGTCTCCCGTGCGCAGCC	SHANK3	107	sample	0.31	1.51	0.81	1.34	0.71	1.54	-0.89	2.06	2.02	0.67	1.98	1.43	1.23	0.78	0.76	-0.76	0.75	0.64	1.19
5	11	9857	3498	35.1635	2995	39.3977	503	9.95229	415	413	2	339	0.354875	0.303845	0.0510297	85.6204	14.3796	58.7764	64.1736	11.8639	13.7896	81.6867	5	3	E11	F-024645-00	CTGCAGAAACGGGACCACGA, GATGCTGCACGTGCCCAAAG, GATGCCGACGCGCACGACCA, GAAGTCTCCCGTGCGCAGCC	SHANK3	107	sample	0.31	1.51	0.81	1.34	0.71	1.54	-0.89	2.06	2.02	0.67	1.98	1.43	1.23	0.78	0.76	-0.76	0.75	0.64	1.19
5	12	9333	3045	35.0433	2605	39.2499	440	10.1386	223	223	0	180	0.326262	0.279117	0.0471445	85.5501	14.4499	59.2447	64.7217	7.32348	8.56046	80.7175	5	1	E12	F-012880-00	CTGCTTCAGCCACAAGACGT, GCAAGCTAGACTCACCACAT, AATGTTGGCGCTGTCAGACA, GCAAGTAATCCATCTCAGCC	MLC1	108	sample	0.21	1.1	0.73	1.03	0.58	0.84	1.13	0.6	0.6	0	0.5	1.05	0.96	0.76	0.43	-0.43	1.17	0.75	0.07
5	12	10196	4143	36.2204	3653	39.692	490	10.3388	505	503	2	420	0.406336	0.358278	0.0480581	88.1728	11.8272	61.3806	65.3709	12.1892	13.7695	83.1683	5	2	E12	F-012880-00	CTGCTTCAGCCACAAGACGT, GCAAGCTAGACTCACCACAT, AATGTTGGCGCTGTCAGACA, GCAAGTAATCCATCTCAGCC	MLC1	108	sample	0.21	1.1	0.73	1.03	0.58	0.84	1.13	0.6	0.6	0	0.5	1.05	0.96	0.76	0.43	-0.43	1.17	0.75	0.07
5	12	9541	3245	34.9683	2805	38.8235	440	10.3909	285	285	0	230	0.340111	0.293994	0.0461168	86.4407	13.5593	56.98	62.0321	8.78274	10.1604	80.7018	5	3	E12	F-012880-00	CTGCTTCAGCCACAAGACGT, GCAAGCTAGACTCACCACAT, AATGTTGGCGCTGTCAGACA, GCAAGTAATCCATCTCAGCC	MLC1	108	sample	0.21	1.1	0.73	1.03	0.58	0.84	1.13	0.6	0.6	0	0.5	1.05	0.96	0.76	0.43	-0.43	1.17	0.75	0.07
5	13	7406	2301	32.8001	1891	37.7017	410	10.1927	97	96	1	80	0.310694	0.255334	0.0553605	82.1817	17.8183	53.1508	60.2856	4.21556	5.07668	82.4742	5	1	E13	F-020450-00	CTGTGAATTCACCAGTGTTT, TTGGAATGGAGTGTAAAGGT, CTGATCATCAGCAATTTCCC, ACTAAGCCGTCCATTATACT	ANKRD26	109	sample	-1.76	-0.39	-0.89	-0.44	-0.62	0.33	-0.13	-0.65	-0.65	-0.67	-0.55	0.56	0.42	1.67	-0.72	0.72	-0.53	-0.75	-0.94
5	13	8234	2990	34.6799	2558	38.8147	432	10.1968	221	221	0	196	0.363128	0.310663	0.0524654	85.5518	14.4482	57.3244	62.7443	7.3913	8.63956	88.6878	5	2	E13	F-020450-00	CTGTGAATTCACCAGTGTTT, TTGGAATGGAGTGTAAAGGT, CTGATCATCAGCAATTTCCC, ACTAAGCCGTCCATTATACT	ANKRD26	109	sample	-1.76	-0.39	-0.89	-0.44	-0.62	0.33	-0.13	-0.65	-0.65	-0.67	-0.55	0.56	0.42	1.67	-0.72	0.72	-0.53	-0.75	-0.94
5	13	9115	2942	33.3593	2505	37.4367	437	9.98627	188	188	0	155	0.322765	0.274822	0.047943	85.1462	14.8538	56.1183	61.6367	6.39021	7.50499	82.4468	5	3	E13	F-020450-00	CTGTGAATTCACCAGTGTTT, TTGGAATGGAGTGTAAAGGT, CTGATCATCAGCAATTTCCC, ACTAAGCCGTCCATTATACT	ANKRD26	109	sample	-1.76	-0.39	-0.89	-0.44	-0.62	0.33	-0.13	-0.65	-0.65	-0.67	-0.55	0.56	0.42	1.67	-0.72	0.72	-0.53	-0.75	-0.94
5	14	9998	2941	35.2207	2545	39.1363	396	10.0556	274	274	0	214	0.294159	0.254551	0.0396079	86.5352	13.4648	58.7895	64.5972	9.31656	10.7662	78.1022	5	1	E14	F-015610-00	GCTGCTGCCGCTTGGCTACT, CGTGACCCGGCGCTGCACGG, TCGGAGCCCGAACAGCAGGA, GACATCGTGGAGCTGAACGT	KCTD12	110	sample	0.89	1.55	0.96	1.61	0.78	-0.05	0.08	1.3	1.32	0.67	1.27	0.88	1.01	-0.93	0.9	-0.9	0.98	0.78	0.89
5	14	10004	4082	36.4642	3609	39.9066	473	10.1987	457	454	3	369	0.408037	0.360756	0.0472811	88.4125	11.5875	60.1911	64.8933	11.1955	12.5797	80.744	5	2	E14	F-015610-00	GCTGCTGCCGCTTGGCTACT, CGTGACCCGGCGCTGCACGG, TCGGAGCCCGAACAGCAGGA, GACATCGTGGAGCTGAACGT	KCTD12	110	sample	0.89	1.55	0.96	1.61	0.78	-0.05	0.08	1.3	1.32	0.67	1.27	0.88	1.01	-0.93	0.9	-0.9	0.98	0.78	0.89
5	14	10548	3518	36.909	3122	40.278	396	10.3485	498	497	1	403	0.333523	0.29598	0.0375427	88.7436	11.2564	59.2666	64.3177	14.1558	15.9193	80.9237	5	3	E14	F-015610-00	GCTGCTGCCGCTTGGCTACT, CGTGACCCGGCGCTGCACGG, TCGGAGCCCGAACAGCAGGA, GACATCGTGGAGCTGAACGT	KCTD12	110	sample	0.89	1.55	0.96	1.61	0.78	-0.05	0.08	1.3	1.32	0.67	1.27	0.88	1.01	-0.93	0.9	-0.9	0.98	0.78	0.89
5	15	9038	3159	35.46	2739	39.333	420	10.2024	230	229	1	186	0.349524	0.303054	0.0464705	86.7047	13.2953	58.183	63.8919	7.28079	8.36072	80.8696	5	1	E15	F-014853-00	GGTTGCAGCAGCTCAAAGGT, TGACAATGACAGCTTCTACG, CACCCGTTGCCGCTCACCGT, TCTTCCTGCTCGGCCGAGAC	PRADC1	111	sample	-0.09	0.83	1.04	0.8	0.96	0.33	0.19	0.51	0.5	0.67	0.45	1.04	1.05	0.23	0.87	-0.87	0.87	0.8	0
5	15	9278	3592	34.7545	3160	38.0984	432	10.294	280	280	0	232	0.387152	0.340591	0.0465618	87.9733	12.0267	60.1893	64.5886	7.7951	8.86076	82.8571	5	2	E15	F-014853-00	GGTTGCAGCAGCTCAAAGGT, TGACAATGACAGCTTCTACG, CACCCGTTGCCGCTCACCGT, TCTTCCTGCTCGGCCGAGAC	PRADC1	111	sample	-0.09	0.83	1.04	0.8	0.96	0.33	0.19	0.51	0.5	0.67	0.45	1.04	1.05	0.23	0.87	-0.87	0.87	0.8	0
5	15	9647	3002	36.2572	2637	39.8639	365	10.2	307	305	2	259	0.311185	0.273349	0.0378356	87.8414	12.1586	60.0933	65.3773	10.2265	11.5662	84.3648	5	3	E15	F-014853-00	GGTTGCAGCAGCTCAAAGGT, TGACAATGACAGCTTCTACG, CACCCGTTGCCGCTCACCGT, TCTTCCTGCTCGGCCGAGAC	PRADC1	111	sample	-0.09	0.83	1.04	0.8	0.96	0.33	0.19	0.51	0.5	0.67	0.45	1.04	1.05	0.23	0.87	-0.87	0.87	0.8	0
5	16	8975	2672	35.6688	2311	39.6621	361	10.1053	229	228	1	195	0.297716	0.257493	0.0402228	86.4895	13.5105	59.8802	65.4695	8.57036	9.86586	85.1528	5	1	E16	F-030080-00	GATGAGGGCAGAGGCGCCGT, CTGGACGTAAGGGACCACAA, GCATGTGGCTGCTGCCAACC, TTGCATGCTGCTGCCTACGT	ANKRD52	112	sample	-0.15	0.18	2.16	0.3	2.44	-1.06	-0.73	0.53	0.55	0	0.68	0.12	0.29	-0.82	1.04	-1.04	2.31	2.77	0.59
5	16	8988	3272	38.0935	2901	41.6746	371	10.0916	364	363	1	313	0.364041	0.322764	0.0412773	88.6614	11.3386	64.0892	69.7346	11.1247	12.5129	85.989	5	2	E16	F-030080-00	GATGAGGGCAGAGGCGCCGT, CTGGACGTAAGGGACCACAA, GCATGTGGCTGCTGCCAACC, TTGCATGCTGCTGCCTACGT	ANKRD52	112	sample	-0.15	0.18	2.16	0.3	2.44	-1.06	-0.73	0.53	0.55	0	0.68	0.12	0.29	-0.82	1.04	-1.04	2.31	2.77	0.59
5	16	9771	2815	38.892	2510	42.3865	305	10.1344	288	287	1	249	0.288097	0.256883	0.0312148	89.1652	10.8348	63.6945	68.0876	10.2309	11.4343	86.4583	5	3	E16	F-030080-00	GATGAGGGCAGAGGCGCCGT, CTGGACGTAAGGGACCACAA, GCATGTGGCTGCTGCCAACC, TTGCATGCTGCTGCCTACGT	ANKRD52	112	sample	-0.15	0.18	2.16	0.3	2.44	-1.06	-0.73	0.53	0.55	0	0.68	0.12	0.29	-0.82	1.04	-1.04	2.31	2.77	0.59
5	17	10846	3727	35.4277	3298	38.7035	429	10.2448	424	423	1	340	0.343629	0.304075	0.0395538	88.4894	11.5106	58.4921	63.0988	11.3764	12.826	80.1887	5	1	E17				113	empty
5	17	10954	4495	36.2036	4043	39.0979	452	10.3142	662	657	5	536	0.410352	0.369089	0.0412635	89.9444	10.0556	61.1791	65.1991	14.7275	16.2503	80.9668	5	2	E17				113	empty
5	17	10985	3409	36.3966	3087	39.1114	322	10.3696	365	363	2	278	0.310332	0.28102	0.0293127	90.5544	9.44559	59.7536	63.2329	10.707	11.759	76.1644	5	3	E17				113	empty
5	18	10838	3720	35.9073	3307	39.1503	413	9.93947	432	432	0	362	0.343237	0.30513	0.0381067	88.8978	11.1022	58.4677	62.8062	11.6129	13.0632	83.7963	5	1	E18				114	empty
5	18	10448	4096	35.8965	3648	39.0688	448	10.0647	571	569	2	470	0.392037	0.349158	0.042879	89.0625	10.9375	60.7178	64.6107	13.9404	15.5976	82.3117	5	2	E18				114	empty
5	18	10498	3497	34.2708	3061	37.7122	436	10.1101	329	328	1	266	0.333111	0.291579	0.0415317	87.5322	12.4678	58.0498	62.8226	9.40806	10.7155	80.8511	5	3	E18				114	empty
5	19	10580	3511	34.7459	3060	38.3784	451	10.0998	339	339	0	273	0.331853	0.289225	0.0426276	87.1547	12.8453	58.274	63.3007	9.65537	11.0784	80.531	5	1	E19				115	empty
5	19	10678	3906	35.8323	3452	39.1822	454	10.3612	517	514	3	419	0.365799	0.323282	0.0425173	88.3769	11.6231	59.4726	64.1078	13.236	14.8899	81.0445	5	2	E19				115	empty
5	19	10235	3726	35.131	3282	38.5055	444	10.1869	338	338	0	280	0.364045	0.320664	0.0433806	88.0837	11.9163	58.8835	63.9549	9.07139	10.2986	82.8402	5	3	E19				115	empty
5	20	10841	3609	35.2488	3177	38.6654	432	10.1227	413	413	0	340	0.332903	0.293054	0.0398487	88.0299	11.9701	58.7975	63.6135	11.4436	12.9997	82.3245	5	1	E20				116	empty
5	20	10772	3273	33.9178	2804	37.8855	469	10.1962	329	328	1	271	0.303843	0.260304	0.0435388	85.6706	14.3294	59.1201	64.622	10.0519	11.6976	82.3708	5	2	E20				116	empty
5	20	11130	4174	37.3086	3788	40.0615	386	10.2927	591	589	2	475	0.375022	0.340341	0.034681	90.7523	9.24772	60.1821	63.886	14.1591	15.5491	80.3723	5	3	E20				116	empty
5	21	10675	4014	35.7108	3531	39.2135	483	10.1035	437	437	0	340	0.376019	0.330773	0.0452459	87.9671	12.0329	59.7409	64.5709	10.8869	12.3761	77.8032	5	1	E21				117	empty
5	21	11327	4804	36.1415	4293	39.2294	511	10.1996	739	736	3	579	0.424119	0.379006	0.0451134	89.363	10.637	59.9709	64.4771	15.383	17.1442	78.3491	5	2	E21				117	empty
5	21	10968	4088	35.5619	3614	38.8769	474	10.2869	536	530	6	426	0.372721	0.329504	0.0432166	88.4051	11.5949	58.4883	63.3924	13.1115	14.6652	79.4776	5	3	E21				117	empty
5	22	10787	3522	35.2405	3110	38.5698	412	10.1092	359	359	0	289	0.326504	0.28831	0.0381941	88.3021	11.6979	59.5968	64.7267	10.1931	11.5434	80.5014	5	1	E22				118	empty
5	22	11029	4490	36.6599	4050	39.5254	440	10.2841	726	723	3	547	0.407109	0.367214	0.0398948	90.2004	9.79955	58.686	62.4444	16.1693	17.8519	75.3444	5	2	E22				118	empty
5	22	11283	4279	36.3938	3832	39.446	447	10.2282	557	553	4	445	0.379243	0.339626	0.0396171	89.5536	10.4464	60.0608	64.5094	13.0171	14.4311	79.8923	5	3	E22				118	empty
5	23	8467	3527	36.9325	3120	40.4317	407	10.1081	496	496	0	426	0.416558	0.368489	0.048069	88.4604	11.5396	61.5537	66.9551	14.0629	15.8974	85.8871	5	1	E23				119	rab8a	-0.67	1.98	1.8	2.12	0.96	0.13	-0.73	3.53	3.51	-0.34	3.78	2.64	2.82	0.5	1.63	-1.63	2.29	2.18	2.55
5	23	8648	3862	35.9029	3404	39.3314	458	10.4214	557	557	0	466	0.446577	0.393617	0.0529602	88.1409	11.8591	61.3413	66.4806	14.4226	16.3631	83.6625	5	2	E23				119	rab8a	-0.67	1.98	1.8	2.12	0.96	0.13	-0.73	3.53	3.51	-0.34	3.78	2.64	2.82	0.5	1.63	-1.63	2.29	2.18	2.55
5	23	9283	3731	36.8049	3363	39.7291	368	10.0815	547	546	1	472	0.401917	0.362275	0.0396424	90.1367	9.86331	62.8786	66.964	14.6609	16.2355	86.2888	5	3	E23				119	rab8a	-0.67	1.98	1.8	2.12	0.96	0.13	-0.73	3.53	3.51	-0.34	3.78	2.64	2.82	0.5	1.63	-1.63	2.29	2.18	2.55
5	24	8828	3853	36.7166	3454	39.7881	399	10.1278	571	569	2	485	0.436452	0.391255	0.0451971	89.6444	10.3556	62.4708	66.7053	14.8196	16.4737	84.9387	5	1	E24				120	rab8a	-0.3	2.9	1.95	3.03	1.37	-0.02	-0.62	4.38	4.36	1.35	4.6	3.67	3.83	-0.04	2.13	-2.13	2.05	1.34	3.28
5	24	8953	3568	35.7242	3203	38.6466	365	10.0795	501	500	1	426	0.398526	0.357757	0.0407685	89.7702	10.2298	61.9675	66.1879	14.0415	15.6104	85.0299	5	2	E24				120	rab8a	-0.3	2.9	1.95	3.03	1.37	-0.02	-0.62	4.38	4.36	1.35	4.6	3.67	3.83	-0.04	2.13	-2.13	2.05	1.34	3.28
5	24	9684	4356	37.3322	3951	40.1177	405	10.158	853	850	3	687	0.449814	0.407993	0.0418216	90.7025	9.29752	61.5702	65.3759	19.5822	21.5135	80.5393	5	3	E24				120	rab8a	-0.3	2.9	1.95	3.03	1.37	-0.02	-0.62	4.38	4.36	1.35	4.6	3.67	3.83	-0.04	2.13	-2.13	2.05	1.34	3.28
6	1	7581	1337	29.721	1020	35.8353	317	10.0473	21	20	1	14	0.176362	0.134547	0.0418151	76.2902	23.7098	49.9626	60.3922	1.57068	1.96078	66.6667	5	1	F01				121	rhoa	-1.58	-2.71	-3.55	-2.7	-2.91	-1.6	-1.22	-2.07	-2.05	0	-2.15	-3	-3.04	-0.55	-3.93	3.93	-3.28	-3.4	-2.49
6	1	8655	1462	30.3427	1146	35.9773	316	9.90823	37	36	1	34	0.16892	0.132409	0.0365107	78.3858	21.6142	50.7524	58.1152	2.53078	3.14136	91.8919	5	2	F01				121	rhoa	-1.58	-2.71	-3.55	-2.7	-2.91	-1.6	-1.22	-2.07	-2.05	0	-2.15	-3	-3.04	-0.55	-3.93	3.93	-3.28	-3.4	-2.49
6	1	7723	1455	29.5663	1136	35.0229	319	10.1348	48	48	0	36	0.188398	0.147093	0.0413052	78.0756	21.9244	46.1856	52.7289	3.29897	4.22535	75	5	3	F01				121	rhoa	-1.58	-2.71	-3.55	-2.7	-2.91	-1.6	-1.22	-2.07	-2.05	0	-2.15	-3	-3.04	-0.55	-3.93	3.93	-3.28	-3.4	-2.49
6	2	6966	1492	25.7554	1036	32.584	456	10.2412	12	12	0	11	0.214183	0.148722	0.0654608	69.437	30.563	41.2198	51.5444	0.80429	1.1583	91.6667	5	1	F02				122	rhoa	-2.21	-2.37	-6.01	-2.75	-5.58	1.66	1.19	-2.32	-2.35	-0.67	-2.44	-2.12	-3.03	3.44	-9.23	9.23	-6.27	-5.34	-3.08
6	2	8391	1656	27.2971	1166	34.4202	490	10.3469	19	19	0	17	0.197354	0.138958	0.0583959	70.4106	29.5894	45.1087	54.717	1.14734	1.6295	89.4737	5	2	F02				122	rhoa	-2.21	-2.37	-6.01	-2.75	-5.58	1.66	1.19	-2.32	-2.35	-0.67	-2.44	-2.12	-3.03	3.44	-9.23	9.23	-6.27	-5.34	-3.08
6	2	7282	1583	25.2925	1075	32.3628	508	10.3307	9	9	0	7	0.217385	0.147624	0.0697611	67.909	32.091	38.9135	48.6512	0.568541	0.837209	77.7778	5	3	F02				122	rhoa	-2.21	-2.37	-6.01	-2.75	-5.58	1.66	1.19	-2.32	-2.35	-0.67	-2.44	-2.12	-3.03	3.44	-9.23	9.23	-6.27	-5.34	-3.08
6	3	9790	2553	32.2487	2076	37.3165	477	10.1929	232	232	0	182	0.260776	0.212053	0.0487232	81.3161	18.6839	50.8813	57.7071	9.08735	11.1753	78.4483	5	1	F03	F-009541-00	GTCCGAGACGGCGTACACAC, TCTCGGACCTGAGGAAGAGT, ACACAGCCTGGACCACGTTC, ACTCTTCCTCAGGTCCGAGA	GGT5	123	sample	0.68	0	-1.3	-0.21	-0.71	1.38	-0.13	0.34	0.33	1.35	0.23	-0.83	-0.92	0.61	-1.43	1.43	-2.2	-2.07	0.31
6	3	10322	3281	34.1966	2797	38.3883	484	9.97314	340	337	3	270	0.317865	0.270975	0.0468901	85.2484	14.7516	57.452	63.0676	10.3627	12.0486	79.4118	5	2	F03	F-009541-00	GTCCGAGACGGCGTACACAC, TCTCGGACCTGAGGAAGAGT, ACACAGCCTGGACCACGTTC, ACTCTTCCTCAGGTCCGAGA	GGT5	123	sample	0.68	0	-1.3	-0.21	-0.71	1.38	-0.13	0.34	0.33	1.35	0.23	-0.83	-0.92	0.61	-1.43	1.43	-2.2	-2.07	0.31
6	3	8906	2220	32.4716	1767	38.1822	453	10.1965	152	149	3	117	0.24927	0.198406	0.0508646	79.5946	20.4054	49.6396	57.8381	6.84685	8.43237	76.9737	5	3	F03	F-009541-00	GTCCGAGACGGCGTACACAC, TCTCGGACCTGAGGAAGAGT, ACACAGCCTGGACCACGTTC, ACTCTTCCTCAGGTCCGAGA	GGT5	123	sample	0.68	0	-1.3	-0.21	-0.71	1.38	-0.13	0.34	0.33	1.35	0.23	-0.83	-0.92	0.61	-1.43	1.43	-2.2	-2.07	0.31
6	4	9684	2857	32.8547	2379	37.4031	478	10.2176	188	187	1	153	0.295023	0.245663	0.0493598	83.2692	16.7308	53.0977	59.773	6.58033	7.86045	81.383	5	1	F04	F-014248-00	GTGGGTTCCACCACTATGGA, CTGAGGCCGATCTCCTCCAT, TTCTGTGGGTTCCACCACTA, CCAGGACTTACTCACCTGGT	LBH	124	sample	0.57	0.68	0.07	0.5	0.77	1	0.06	0.42	0.43	0.67	0.29	0.05	-0.03	0.36	-0.6	0.6	-1.27	-1.11	1.02
6	4	10022	2849	35.2503	2407	39.8899	442	9.98416	350	349	1	276	0.284275	0.240172	0.044103	84.4858	15.5142	54.6859	61.1134	12.285	14.4994	78.8571	5	2	F04	F-014248-00	GTGGGTTCCACCACTATGGA, CTGAGGCCGATCTCCTCCAT, TTCTGTGGGTTCCACCACTA, CCAGGACTTACTCACCTGGT	LBH	124	sample	0.57	0.68	0.07	0.5	0.77	1	0.06	0.42	0.43	0.67	0.29	0.05	-0.03	0.36	-0.6	0.6	-1.27	-1.11	1.02
6	4	10276	3531	36.0023	3083	39.7438	448	10.2545	452	450	2	365	0.343616	0.300019	0.0435967	87.3124	12.6876	57.0377	62.2121	12.8009	14.5962	80.7522	5	3	F04	F-014248-00	GTGGGTTCCACCACTATGGA, CTGAGGCCGATCTCCTCCAT, TTCTGTGGGTTCCACCACTA, CCAGGACTTACTCACCTGGT	LBH	124	sample	0.57	0.68	0.07	0.5	0.77	1	0.06	0.42	0.43	0.67	0.29	0.05	-0.03	0.36	-0.6	0.6	-1.27	-1.11	1.02
6	5	7635	2445	36.463	2070	41.2005	375	10.312	215	215	0	179	0.320236	0.27112	0.0491159	84.6626	15.3374	55.2556	62.1739	8.79346	10.3865	83.2558	5	1	F05	F-012571-00	CTTTACATCGCTGAGAGGTA, CTACCTCTCAGCGATGTAAA, ATGGTGAATGCCAAATTTGA, GTACCCTTTACATCGCTGAG	CLNS1A	125	sample	-1.53	0.78	2.1	0.77	2.76	0.13	0.76	0.65	0.67	-0.67	0.73	1.02	1.05	0.68	0.74	-0.74	0.71	0.38	0.66
6	5	9235	3566	38.0123	3143	41.7604	423	10.1631	378	378	0	318	0.38614	0.340336	0.045804	88.138	11.862	61.0488	66.2743	10.6001	12.0267	84.127	5	2	F05	F-012571-00	CTTTACATCGCTGAGAGGTA, CTACCTCTCAGCGATGTAAA, ATGGTGAATGCCAAATTTGA, GTACCCTTTACATCGCTGAG	CLNS1A	125	sample	-1.53	0.78	2.1	0.77	2.76	0.13	0.76	0.65	0.67	-0.67	0.73	1.02	1.05	0.68	0.74	-0.74	0.71	0.38	0.66
6	5	8376	3214	37.5221	2806	41.4768	408	10.3235	355	355	0	283	0.383715	0.335005	0.0487106	87.3055	12.6945	58.6808	63.5424	11.0454	12.6515	79.7183	5	3	F05	F-012571-00	CTTTACATCGCTGAGAGGTA, CTACCTCTCAGCGATGTAAA, ATGGTGAATGCCAAATTTGA, GTACCCTTTACATCGCTGAG	CLNS1A	125	sample	-1.53	0.78	2.1	0.77	2.76	0.13	0.76	0.65	0.67	-0.67	0.73	1.02	1.05	0.68	0.74	-0.74	0.71	0.38	0.66
6	6	8457	2549	33.3099	2138	37.7535	411	10.1946	119	119	0	106	0.301407	0.252808	0.0485988	83.876	16.124	53.7073	60.1497	4.6685	5.56595	89.0756	5	1	F06	F-023465-00	GCAATACTTGGCATCCACCT, GCTGTACACCGCCATCACAC, CACATCCTCTGTTTGTCCTA, ACATAGCACCTTGGCGAGGT	TRANK1	126	sample	-0.14	-0.01	-0.1	-0.07	0.12	0.2	-0.12	-0.03	-0.04	0.34	-0.13	-0.23	-0.29	0.47	-0.34	0.34	0.57	0.69	0.03
6	6	9514	3086	35.0227	2642	39.1964	444	10.1869	296	293	3	236	0.324364	0.277696	0.0466681	85.6124	14.3876	59.9482	65.2536	9.5917	11.0901	79.7297	5	2	F06	F-023465-00	GCAATACTTGGCATCCACCT, GCTGTACACCGCCATCACAC, CACATCCTCTGTTTGTCCTA, ACATAGCACCTTGGCGAGGT	TRANK1	126	sample	-0.14	-0.01	-0.1	-0.07	0.12	0.2	-0.12	-0.03	-0.04	0.34	-0.13	-0.23	-0.29	0.47	-0.34	0.34	0.57	0.69	0.03
6	6	10347	2928	35.2497	2535	39.1475	393	10.1069	305	305	0	243	0.282981	0.244999	0.037982	86.5779	13.4221	58.709	64.142	10.4167	12.0316	79.6721	5	3	F06	F-023465-00	GCAATACTTGGCATCCACCT, GCTGTACACCGCCATCACAC, CACATCCTCTGTTTGTCCTA, ACATAGCACCTTGGCGAGGT	TRANK1	126	sample	-0.14	-0.01	-0.1	-0.07	0.12	0.2	-0.12	-0.03	-0.04	0.34	-0.13	-0.23	-0.29	0.47	-0.34	0.34	0.57	0.69	0.03
6	7	10035	2447	34.5407	2070	38.9845	377	10.1406	183	181	2	142	0.243847	0.206278	0.0375685	84.5934	15.4066	56.273	63.2367	7.47855	8.74396	77.5956	5	1	F07	F-005942-00	CTCATCATATCTGGCATATA, AGTTGAGGTGAGATATGTCT, GTAATCATAGGGAACATTCA, GGTGCAATAGACACTGACAA	MEP1B	127	sample	0.93	-0.19	0.37	-0.21	0.25	-0.25	-0.52	0.29	0.28	2.02	0.21	-1.12	-1.07	-1.06	-0.03	0.03	-0.2	-0.4	0.41
6	7	10138	3690	35.6661	3222	39.3349	468	10.4081	393	389	4	330	0.363977	0.317814	0.046163	87.3171	12.6829	58.103	63.3457	10.6504	12.0732	83.9695	5	2	F07	F-005942-00	CTCATCATATCTGGCATATA, AGTTGAGGTGAGATATGTCT, GTAATCATAGGGAACATTCA, GGTGCAATAGACACTGACAA	MEP1B	127	sample	0.93	-0.19	0.37	-0.21	0.25	-0.25	-0.52	0.29	0.28	2.02	0.21	-1.12	-1.07	-1.06	-0.03	0.03	-0.2	-0.4	0.41
6	7	10367	2656	33.8445	2270	37.8978	386	10.0078	258	257	1	209	0.256198	0.218964	0.0372335	85.4669	14.5331	55.497	61.0573	9.71386	11.3216	81.0078	5	3	F07	F-005942-00	CTCATCATATCTGGCATATA, AGTTGAGGTGAGATATGTCT, GTAATCATAGGGAACATTCA, GGTGCAATAGACACTGACAA	MEP1B	127	sample	0.93	-0.19	0.37	-0.21	0.25	-0.25	-0.52	0.29	0.28	2.02	0.21	-1.12	-1.07	-1.06	-0.03	0.03	-0.2	-0.4	0.41
6	8	4027	1283	32.5534	1006	38.7485	277	10.0542	22	22	0	20	0.318599	0.249814	0.0687857	78.41	21.59	48.4801	57.1571	1.71473	2.18688	90.9091	5	1	F08	F-027238-00	GTTGTACGCATCGAAAGGTA, GATTGACGGCGTGAGTTTAC, TGTATTGTCTGTCAGAGGGA, GCTGTTCATTTCAGGATTGA	RPL7L1	128	sample	-6.93	-3.43	-1.07	-3.24	0.39	-3.76	-1.17	-2.26	-2.29	-0.67	-2.39	0.04	-0.4	4	-2.95	2.95	-2.67	-1.8	-2.63
6	8	3231	1090	33.4275	880	38.9955	210	10.0952	26	26	0	22	0.337357	0.272361	0.0649954	80.7339	19.2661	52.2018	60.9091	2.38532	2.95455	84.6154	5	2	F08	F-027238-00	GTTGTACGCATCGAAAGGTA, GATTGACGGCGTGAGTTTAC, TGTATTGTCTGTCAGAGGGA, GCTGTTCATTTCAGGATTGA	RPL7L1	128	sample	-6.93	-3.43	-1.07	-3.24	0.39	-3.76	-1.17	-2.26	-2.29	-0.67	-2.39	0.04	-0.4	4	-2.95	2.95	-2.67	-1.8	-2.63
6	8	4026	1058	33.7297	846	39.6761	212	10	17	17	0	17	0.262792	0.210134	0.0526577	79.9622	20.0378	51.7958	60.9929	1.60681	2.00946	100	5	3	F08	F-027238-00	GTTGTACGCATCGAAAGGTA, GATTGACGGCGTGAGTTTAC, TGTATTGTCTGTCAGAGGGA, GCTGTTCATTTCAGGATTGA	RPL7L1	128	sample	-6.93	-3.43	-1.07	-3.24	0.39	-3.76	-1.17	-2.26	-2.29	-0.67	-2.39	0.04	-0.4	4	-2.95	2.95	-2.67	-1.8	-2.63
6	9	7839	2069	33.0812	1694	38.1311	375	10.2693	75	74	1	66	0.263937	0.216099	0.0478377	81.8753	18.1247	54.0841	61.2161	3.62494	4.36836	88	5	1	F09	F-009540-00	AATCGAGTGCACTTGTTCAT, GCAGTTGAGAATCATCATCT, GTAGAGGTTGAAAGCGAACT, TTTCCTTGTGGAAGTCGGCA	SERPIND1	129	sample	-0.76	0.04	-0.3	-0.01	-0.21	-0.45	0.4	-0.43	-0.43	0	-0.45	0.32	0.31	0.46	-0.22	0.22	-0.25	-0.44	-0.65
6	9	9045	3201	34.7523	2767	38.6205	434	10.0899	248	247	1	206	0.353897	0.305915	0.0479823	86.4417	13.5583	58.8566	64.1489	7.74758	8.92664	83.0645	5	2	F09	F-009540-00	AATCGAGTGCACTTGTTCAT, GCAGTTGAGAATCATCATCT, GTAGAGGTTGAAAGCGAACT, TTTCCTTGTGGAAGTCGGCA	SERPIND1	129	sample	-0.76	0.04	-0.3	-0.01	-0.21	-0.45	0.4	-0.43	-0.43	0	-0.45	0.32	0.31	0.46	-0.22	0.22	-0.25	-0.44	-0.65
6	9	9040	2821	34.977	2445	38.7832	376	10.2261	245	245	0	204	0.312058	0.270465	0.0415929	86.6714	13.3286	56.6111	61.8814	8.68486	10.0204	83.2653	5	3	F09	F-009540-00	AATCGAGTGCACTTGTTCAT, GCAGTTGAGAATCATCATCT, GTAGAGGTTGAAAGCGAACT, TTTCCTTGTGGAAGTCGGCA	SERPIND1	129	sample	-0.76	0.04	-0.3	-0.01	-0.21	-0.45	0.4	-0.43	-0.43	0	-0.45	0.32	0.31	0.46	-0.22	0.22	-0.25	-0.44	-0.65
6	10	8832	2717	34.6713	2327	38.78	390	10.1564	179	178	1	155	0.307631	0.263474	0.0441576	85.6459	14.3541	57.4899	63.3004	6.58815	7.64933	86.5922	5	1	F10	F-003267-00	GGATGTCATGGGTCACAATG, CATTAGCCAGCTTGTCACAA, ACATCAGGATCTGGGACCAC, GTTATTGAAGCAAACCTAGA	HUS1	130	sample	-0.3	0.39	0.78	0.38	0.42	-0.18	-1.02	-0.03	-0.04	0	0.01	0.37	0.45	-0.14	0.42	-0.42	0.58	0.55	-0.31
6	10	9033	3522	36.2189	3127	39.5241	395	10.0532	306	305	1	256	0.389904	0.346175	0.0437286	88.7848	11.2152	60.6758	65.0144	8.68825	9.75376	83.6601	5	2	F10	F-003267-00	GGATGTCATGGGTCACAATG, CATTAGCCAGCTTGTCACAA, ACATCAGGATCTGGGACCAC, GTTATTGAAGCAAACCTAGA	HUS1	130	sample	-0.3	0.39	0.78	0.38	0.42	-0.18	-1.02	-0.03	-0.04	0	0.01	0.37	0.45	-0.14	0.42	-0.42	0.58	0.55	-0.31
6	10	9629	2944	35.7799	2539	39.9165	405	9.84691	229	228	1	192	0.305743	0.263683	0.0420604	86.2432	13.7568	58.356	63.9228	7.77853	8.97991	83.8428	5	3	F10	F-003267-00	GGATGTCATGGGTCACAATG, CATTAGCCAGCTTGTCACAA, ACATCAGGATCTGGGACCAC, GTTATTGAAGCAAACCTAGA	HUS1	130	sample	-0.3	0.39	0.78	0.38	0.42	-0.18	-1.02	-0.03	-0.04	0	0.01	0.37	0.45	-0.14	0.42	-0.42	0.58	0.55	-0.31
6	11	6841	2088	32.8841	1760	37.129	328	10.1067	164	163	1	147	0.305219	0.257272	0.0479462	84.2912	15.7088	58.6207	66.0795	7.85441	9.26136	89.6341	5	1	F11	F-019716-00	GCATACCACTTTACAATGCA, TAGTAAGAACGTTCTCGCAT, GTGGTATGCCTTATCCAGAA, GCTATGTACACAAACCAGGT	SRP72	131	sample	-2.33	-0.44	0.2	-0.44	-0.1	-0.74	-0.87	-0.01	-0.01	0	0.25	0.73	0.56	0.78	-0.16	0.16	0.96	1.24	0.25
6	11	7990	3269	35.565	2884	38.9681	385	10.0727	365	364	1	317	0.409136	0.360951	0.0481852	88.2227	11.7773	60.8749	65.846	11.1655	12.6214	86.8493	5	2	F11	F-019716-00	GCATACCACTTTACAATGCA, TAGTAAGAACGTTCTCGCAT, GTGGTATGCCTTATCCAGAA, GCTATGTACACAAACCAGGT	SRP72	131	sample	-2.33	-0.44	0.2	-0.44	-0.1	-0.74	-0.87	-0.01	-0.01	0	0.25	0.73	0.56	0.78	-0.16	0.16	0.96	1.24	0.25
6	11	7731	2535	34.9704	2160	39.3208	375	9.912	231	231	0	212	0.327901	0.279395	0.048506	85.2071	14.7929	58.501	65.1852	9.11243	10.6944	91.7749	5	3	F11	F-019716-00	GCATACCACTTTACAATGCA, TAGTAAGAACGTTCTCGCAT, GTGGTATGCCTTATCCAGAA, GCTATGTACACAAACCAGGT	SRP72	131	sample	-2.33	-0.44	0.2	-0.44	-0.1	-0.74	-0.87	-0.01	-0.01	0	0.25	0.73	0.56	0.78	-0.16	0.16	0.96	1.24	0.25
6	12	7467	2538	35.0764	2189	39.0685	349	10.0372	138	138	0	123	0.339896	0.293157	0.046739	86.249	13.751	57.6832	63.4993	5.43735	6.30425	89.1304	5	1	F12	F-023947-00	GGTGCTCAAGAGGAGATACA, CTGCAGGGTCGAATAATGCA, GGTGCCGTTCCTGCCTTGGA, GGAATGCCTCCAGAACAACC	SOWAHB	132	sample	-1.34	-0.03	0.76	0.05	0.7	0.03	-0.18	-0.53	-0.53	-0.67	-0.43	0.97	0.87	0.97	0.33	-0.33	0.81	0.94	-0.94
6	12	8606	3038	35.0105	2593	39.2441	445	10.3416	199	199	0	177	0.35301	0.301301	0.0517081	85.3522	14.6478	63.0349	68.8392	6.55036	7.67451	88.9447	5	2	F12	F-023947-00	GGTGCTCAAGAGGAGATACA, CTGCAGGGTCGAATAATGCA, GGTGCCGTTCCTGCCTTGGA, GGAATGCCTCCAGAACAACC	SOWAHB	132	sample	-1.34	-0.03	0.76	0.05	0.7	0.03	-0.18	-0.53	-0.53	-0.67	-0.43	0.97	0.87	0.97	0.33	-0.33	0.81	0.94	-0.94
6	12	8628	2910	35.7405	2510	39.8183	400	10.1525	186	186	0	167	0.337274	0.290913	0.0463607	86.2543	13.7457	58.9003	64.6215	6.39175	7.41036	89.7849	5	3	F12	F-023947-00	GGTGCTCAAGAGGAGATACA, CTGCAGGGTCGAATAATGCA, GGTGCCGTTCCTGCCTTGGA, GGAATGCCTCCAGAACAACC	SOWAHB	132	sample	-1.34	-0.03	0.76	0.05	0.7	0.03	-0.18	-0.53	-0.53	-0.67	-0.43	0.97	0.87	0.97	0.33	-0.33	0.81	0.94	-0.94
6	13	10057	2801	35.4163	2453	38.9943	348	10.1954	244	244	0	206	0.278512	0.24391	0.0346028	87.5759	12.4241	58.4791	63.5956	8.71117	9.947	84.4262	5	1	F13	F-010633-00	GTTCACAGAAGGAGCCTACC, CTGATTTCCACCCTCCCGGT, CACTTTCAGTACAGCCAGCT, ACAGAAGGAGCCTACCGGGA	GOLGA5	133	sample	0.8	1.83	1	1.84	0.63	0.45	-0.11	1.37	1.37	1.35	1.31	1.65	1.69	0.01	1.25	-1.25	0.99	0.66	0.62
6	13	10220	4263	36.1417	3786	39.4062	477	10.2306	465	460	5	373	0.417123	0.37045	0.0466732	88.8107	11.1893	58.8787	63.4443	10.9078	12.15	80.2151	5	2	F13	F-010633-00	GTTCACAGAAGGAGCCTACC, CTGATTTCCACCCTCCCGGT, CACTTTCAGTACAGCCAGCT, ACAGAAGGAGCCTACCGGGA	GOLGA5	133	sample	0.8	1.83	1	1.84	0.63	0.45	-0.11	1.37	1.37	1.35	1.31	1.65	1.69	0.01	1.25	-1.25	0.99	0.66	0.62
6	13	10020	3654	36.4182	3233	39.8469	421	10.0879	512	511	1	419	0.364671	0.322655	0.042016	88.4784	11.5216	59.5512	64.6458	14.012	15.8058	81.8359	5	3	F13	F-010633-00	GTTCACAGAAGGAGCCTACC, CTGATTTCCACCCTCCCGGT, CACTTTCAGTACAGCCAGCT, ACAGAAGGAGCCTACCGGGA	GOLGA5	133	sample	0.8	1.83	1	1.84	0.63	0.45	-0.11	1.37	1.37	1.35	1.31	1.65	1.69	0.01	1.25	-1.25	0.99	0.66	0.62
6	14	9577	3015	33.7005	2550	38.0325	465	9.94409	156	156	0	131	0.314817	0.266263	0.0485538	84.5771	15.4229	57.6119	63.6078	5.17413	6.11765	83.9744	5	1	F14	F-016612-00	GACCCAGTCACATTAAATGT, CACCACATTGACGCGTTACC, TTGTGGAGCTGTCTAGTACT, GCAACTAACCATCACCACTA	KCTD6	134	sample	-0.04	0.95	-0.24	0.79	-0.3	1.17	0.27	-0.33	-0.32	0	-0.32	0.55	0.52	0.58	-0.04	0.04	0.51	0.61	-0.46
6	14	9592	3651	35.7729	3153	39.8081	498	10.2249	416	415	1	345	0.38063	0.328711	0.0519183	86.3599	13.6401	59.7918	65.1126	11.3941	13.1621	82.9327	5	2	F14	F-016612-00	GACCCAGTCACATTAAATGT, CACCACATTGACGCGTTACC, TTGTGGAGCTGTCTAGTACT, GCAACTAACCATCACCACTA	KCTD6	134	sample	-0.04	0.95	-0.24	0.79	-0.3	1.17	0.27	-0.33	-0.32	0	-0.32	0.55	0.52	0.58	-0.04	0.04	0.51	0.61	-0.46
6	14	9068	2696	34.1932	2318	38.0997	378	10.2381	203	202	1	160	0.297309	0.255624	0.041685	85.9792	14.0208	57.3813	62.7696	7.52967	8.71441	78.8177	5	3	F14	F-016612-00	GACCCAGTCACATTAAATGT, CACCACATTGACGCGTTACC, TTGTGGAGCTGTCTAGTACT, GCAACTAACCATCACCACTA	KCTD6	134	sample	-0.04	0.95	-0.24	0.79	-0.3	1.17	0.27	-0.33	-0.32	0	-0.32	0.55	0.52	0.58	-0.04	0.04	0.51	0.61	-0.46
6	15	9382	2805	35.8446	2428	39.8517	377	10.0371	229	229	0	191	0.298977	0.258793	0.0401833	86.5597	13.4403	57.861	63.6326	8.16399	9.43163	83.4061	5	1	F15	F-024531-00	CTGGAAGCAATGATGATACC, ATTAATGAGAGCAACGACCG, CAATGCCGATCCCAACATAC, CAACAGCAAAGTTGCCCTGT	ANKRD34B	135	sample	0.26	1.68	1.11	1.58	1.05	0.67	-0.23	0.87	0.9	0	0.9	1.5	1.49	0.21	0.81	-0.81	1	0.72	0.21
6	15	9794	4013	36.6347	3536	40.1906	477	10.2746	405	405	0	334	0.409741	0.361037	0.0487033	88.1136	11.8864	60.9768	65.4129	10.0922	11.4536	82.4691	5	2	F15	F-024531-00	CTGGAAGCAATGATGATACC, ATTAATGAGAGCAACGACCG, CAATGCCGATCCCAACATAC, CAACAGCAAAGTTGCCCTGT	ANKRD34B	135	sample	0.26	1.68	1.11	1.58	1.05	0.67	-0.23	0.87	0.9	0	0.9	1.5	1.49	0.21	0.81	-0.81	1	0.72	0.21
6	15	10065	3705	36.0103	3273	39.4241	432	10.1458	323	321	2	272	0.368107	0.325186	0.042921	88.3401	11.6599	59.865	64.1919	8.71795	9.80752	84.2105	5	3	F15	F-024531-00	CTGGAAGCAATGATGATACC, ATTAATGAGAGCAACGACCG, CAATGCCGATCCCAACATAC, CAACAGCAAAGTTGCCCTGT	ANKRD34B	135	sample	0.26	1.68	1.11	1.58	1.05	0.67	-0.23	0.87	0.9	0	0.9	1.5	1.49	0.21	0.81	-0.81	1	0.72	0.21
6	16	8928	2750	33.0582	2316	37.3364	434	10.2281	160	158	2	130	0.30802	0.259409	0.0486111	84.2182	15.7818	56.2909	61.9603	5.81818	6.82211	81.25	5	1	F16	F-016991-00	GTGCTACGAAGACACCATGT, CTGACCCTCACCTTTGTAAT, CATCTCGGTCGATGAAGTAC, TGACCCTCACCTTTGTAATA	KCTD7	136	sample	0.11	1.56	0.76	1.53	0.38	0.76	0.66	1.05	1.04	0	0.91	1.46	1.42	0.67	0.5	-0.5	0.51	0.57	0.26
6	16	9953	4058	36.2804	3559	39.9264	499	10.2766	524	523	1	419	0.407716	0.357581	0.0501356	87.7033	12.2967	59.8078	65.0464	12.9128	14.6951	79.9618	5	2	F16	F-016991-00	GTGCTACGAAGACACCATGT, CTGACCCTCACCTTTGTAAT, CATCTCGGTCGATGAAGTAC, TGACCCTCACCTTTGTAATA	KCTD7	136	sample	0.11	1.56	0.76	1.53	0.38	0.76	0.66	1.05	1.04	0	0.91	1.46	1.42	0.67	0.5	-0.5	0.51	0.57	0.26
6	16	9691	3522	35.6153	3086	39.1964	436	10.2683	325	325	0	260	0.36343	0.31844	0.0449902	87.6207	12.3793	59.2845	64.0959	9.22771	10.5314	80	5	3	F16	F-016991-00	GTGCTACGAAGACACCATGT, CTGACCCTCACCTTTGTAAT, CATCTCGGTCGATGAAGTAC, TGACCCTCACCTTTGTAATA	KCTD7	136	sample	0.11	1.56	0.76	1.53	0.38	0.76	0.66	1.05	1.04	0	0.91	1.46	1.42	0.67	0.5	-0.5	0.51	0.57	0.26
6	17	10424	3341	35.2811	2937	38.7348	404	10.1733	402	402	0	332	0.32051	0.281754	0.0387567	87.9078	12.0922	57.2882	62.1382	12.0323	13.6874	82.5871	5	1	F17				137	empty
6	17	11415	3978	36.5244	3605	39.2544	373	10.1394	503	501	2	401	0.348489	0.315813	0.0326763	90.6234	9.37657	61.639	65.5201	12.6445	13.8974	79.7217	5	2	F17				137	empty
6	17	9705	3233	35.0603	2831	38.5973	402	10.1517	196	196	0	164	0.333127	0.291705	0.0414219	87.5657	12.4343	59.6041	64.6061	6.06248	6.92335	83.6735	5	3	F17				137	empty
6	18	10892	4135	35.9364	3659	39.2812	476	10.2248	565	565	0	454	0.379636	0.335935	0.0437018	88.4885	11.5115	58.7424	63.46	13.6638	15.4414	80.354	5	1	F18				138	empty
6	18	10750	3499	35.5133	3035	39.3638	464	10.3276	438	435	3	350	0.325488	0.282326	0.0431628	86.7391	13.2609	60.3601	66.0626	12.5179	14.3328	79.9087	5	2	F18				138	empty
6	18	11207	4921	37.2416	4429	40.247	492	10.187	792	790	2	626	0.439101	0.395199	0.0439011	90.002	9.99797	60.7803	64.7776	16.0943	17.837	79.0404	5	3	F18				138	empty
6	19	10816	3776	35.3096	3327	38.6877	449	10.2784	369	369	0	293	0.349112	0.3076	0.0415126	88.1091	11.8909	58.2892	63.3003	9.77225	11.0911	79.4038	5	1	F19				139	empty
6	19	10812	3743	35.7609	3279	39.3666	464	10.2802	405	402	3	336	0.346189	0.303274	0.0429153	87.6035	12.3965	59.7382	64.0744	10.8202	12.2598	82.963	5	2	F19				139	empty
6	19	10851	4395	36.3017	3958	39.2049	437	10.0069	494	492	2	409	0.405032	0.364759	0.0402728	90.0569	9.94312	60.3641	64.477	11.24	12.4305	82.7935	5	3	F19				139	empty
6	20	10735	4064	35.7389	3607	38.9795	457	10.1619	444	443	1	364	0.378575	0.336004	0.042571	88.7549	11.2451	60.5807	64.4857	10.9252	12.2817	81.982	5	1	F20				140	empty
6	20	11000	3721	35.764	3293	39.0905	428	10.1706	504	503	1	402	0.338273	0.299364	0.0389091	88.4977	11.5023	58.9089	63.225	13.5447	15.2748	79.7619	5	2	F20				140	empty
6	20	10712	3943	35.598	3510	38.708	433	10.388	463	460	3	344	0.368092	0.32767	0.040422	89.0185	10.9815	58.4834	63.3903	11.7423	13.1054	74.2981	5	3	F20				140	empty
6	21	10759	3667	35.9182	3277	38.9652	390	10.3154	466	466	0	375	0.340831	0.304582	0.0362487	89.3646	10.6354	60.1854	64.5407	12.7079	14.2203	80.4721	5	1	F21				141	empty
6	21	10962	3938	35.5432	3463	39.0139	475	10.24	519	517	2	427	0.359241	0.31591	0.0433315	87.938	12.062	60.8939	65.8389	13.1793	14.9293	82.2736	5	2	F21				141	empty
6	21	10926	4411	36.637	4019	39.2073	392	10.2857	625	624	1	510	0.403716	0.367838	0.0358777	91.1131	8.88687	60.3265	64.3692	14.1691	15.5263	81.6	5	3	F21				141	empty
6	22	10089	3176	34.4229	2767	38.0087	409	10.1638	269	269	0	229	0.314798	0.274259	0.0405392	87.1222	12.8778	58.3123	63.4261	8.46977	9.72172	85.1301	5	1	F22				142	empty
6	22	10858	4651	35.7975	4138	38.963	513	10.2632	685	682	3	566	0.428348	0.381101	0.0472463	88.9701	11.0299	61.5997	65.8772	14.728	16.4814	82.6277	5	2	F22				142	empty
6	22	10769	3854	35.7483	3459	38.6456	395	10.3772	502	500	2	386	0.357879	0.3212	0.0366794	89.7509	10.2491	60.301	64.5851	13.0254	14.455	76.8924	5	3	F22				142	empty
6	23	10866	4125	35.2601	3667	38.3807	458	10.2751	494	494	0	417	0.379625	0.337475	0.0421498	88.897	11.103	60.6061	65.1214	11.9758	13.4715	84.413	5	1	F23				143	rf	1.89	2.32	0.89	2.37	0.03	1.04	-0.07	3.25	3.22	-0.34	3.21	1.31	1.47	-0.5	1.81	-1.81	1.17	0.47	2
6	23	11159	4034	34.8451	3541	38.2866	493	10.1258	519	519	0	415	0.361502	0.317322	0.0441796	87.7789	12.2211	58.5275	63.3154	12.8656	14.6569	79.9615	5	2	F23				143	rf	1.89	2.32	0.89	2.37	0.03	1.04	-0.07	3.25	3.22	-0.34	3.21	1.31	1.47	-0.5	1.81	-1.81	1.17	0.47	2
6	23	11125	3899	35.9051	3479	39.0124	420	10.1667	521	520	1	429	0.350472	0.312719	0.0377528	89.228	10.772	59.682	63.7252	13.3624	14.9468	82.3417	5	3	F23				143	rf	1.89	2.32	0.89	2.37	0.03	1.04	-0.07	3.25	3.22	-0.34	3.21	1.31	1.47	-0.5	1.81	-1.81	1.17	0.47	2
6	24	10347	3711	34.2371	3231	37.7707	480	10.4521	322	321	1	271	0.358655	0.312264	0.0463903	87.0655	12.9345	59.1754	64.593	8.67691	9.935	84.1615	5	1	F24				144	rf	1.25	2.33	0.15	2.43	-1	1.44	1.82	1.55	1.55	0	1.63	1.58	1.74	0.22	1.03	-1.03	0.73	0.59	0.61
6	24	10010	3803	34.3326	3296	38.0085	507	10.4359	420	419	1	348	0.37992	0.329271	0.0506494	86.6684	13.3316	60.2156	65.0789	11.0439	12.7124	82.8571	5	2	F24				144	rf	1.25	2.33	0.15	2.43	-1	1.44	1.82	1.55	1.55	0	1.63	1.58	1.74	0.22	1.03	-1.03	0.73	0.59	0.61
6	24	10811	3900	35.0918	3508	37.8592	392	10.3265	437	436	1	346	0.360744	0.324484	0.0362594	89.9487	10.0513	58.7436	62.5428	11.2051	12.4287	79.1762	5	3	F24				144	rf	1.25	2.33	0.15	2.43	-1	1.44	1.82	1.55	1.55	0	1.63	1.58	1.74	0.22	1.03	-1.03	0.73	0.59	0.61
7	1	11314	3163	35.5438	2712	39.7441	451	10.286	347	345	2	261	0.279565	0.239703	0.0398621	85.7414	14.2586	54.3471	59.7714	10.9706	12.7212	75.2161	5	1	G01				145	rf	2.31	0.12	0.65	0.12	0.71	-0.25	0.41	1.05	1.02	0.67	0.93	-1.4	-1.29	-1.85	0.34	-0.34	-0.74	-1.11	1.46
7	1	11389	2446	34.6729	2071	39.0971	375	10.24	330	328	2	260	0.214769	0.181842	0.0329265	84.6688	15.3312	55.2739	60.4539	13.4914	15.8378	78.7879	5	2	G01				145	rf	2.31	0.12	0.65	0.12	0.71	-0.25	0.41	1.05	1.02	0.67	0.93	-1.4	-1.29	-1.85	0.34	-0.34	-0.74	-1.11	1.46
7	1	11461	2810	35.4815	2424	39.5029	386	10.228	325	323	2	262	0.245179	0.2115	0.0336794	86.2633	13.7367	56.4769	62.335	11.5658	13.3251	80.6154	5	3	G01				145	rf	2.31	0.12	0.65	0.12	0.71	-0.25	0.41	1.05	1.02	0.67	0.93	-1.4	-1.29	-1.85	0.34	-0.34	-0.74	-1.11	1.46
7	2	11454	3295	34.1405	2757	38.7853	538	10.3383	404	401	3	301	0.287672	0.240702	0.0469705	83.6722	16.3278	54.0819	60.428	12.261	14.5448	74.505	5	1	G02				146	rf	2.33	0.23	-0.34	0.07	-0.29	1.34	-0.02	0.69	0.69	0	0.55	-1.19	-1.13	-0.26	-0.46	0.46	-1.23	-1.24	0.86
7	2	11377	3147	34.6915	2707	38.6745	440	10.1864	373	372	1	292	0.276611	0.237936	0.0386745	86.0184	13.9816	54.9094	60.5837	11.8526	13.7421	78.2842	5	2	G02				146	rf	2.33	0.23	-0.34	0.07	-0.29	1.34	-0.02	0.69	0.69	0	0.55	-1.19	-1.13	-0.26	-0.46	0.46	-1.23	-1.24	0.86
7	2	11393	2866	33.9567	2401	38.5702	465	10.1355	293	293	0	234	0.251558	0.210743	0.0408145	83.7753	16.2247	54.501	60.4748	10.2233	12.2032	79.8635	5	3	G02				146	rf	2.33	0.23	-0.34	0.07	-0.29	1.34	-0.02	0.69	0.69	0	0.55	-1.19	-1.13	-0.26	-0.46	0.46	-1.23	-1.24	0.86
7	3	9912	2776	33.4597	2318	38.028	458	10.3384	210	208	2	167	0.280065	0.233858	0.0462066	83.5014	16.4986	54.0346	61.1734	7.56484	8.97325	79.5238	5	1	G03	F-008880-00	GCCTCTTGTGCACATCTAGT, CGGTCCTCTCCAGCACTGGA, CCTGCTCACGAGACACAGGT, TAGGACTGAGAAGCCCATCA	KCNMB3	147	sample	0.81	0.5	-0.42	0.36	-0.31	1.04	0.66	0.28	0.27	0.67	0.18	-0.34	-0.34	0.19	-0.5	0.5	-0.86	-0.46	0.12
7	3	10200	2967	33.9174	2528	38.0229	439	10.2756	288	286	2	231	0.290882	0.247843	0.0430392	85.2039	14.7961	56.5217	62.1044	9.70677	11.3133	80.2083	5	2	G03	F-008880-00	GCCTCTTGTGCACATCTAGT, CGGTCCTCTCCAGCACTGGA, CCTGCTCACGAGACACAGGT, TAGGACTGAGAAGCCCATCA	KCNMB3	147	sample	0.81	0.5	-0.42	0.36	-0.31	1.04	0.66	0.28	0.27	0.67	0.18	-0.34	-0.34	0.19	-0.5	0.5	-0.86	-0.46	0.12
7	3	10267	3165	35.2167	2697	39.5614	468	10.1795	354	352	2	298	0.308269	0.262686	0.0455829	85.2133	14.7867	57.1564	62.6622	11.1848	13.0515	84.1808	5	3	G03	F-008880-00	GCCTCTTGTGCACATCTAGT, CGGTCCTCTCCAGCACTGGA, CCTGCTCACGAGACACAGGT, TAGGACTGAGAAGCCCATCA	KCNMB3	147	sample	0.81	0.5	-0.42	0.36	-0.31	1.04	0.66	0.28	0.27	0.67	0.18	-0.34	-0.34	0.19	-0.5	0.5	-0.86	-0.46	0.12
7	4	9212	3262	33.4819	2743	37.8965	519	10.1503	246	245	1	200	0.354103	0.297764	0.0563396	84.0895	15.9105	55.4874	62.1582	7.54139	8.93183	81.3008	5	1	G04	F-003246-00	GGAAGGACTGCGCTGCAGGT, GTGATTTGGCCAGGCTCTAT, TTGGAAATCCCGAGATTGCC, GTTGGCGTCCGCAGCTGCCA	CDKN2C	148	sample	0.09	0.82	-0.4	0.81	-0.44	0.86	-0.45	0.69	0.69	-0.67	0.64	0.21	0.25	1.17	-0.25	0.25	-0.57	-0.45	0.11
7	4	9092	2714	33.308	2259	37.896	455	10.5297	226	226	0	190	0.298504	0.24846	0.050044	83.2351	16.7649	56.448	63.2581	8.32719	10.0044	84.0708	5	2	G04	F-003246-00	GGAAGGACTGCGCTGCAGGT, GTGATTTGGCCAGGCTCTAT, TTGGAAATCCCGAGATTGCC, GTTGGCGTCCGCAGCTGCCA	CDKN2C	148	sample	0.09	0.82	-0.4	0.81	-0.44	0.86	-0.45	0.69	0.69	-0.67	0.64	0.21	0.25	1.17	-0.25	0.25	-0.57	-0.45	0.11
7	4	10249	3154	34.7888	2746	38.4625	408	10.0637	339	339	0	264	0.307737	0.267929	0.0398088	87.064	12.936	55.929	61.1071	10.7483	12.3452	77.8761	5	3	G04	F-003246-00	GGAAGGACTGCGCTGCAGGT, GTGATTTGGCCAGGCTCTAT, TTGGAAATCCCGAGATTGCC, GTTGGCGTCCGCAGCTGCCA	CDKN2C	148	sample	0.09	0.82	-0.4	0.81	-0.44	0.86	-0.45	0.69	0.69	-0.67	0.64	0.21	0.25	1.17	-0.25	0.25	-0.57	-0.45	0.11
7	5	10076	3023	32.9312	2549	37.1542	474	10.2215	185	185	0	160	0.30002	0.252977	0.0470425	84.3202	15.6798	55.2431	61.6712	6.11975	7.25775	86.4865	5	1	G05	F-004381-00	GAAACAGTACGTGATCTTAA, AGTGAGGTCCTCCTCGGTGA, CGTCCTTCTTCACTTCAGTG, ACACCCTTGTTGAATCTATT	BCL10	149	sample	0.97	1.05	-0.18	0.9	-0.21	1.18	0.47	0.4	0.41	0	0.5	0.18	0.17	0.33	-0.06	0.06	-0.3	-0.24	-0.04
7	5	10383	3866	35.6661	3397	39.1749	469	10.2516	486	484	2	405	0.372339	0.327169	0.04517	87.8686	12.1314	58.6394	63.2617	12.5711	14.2479	83.3333	5	2	G05	F-004381-00	GAAACAGTACGTGATCTTAA, AGTGAGGTCCTCCTCGGTGA, CGTCCTTCTTCACTTCAGTG, ACACCCTTGTTGAATCTATT	BCL10	149	sample	0.97	1.05	-0.18	0.9	-0.21	1.18	0.47	0.4	0.41	0	0.5	0.18	0.17	0.33	-0.06	0.06	-0.3	-0.24	-0.04
7	5	10348	3145	34.532	2689	38.6486	456	10.2566	268	268	0	230	0.303923	0.259857	0.0440665	85.5008	14.4992	56.5024	62.3652	8.52146	9.96653	85.8209	5	3	G05	F-004381-00	GAAACAGTACGTGATCTTAA, AGTGAGGTCCTCCTCGGTGA, CGTCCTTCTTCACTTCAGTG, ACACCCTTGTTGAATCTATT	BCL10	149	sample	0.97	1.05	-0.18	0.9	-0.21	1.18	0.47	0.4	0.41	0	0.5	0.18	0.17	0.33	-0.06	0.06	-0.3	-0.24	-0.04
7	6	10018	3156	34.5795	2678	38.916	478	10.2845	245	245	0	203	0.315033	0.267319	0.0477141	84.8542	15.1458	57.3194	63.7043	7.76299	9.14862	82.8571	5	1	G06	F-010547-00	CCCAAGCTCAGTGGCTTCAA, TATGTCCAGCTCAACGTGGG, AAGTATGTCCAGCTCAACGT, CATGTTCAGTGGGCGCATGG	TNFAIP1	150	sample	0.49	1.05	0.04	0.94	-0.21	1.22	0.48	0.68	0.69	-0.34	0.68	0.56	0.55	0.44	0.08	-0.08	0.51	0.71	0.21
7	6	9987	3699	35.2079	3228	38.8516	471	10.2357	396	395	1	342	0.370381	0.32322	0.0471613	87.2668	12.7332	61.5301	66.2639	10.7056	12.2367	86.3636	5	2	G06	F-010547-00	CCCAAGCTCAGTGGCTTCAA, TATGTCCAGCTCAACGTGGG, AAGTATGTCCAGCTCAACGT, CATGTTCAGTGGGCGCATGG	TNFAIP1	150	sample	0.49	1.05	0.04	0.94	-0.21	1.22	0.48	0.68	0.69	-0.34	0.68	0.56	0.55	0.44	0.08	-0.08	0.51	0.71	0.21
7	6	9963	2348	32.8305	1950	37.4421	398	10.2362	198	198	0	166	0.235672	0.195724	0.0399478	83.0494	16.9506	54.7274	61.7436	8.43271	10.1538	83.8384	5	3	G06	F-010547-00	CCCAAGCTCAGTGGCTTCAA, TATGTCCAGCTCAACGTGGG, AAGTATGTCCAGCTCAACGT, CATGTTCAGTGGGCGCATGG	TNFAIP1	150	sample	0.49	1.05	0.04	0.94	-0.21	1.22	0.48	0.68	0.69	-0.34	0.68	0.56	0.55	0.44	0.08	-0.08	0.51	0.71	0.21
7	7	8601	2391	32.2518	1952	37.1936	439	10.2779	130	130	0	110	0.277991	0.22695	0.0510406	81.6395	18.3605	55.458	61.7828	5.43706	6.65984	84.6154	5	1	G07	F-011023-00	AGTGCAATGTGGCCACAAAC, GAGAGCGTGAGAGGTTTCTT, TATGAACATGGCTTTCTGGT, TATGAAGATGGACCTCGCAC	TOR1A	151	sample	-0.49	0.25	-0.56	0.14	-0.64	0.7	0.19	-0.38	-0.38	-0.34	-0.45	0.37	0.27	1	-0.56	0.56	-0.28	-0.18	-0.69
7	7	9339	3306	34.4002	2838	38.3887	468	10.2137	253	253	0	206	0.353999	0.303887	0.0501124	85.8439	14.1561	57.7435	62.9669	7.65275	8.91473	81.4229	5	2	G07	F-011023-00	AGTGCAATGTGGCCACAAAC, GAGAGCGTGAGAGGTTTCTT, TATGAACATGGCTTTCTGGT, TATGAAGATGGACCTCGCAC	TOR1A	151	sample	-0.49	0.25	-0.56	0.14	-0.64	0.7	0.19	-0.38	-0.38	-0.34	-0.45	0.37	0.27	1	-0.56	0.56	-0.28	-0.18	-0.69
7	7	9212	3000	35.5317	2589	39.5581	411	10.1679	273	272	1	224	0.325662	0.281046	0.0446157	86.3	13.7	59.7333	65.4307	9.1	10.506	82.0513	5	3	G07	F-011023-00	AGTGCAATGTGGCCACAAAC, GAGAGCGTGAGAGGTTTCTT, TATGAACATGGCTTTCTGGT, TATGAAGATGGACCTCGCAC	TOR1A	151	sample	-0.49	0.25	-0.56	0.14	-0.64	0.7	0.19	-0.38	-0.38	-0.34	-0.45	0.37	0.27	1	-0.56	0.56	-0.28	-0.18	-0.69
7	8	9242	2741	34.9989	2348	39.158	393	10.1501	213	212	1	171	0.296581	0.254058	0.0425233	85.6622	14.3378	55.2718	60.9455	7.77089	9.02896	80.2817	5	1	G08	F-004378-00	GTTCTCCAGCGCATCCAGGA, AGAGCTTCCGCATCTTGCTT, AGCGGTGAGCTCGGCGCCGT, GTAGGACTGGGACTCCCTTA	PYCARD	152	sample	-0.52	-0.09	0.12	-0.18	0.71	-0.13	-0.78	-0.33	-0.32	-0.67	-0.31	0.09	0.2	0.49	0.09	-0.09	-0.26	0	-0.47
7	8	8509	3059	34.3485	2661	37.9775	398	10.0854	218	218	0	189	0.359502	0.312728	0.046774	86.9892	13.0108	60.7388	65.5769	7.12651	8.19241	86.6972	5	2	G08	F-004378-00	GTTCTCCAGCGCATCCAGGA, AGAGCTTCCGCATCTTGCTT, AGCGGTGAGCTCGGCGCCGT, GTAGGACTGGGACTCCCTTA	PYCARD	152	sample	-0.52	-0.09	0.12	-0.18	0.71	-0.13	-0.78	-0.33	-0.32	-0.67	-0.31	0.09	0.2	0.49	0.09	-0.09	-0.26	0	-0.47
7	8	9183	2705	34.8813	2281	39.498	424	10.0448	203	203	0	171	0.294566	0.248394	0.0461723	84.3253	15.6747	56.5989	62.8233	7.50462	8.89961	84.2365	5	3	G08	F-004378-00	GTTCTCCAGCGCATCCAGGA, AGAGCTTCCGCATCTTGCTT, AGCGGTGAGCTCGGCGCCGT, GTAGGACTGGGACTCCCTTA	PYCARD	152	sample	-0.52	-0.09	0.12	-0.18	0.71	-0.13	-0.78	-0.33	-0.32	-0.67	-0.31	0.09	0.2	0.49	0.09	-0.09	-0.26	0	-0.47
7	9	10147	3304	34.5424	2843	38.4942	461	10.1714	386	385	1	320	0.325613	0.280181	0.0454321	86.0472	13.9528	56.2954	62.2934	11.6828	13.542	82.9016	5	1	G09	F-012005-00	TGTAACCGCTTGTCTCACAG, ATGAAGGTCACCACAAGAAG, CTGCTGTCCTTACAGCATTA, CTGTATAATGAGTTCTCGGG	RELN	153	sample	0.22	0.69	0.37	0.55	0.14	1.1	-0.29	0.96	0.97	0.67	0.87	0.43	0.26	0.06	0.25	-0.25	0.05	0.06	1.05
7	9	9678	3352	36.0167	2925	39.7477	427	10.459	415	413	2	331	0.346353	0.302232	0.0441207	87.2613	12.7387	57.9952	63.6239	12.3807	14.1197	79.759	5	2	G09	F-012005-00	TGTAACCGCTTGTCTCACAG, ATGAAGGTCACCACAAGAAG, CTGCTGTCCTTACAGCATTA, CTGTATAATGAGTTCTCGGG	RELN	153	sample	0.22	0.69	0.37	0.55	0.14	1.1	-0.29	0.96	0.97	0.67	0.87	0.43	0.26	0.06	0.25	-0.25	0.05	0.06	1.05
7	9	9784	3094	34.4247	2627	38.7674	467	9.99572	243	243	0	201	0.316231	0.2685	0.047731	84.9063	15.0937	57.2721	63.5706	7.85391	9.2501	82.716	5	3	G09	F-012005-00	TGTAACCGCTTGTCTCACAG, ATGAAGGTCACCACAAGAAG, CTGCTGTCCTTACAGCATTA, CTGTATAATGAGTTCTCGGG	RELN	153	sample	0.22	0.69	0.37	0.55	0.14	1.1	-0.29	0.96	0.97	0.67	0.87	0.43	0.26	0.06	0.25	-0.25	0.05	0.06	1.05
7	10	8829	2246	34.3486	1926	38.3609	320	10.2	114	114	0	99	0.254389	0.218145	0.0362442	85.7524	14.2476	55.1202	61.163	5.07569	5.919	86.8421	5	1	G10	F-031121-00	AGGTATGACACGCTGAGTGT, GTGGTCTTGGCCGTTCTTTA, AGAGAGCTTGACCACGACTG, TTGAAGGTCCACACATACTC	CEACAM16	154	sample	-0.7	-0.68	0.23	-0.57	-0.05	-1.52	0.13	-0.8	-0.8	0.67	-0.76	-1	-0.75	-1.39	0.47	-0.47	-0.11	-0.21	-0.96
7	10	8878	2533	34.6775	2197	38.4201	336	10.2054	171	168	3	135	0.285312	0.247466	0.0378464	86.7351	13.2649	58.3103	63.6777	6.75089	7.64679	78.9474	5	2	G10	F-031121-00	AGGTATGACACGCTGAGTGT, GTGGTCTTGGCCGTTCTTTA, AGAGAGCTTGACCACGACTG, TTGAAGGTCCACACATACTC	CEACAM16	154	sample	-0.7	-0.68	0.23	-0.57	-0.05	-1.52	0.13	-0.8	-0.8	0.67	-0.76	-1	-0.75	-1.39	0.47	-0.47	-0.11	-0.21	-0.96
7	10	9044	2474	35.0744	2151	38.7959	323	10.291	169	168	1	144	0.273552	0.237837	0.0357143	86.9442	13.0558	58.0437	63.3659	6.83104	7.81032	85.2071	5	3	G10	F-031121-00	AGGTATGACACGCTGAGTGT, GTGGTCTTGGCCGTTCTTTA, AGAGAGCTTGACCACGACTG, TTGAAGGTCCACACATACTC	CEACAM16	154	sample	-0.7	-0.68	0.23	-0.57	-0.05	-1.52	0.13	-0.8	-0.8	0.67	-0.76	-1	-0.75	-1.39	0.47	-0.47	-0.11	-0.21	-0.96
7	11	10234	3151	35.2694	2743	38.9956	408	10.2181	271	271	0	238	0.307895	0.268028	0.0398671	87.0517	12.9483	59.5684	65.1841	8.60044	9.87969	87.8229	5	1	G11	F-009087-00	CGTGATGGACGCATTCAGCA, TCAGGTTAACGTACACCTGG, GTTGGATCCTCTCACATAGT, GAGTGAATGGAACAGCACGT	KCNMB2	155	sample	0.37	1.34	0.76	1.36	0.35	0.8	0.06	0.97	0.98	0.67	1.17	0.69	0.62	0.63	1.02	-1.02	0.8	0.36	0.57
7	11	9898	4441	36.1914	3950	39.4433	491	10.0305	537	533	4	439	0.448676	0.399071	0.049606	88.9439	11.0561	60.4819	64.6835	12.0919	13.4937	81.7505	5	2	G11	F-009087-00	CGTGATGGACGCATTCAGCA, TCAGGTTAACGTACACCTGG, GTTGGATCCTCTCACATAGT, GAGTGAATGGAACAGCACGT	KCNMB2	155	sample	0.37	1.34	0.76	1.36	0.35	0.8	0.06	0.97	0.98	0.67	1.17	0.69	0.62	0.63	1.02	-1.02	0.8	0.36	0.57
7	11	9770	3188	34.4304	2750	38.2909	438	10.1918	313	313	0	258	0.326305	0.281474	0.0448311	86.261	13.739	57.2459	63.1636	9.81807	11.3818	82.4281	5	3	G11	F-009087-00	CGTGATGGACGCATTCAGCA, TCAGGTTAACGTACACCTGG, GTTGGATCCTCTCACATAGT, GAGTGAATGGAACAGCACGT	KCNMB2	155	sample	0.37	1.34	0.76	1.36	0.35	0.8	0.06	0.97	0.98	0.67	1.17	0.69	0.62	0.63	1.02	-1.02	0.8	0.36	0.57
7	12	7133	2320	34.119	1955	38.6148	365	10.0384	150	150	0	126	0.325249	0.274078	0.0511706	84.2672	15.7328	55.3017	62.046	6.46552	7.67263	84	5	1	G12	F-017179-00	GGCACGGGCAGCTTCCAACA, GATCTCGTCGCTGGCCACAT, GTGTTTCTTCGGGACCAGGA, CTGTACTTTGCGCATCACGG	CLPB	156	sample	-2.04	0.14	0.06	0.13	0.26	-0.01	0.44	-0.4	-0.39	-0.34	-0.39	1.45	1.32	1.42	0.19	-0.19	-0.24	-0.06	-0.36
7	12	7524	3250	34.8572	2833	38.4797	417	10.247	247	247	0	209	0.431951	0.376528	0.0554226	87.1692	12.8308	58	63.1839	7.6	8.71867	84.6154	5	2	G12	F-017179-00	GGCACGGGCAGCTTCCAACA, GATCTCGTCGCTGGCCACAT, GTGTTTCTTCGGGACCAGGA, CTGTACTTTGCGCATCACGG	CLPB	156	sample	-2.04	0.14	0.06	0.13	0.26	-0.01	0.44	-0.4	-0.39	-0.34	-0.39	1.45	1.32	1.42	0.19	-0.19	-0.24	-0.06	-0.36
7	12	8909	3170	36.2845	2739	40.3841	431	10.232	269	268	1	240	0.35582	0.307442	0.048378	86.4038	13.5962	60.0315	66.0095	8.4858	9.78459	89.2193	5	3	G12	F-017179-00	GGCACGGGCAGCTTCCAACA, GATCTCGTCGCTGGCCACAT, GTGTTTCTTCGGGACCAGGA, CTGTACTTTGCGCATCACGG	CLPB	156	sample	-2.04	0.14	0.06	0.13	0.26	-0.01	0.44	-0.4	-0.39	-0.34	-0.39	1.45	1.32	1.42	0.19	-0.19	-0.24	-0.06	-0.36
7	13	9081	2519	36.1326	2167	40.3623	352	10.0938	208	208	0	178	0.277392	0.23863	0.0387623	86.0262	13.9738	60.0238	66.4975	8.25724	9.59852	85.5769	5	1	G13	F-017648-00	CAGTTCCCACACCCATTAGG, CTTCAGTTCCCACACCCATT, ATCACTAGTTATTCAATCCA, GAGCCCGAGGAGTCCAGAAG	CCT8L2	157	sample	-0.24	0.15	0.77	0.18	0.67	-0.47	0.57	-0.22	-0.24	0.34	-0.24	0.05	0.07	-0.45	0.58	-0.58	0.86	1.03	-0.47
7	13	9439	3515	36.204	3088	39.7876	427	10.2881	268	267	1	226	0.372391	0.327153	0.0452378	87.8521	12.1479	58.7767	63.6658	7.62447	8.64637	84.3284	5	2	G13	F-017648-00	CAGTTCCCACACCCATTAGG, CTTCAGTTCCCACACCCATT, ATCACTAGTTATTCAATCCA, GAGCCCGAGGAGTCCAGAAG	CCT8L2	157	sample	-0.24	0.15	0.77	0.18	0.67	-0.47	0.57	-0.22	-0.24	0.34	-0.24	0.05	0.07	-0.45	0.58	-0.58	0.86	1.03	-0.47
7	13	9383	2828	35.5011	2453	39.3616	375	10.248	212	210	2	172	0.301396	0.26143	0.0399659	86.7397	13.2603	59.017	64.7778	7.49646	8.56095	81.1321	5	3	G13	F-017648-00	CAGTTCCCACACCCATTAGG, CTTCAGTTCCCACACCCATT, ATCACTAGTTATTCAATCCA, GAGCCCGAGGAGTCCAGAAG	CCT8L2	157	sample	-0.24	0.15	0.77	0.18	0.67	-0.47	0.57	-0.22	-0.24	0.34	-0.24	0.05	0.07	-0.45	0.58	-0.58	0.86	1.03	-0.47
7	14	7222	1787	32.2535	1449	37.4099	338	10.1479	39	39	0	36	0.247438	0.200637	0.0468014	81.0856	18.9144	54.6726	61.7667	2.18243	2.69151	92.3077	5	1	G14	F-013382-00	GGTGATGGTCTTGCCGGTAA, AGTGATGGTCTTGCCGGTCA, GACCGGCAAGACCATCACTC, TGAGCCTCTGCTGGTCGGGA	UBB	158	sample	-1.93	-1.02	-0.26	-1.01	0.12	-0.94	-0.47	-1.25	-1.25	0.34	-1.17	-0.53	-0.64	0.38	-0.67	0.67	0.07	0.7	-1.36
7	14	8578	2966	35.6935	2543	39.9603	423	10.0426	183	182	1	160	0.345768	0.296456	0.0493122	85.7384	14.2616	61.8678	67.8726	6.16993	7.1569	87.4317	5	2	G14	F-013382-00	GGTGATGGTCTTGCCGGTAA, AGTGATGGTCTTGCCGGTCA, GACCGGCAAGACCATCACTC, TGAGCCTCTGCTGGTCGGGA	UBB	158	sample	-1.93	-1.02	-0.26	-1.01	0.12	-0.94	-0.47	-1.25	-1.25	0.34	-1.17	-0.53	-0.64	0.38	-0.67	0.67	0.07	0.7	-1.36
7	14	8054	2246	34.4394	1894	38.9535	352	10.1506	121	119	2	108	0.278868	0.235163	0.043705	84.3277	15.6723	57.3019	64.1499	5.38736	6.283	89.2562	5	3	G14	F-013382-00	GGTGATGGTCTTGCCGGTAA, AGTGATGGTCTTGCCGGTCA, GACCGGCAAGACCATCACTC, TGAGCCTCTGCTGGTCGGGA	UBB	158	sample	-1.93	-1.02	-0.26	-1.01	0.12	-0.94	-0.47	-1.25	-1.25	0.34	-1.17	-0.53	-0.64	0.38	-0.67	0.67	0.07	0.7	-1.36
7	15	9057	2625	34.5002	2235	38.7736	390	10.0103	169	169	0	148	0.289831	0.24677	0.0430606	85.1429	14.8571	58.1333	64.0716	6.4381	7.56152	87.574	5	1	G15	F-008763-00	GACATCAAGGCATTTAGCTA, CGTTAGAAATCAGCAAGTGA, GTGCACAAGTCGCCACATTT, CTCCTAAAGCATTACCATGT	CLPX	159	sample	-0.03	0.49	0.58	0.49	0.35	-0.1	0.35	0.51	0.5	0.67	0.58	0.36	0.41	-0.34	0.62	-0.62	0.8	0.53	0.12
7	15	9687	3422	35.9386	3009	39.4483	413	10.368	361	357	4	304	0.353257	0.310622	0.0426345	87.931	12.069	60.0234	64.9718	10.5494	11.8644	84.2105	5	2	G15	F-008763-00	GACATCAAGGCATTTAGCTA, CGTTAGAAATCAGCAAGTGA, GTGCACAAGTCGCCACATTT, CTCCTAAAGCATTACCATGT	CLPX	159	sample	-0.03	0.49	0.58	0.49	0.35	-0.1	0.35	0.51	0.5	0.67	0.58	0.36	0.41	-0.34	0.62	-0.62	0.8	0.53	0.12
7	15	9584	3463	35.4906	3053	38.8844	410	10.2195	308	308	0	258	0.361331	0.318552	0.0427796	88.1606	11.8394	58.8796	63.7406	8.89402	10.0884	83.7662	5	3	G15	F-008763-00	GACATCAAGGCATTTAGCTA, CGTTAGAAATCAGCAAGTGA, GTGCACAAGTCGCCACATTT, CTCCTAAAGCATTACCATGT	CLPX	159	sample	-0.03	0.49	0.58	0.49	0.35	-0.1	0.35	0.51	0.5	0.67	0.58	0.36	0.41	-0.34	0.62	-0.62	0.8	0.53	0.12
7	16	10673	3525	36.4655	3116	39.9012	409	10.291	416	414	2	332	0.330273	0.291952	0.038321	88.3972	11.6028	59.5745	64.1849	11.8014	13.2863	79.8077	5	1	G16				160	empty
7	16	11225	4092	37.237	3691	40.1902	401	10.0549	590	587	3	477	0.364543	0.32882	0.0357238	90.2004	9.79961	62.9521	66.8112	14.4184	15.9035	80.8475	5	2	G16				160	empty
7	16	10846	3787	36.3544	3344	39.7928	443	10.3995	416	414	2	357	0.349161	0.308316	0.0408446	88.3021	11.6979	60.3644	65.6699	10.9849	12.3804	85.8173	5	3	G16				160	empty
7	17	10432	3626	34.9379	3233	37.9666	393	10.0229	324	324	0	273	0.347584	0.309912	0.0376725	89.1616	10.8384	60.0662	64.6458	8.93547	10.0217	84.2593	5	1	G17				161	empty
7	17	11078	4069	37.2209	3663	40.2206	406	10.1576	516	514	2	399	0.367305	0.330655	0.0366492	90.0221	9.97788	60.3588	64.4281	12.6812	14.0322	77.3256	5	2	G17				161	empty
7	17	10745	3772	36.929	3361	40.1937	411	10.2311	481	481	0	397	0.351047	0.312797	0.0382503	89.1039	10.8961	61.1612	65.8137	12.7519	14.3112	82.5364	5	3	G17				161	empty
7	18	10238	3289	35.9492	2918	39.2135	371	10.2749	320	319	1	258	0.321254	0.285017	0.0362375	88.72	11.28	60.1095	65.0103	9.7294	10.9321	80.625	5	1	G18				162	empty
7	18	10780	3706	35.837	3290	39.0869	416	10.1346	443	442	1	375	0.343785	0.305195	0.03859	88.775	11.225	61.8996	66.4438	11.9536	13.4347	84.6501	5	2	G18				162	empty
7	18	10389	3367	36.0137	2991	39.2424	376	10.3298	375	373	2	305	0.324093	0.287901	0.0361921	88.8328	11.1672	61.5088	66.5998	11.1375	12.4707	81.3333	5	3	G18				162	empty
7	19	10360	3798	35.7691	3355	39.166	443	10.0429	385	384	1	313	0.366602	0.323842	0.0427606	88.336	11.664	57.9779	62.8912	10.1369	11.4456	81.2987	5	1	G19				163	empty
7	19	11391	4371	37.1711	3913	40.3246	458	10.2293	749	748	1	612	0.383724	0.343517	0.0402072	89.5218	10.4782	63.418	67.7996	17.1357	19.1158	81.7089	5	2	G19				163	empty
7	19	11220	3980	38.1151	3586	41.176	394	10.2563	489	488	1	399	0.354724	0.319608	0.0351159	90.1005	9.8995	61.9095	66.2577	12.2864	13.6085	81.5951	5	3	G19				163	empty
7	20	10821	3852	36.5293	3494	39.2252	358	10.2179	484	483	1	388	0.355974	0.322891	0.0330838	90.7061	9.29387	62.0197	65.913	12.5649	13.8237	80.1653	5	1	G20				164	empty
7	20	10311	3288	34.6618	2860	38.3213	428	10.2079	297	297	0	259	0.318883	0.277374	0.0415091	86.983	13.017	60.0061	64.5804	9.03285	10.3846	87.2054	5	2	G20				164	empty
7	20	10737	3775	36.0148	3369	39.1149	406	10.2906	470	469	1	365	0.351588	0.313775	0.0378132	89.245	10.755	59.3907	63.9656	12.4503	13.921	77.6596	5	3	G20				164	empty
7	21	11004	4860	36.844	4417	39.5114	443	10.2483	644	644	0	513	0.441658	0.401399	0.0402581	90.8848	9.11523	59.2181	62.9839	13.251	14.58	79.6584	5	1	G21				165	empty
7	21	10170	3964	35.0426	3514	38.2103	450	10.3067	430	430	0	366	0.389774	0.345526	0.0442478	88.6478	11.3522	60.9485	65.5094	10.8476	12.2368	85.1163	5	2	G21				165	empty
7	21	10609	3851	35.6762	3427	38.8007	424	10.4222	403	403	0	331	0.362994	0.323028	0.0399661	88.9899	11.0101	60.7115	64.8672	10.4648	11.7596	82.134	5	3	G21				165	empty
7	22	10835	4480	35.4935	3987	38.6386	493	10.0588	599	598	1	463	0.413475	0.367974	0.0455007	88.9955	11.0045	59.4866	63.6318	13.3705	14.9987	77.2955	5	1	G22				166	empty
7	22	11217	4337	36.5638	3922	39.3593	415	10.1446	683	680	3	565	0.386645	0.349648	0.0369974	90.4312	9.56883	61.9783	66.2672	15.7482	17.3381	82.7233	5	2	G22				166	empty
7	22	11127	4317	37.1851	3904	40.0487	413	10.1162	704	703	1	560	0.387975	0.350858	0.0371169	90.4332	9.56683	61.8485	65.7018	16.3076	18.0072	79.5455	5	3	G22				166	empty
7	23	10755	3944	33.9926	3416	37.6759	528	10.1629	372	369	3	305	0.366713	0.31762	0.0490934	86.6126	13.3874	57.4797	62.9391	9.43205	10.8021	81.9892	5	1	G23				167	rf	1.67	2.45	-0.03	2.41	-0.71	1.36	-0.35	2.12	2.09	0	2.1	1.5	1.56	0.03	0.83	-0.83	0.57	0.34	0.94
7	23	10715	3261	33.6455	2784	37.6796	477	10.1006	323	323	0	263	0.30434	0.259823	0.044517	85.3726	14.6274	58.295	64.0445	9.90494	11.602	81.4241	5	2	G23				167	rf	1.67	2.45	-0.03	2.41	-0.71	1.36	-0.35	2.12	2.09	0	2.1	1.5	1.56	0.03	0.83	-0.83	0.57	0.34	0.94
7	23	11069	3960	34.9407	3498	38.1898	462	10.3398	459	458	1	363	0.357756	0.316018	0.0417382	88.3333	11.6667	59.1162	63.4648	11.5909	13.0932	79.085	5	3	G23				167	rf	1.67	2.45	-0.03	2.41	-0.71	1.36	-0.35	2.12	2.09	0	2.1	1.5	1.56	0.03	0.83	-0.83	0.57	0.34	0.94
7	24	10304	3886	34.4974	3426	37.7776	460	10.0674	392	392	0	315	0.377135	0.332492	0.0446429	88.1626	11.8374	59.1354	63.8938	10.0875	11.4419	80.3571	5	1	G24				168	rf	1.57	1.41	0.44	1.48	-0.45	-0.72	-1.07	2.35	2.35	0.34	2.24	0.41	0.62	-1.85	1.82	-1.82	0.95	0.17	1.57
7	24	10891	3876	35.7577	3490	38.5888	386	10.1606	534	531	3	421	0.35589	0.320448	0.0354421	90.0413	9.95872	60.5263	64.3553	13.7771	15.2149	78.839	5	2	G24				168	rf	1.57	1.41	0.44	1.48	-0.45	-0.72	-1.07	2.35	2.35	0.34	2.24	0.41	0.62	-1.85	1.82	-1.82	0.95	0.17	1.57
7	24	10869	3391	35.7995	3054	38.646	337	10.003	457	457	0	380	0.311988	0.280983	0.0310056	90.0619	9.93807	59.2156	63.0321	13.4769	14.964	83.151	5	3	G24				168	rf	1.57	1.41	0.44	1.48	-0.45	-0.72	-1.07	2.35	2.35	0.34	2.24	0.41	0.62	-1.85	1.82	-1.82	0.95	0.17	1.57
8	1	10724	2536	32.9002	2110	37.4336	426	10.446	223	222	1	189	0.236479	0.196755	0.039724	83.2019	16.7981	52.3659	58.5308	8.79338	10.5213	84.7534	5	1	H01				169	rf	1.64	-1.04	-0.82	-0.97	-0.88	-1.09	1.77	0.43	0.43	-0.67	0.31	-2.08	-1.93	-2.12	-0.63	0.63	-1.56	-1.44	0.66
8	1	11478	2671	35.7173	2301	39.8027	370	10.3108	373	373	0	278	0.232706	0.20047	0.0322356	86.1475	13.8525	55.7844	61.5385	13.9648	16.2103	74.5308	5	2	H01				169	rf	1.64	-1.04	-0.82	-0.97	-0.88	-1.09	1.77	0.43	0.43	-0.67	0.31	-2.08	-1.93	-2.12	-0.63	0.63	-1.56	-1.44	0.66
8	1	10543	2024	33.0252	1682	37.6106	342	10.4737	172	172	0	143	0.191976	0.159537	0.0324386	83.1028	16.8972	53.8043	60.1665	8.49802	10.2259	83.1395	5	3	H01				169	rf	1.64	-1.04	-0.82	-0.97	-0.88	-1.09	1.77	0.43	0.43	-0.67	0.31	-2.08	-1.93	-2.12	-0.63	0.63	-1.56	-1.44	0.66
8	2	11088	2707	32.9967	2219	37.9473	488	10.4857	271	270	1	224	0.244138	0.200126	0.0440115	81.9727	18.0273	53.8234	61.0635	10.0111	12.1676	82.6568	5	1	H02				170	rf	2.01	0.15	-0.25	0.07	-0.1	0.57	1.07	0.97	0.97	1.35	0.97	-1.26	-1.23	-0.68	-0.38	0.38	-0.6	-0.27	1.19
8	2	11297	2838	36.0356	2454	40.0892	384	10.1302	441	438	3	355	0.251217	0.217226	0.0339913	86.4693	13.5307	58.4567	64.3439	15.5391	17.8484	80.4989	5	2	H02				170	rf	2.01	0.15	-0.25	0.07	-0.1	0.57	1.07	0.97	0.97	1.35	0.97	-1.26	-1.23	-0.68	-0.38	0.38	-0.6	-0.27	1.19
8	2	10975	2826	34.4558	2399	38.7532	427	10.3115	310	308	2	249	0.257494	0.218588	0.0389066	84.8903	15.1097	55.874	62.3176	10.9696	12.8387	80.3226	5	3	H02				170	rf	2.01	0.15	-0.25	0.07	-0.1	0.57	1.07	0.97	0.97	1.35	0.97	-1.26	-1.23	-0.68	-0.38	0.38	-0.6	-0.27	1.19
8	3	7803	1940	33.7211	1564	39.3395	376	10.3511	116	115	1	99	0.248622	0.200436	0.0481866	80.6186	19.3814	55.6701	64.1944	5.97938	7.35294	85.3448	5	1	H03	F-030921-00	GGTGCGGTTTGATTTCGTTA, GATCTTATTCAGACTATAGG, GAGATATCTGGAGGCCTATA, AGCCTACAGAACTACTGGAC	TANC2	171	sample	-0.74	-1.37	-0.23	-1.42	0.96	-0.43	0.24	-0.67	-0.67	0	-0.7	-1.14	-1.22	-0.28	-1.73	1.73	-0.19	0.82	-0.07
8	3	9779	3164	36.6056	2761	40.4567	403	10.2208	397	396	1	334	0.32355	0.28234	0.0412108	87.263	12.737	60.0506	65.4835	12.5474	14.3426	84.131	5	2	H03	F-030921-00	GGTGCGGTTTGATTTCGTTA, GATCTTATTCAGACTATAGG, GAGATATCTGGAGGCCTATA, AGCCTACAGAACTACTGGAC	TANC2	171	sample	-0.74	-1.37	-0.23	-1.42	0.96	-0.43	0.24	-0.67	-0.67	0	-0.7	-1.14	-1.22	-0.28	-1.73	1.73	-0.19	0.82	-0.07
8	3	9012	2034	33.62	1667	38.7804	367	10.1798	172	171	1	142	0.225699	0.184976	0.0407235	81.9567	18.0433	54.3756	61.2478	8.45624	10.2579	82.5581	5	3	H03	F-030921-00	GGTGCGGTTTGATTTCGTTA, GATCTTATTCAGACTATAGG, GAGATATCTGGAGGCCTATA, AGCCTACAGAACTACTGGAC	TANC2	171	sample	-0.74	-1.37	-0.23	-1.42	0.96	-0.43	0.24	-0.67	-0.67	0	-0.7	-1.14	-1.22	-0.28	-1.73	1.73	-0.19	0.82	-0.07
8	4	8979	2162	33.1721	1776	38.1796	386	10.1321	172	172	0	144	0.240784	0.197795	0.0429892	82.1462	17.8538	53.5153	60.3604	7.9556	9.68468	83.7209	5	1	H04	F-016873-00	GTGGACGAAGAGGGTCCCGA, GTGAGGATTTCGCTGATATT, GTATTCTGCCGGGAGCAATC, GGCAGTCAGAGCTATCGTAA	EID2	172	sample	-0.39	-0.87	-0.45	-0.92	-0.16	-0.31	-0.56	-0.53	-0.53	-0.34	-0.55	-1.1	-1.11	-0.35	-1.08	1.08	-0.82	-0.49	-0.3
8	4	9324	2662	35.5424	2258	40.0921	404	10.1139	195	195	0	167	0.2855	0.242171	0.043329	84.8234	15.1766	56.6116	63.1975	7.32532	8.63596	85.641	5	2	H04	F-016873-00	GTGGACGAAGAGGGTCCCGA, GTGAGGATTTCGCTGATATT, GTATTCTGCCGGGAGCAATC, GGCAGTCAGAGCTATCGTAA	EID2	172	sample	-0.39	-0.87	-0.45	-0.92	-0.16	-0.31	-0.56	-0.53	-0.53	-0.34	-0.55	-1.1	-1.11	-0.35	-1.08	1.08	-0.82	-0.49	-0.3
8	4	9118	2341	34.2234	1987	38.5053	354	10.1893	185	184	1	153	0.256745	0.217921	0.0388243	84.8783	15.1217	55.7027	61.9024	7.90261	9.26019	82.7027	5	3	H04	F-016873-00	GTGGACGAAGAGGGTCCCGA, GTGAGGATTTCGCTGATATT, GTATTCTGCCGGGAGCAATC, GGCAGTCAGAGCTATCGTAA	EID2	172	sample	-0.39	-0.87	-0.45	-0.92	-0.16	-0.31	-0.56	-0.53	-0.53	-0.34	-0.55	-1.1	-1.11	-0.35	-1.08	1.08	-0.82	-0.49	-0.3
8	5	9957	2564	35.2196	2165	39.7667	399	10.5464	219	219	0	179	0.257507	0.217435	0.0400723	84.4384	15.5616	57.7223	63.7413	8.54134	10.1155	81.7352	5	1	H05	F-008225-00	TCATGAATTGGCAACAGTAC, GATGAAGAGCGACACGACGC, TTCACGTAGACCTGGACGCA, ACAACTCTGAGTCCAACTCT	KCNMB4	173	sample	-0.07	0.03	0.86	0	1.38	0.05	1.04	0.39	0.39	1.01	0.35	-0.36	-0.48	0.23	-0.1	0.1	0.11	0.42	0.55
8	5	9564	3521	36.8029	3086	40.535	435	10.3264	519	516	3	419	0.368151	0.322668	0.0454831	87.6456	12.3544	58.7617	64.0635	14.7401	16.7207	80.7322	5	2	H05	F-008225-00	TCATGAATTGGCAACAGTAC, GATGAAGAGCGACACGACGC, TTCACGTAGACCTGGACGCA, ACAACTCTGAGTCCAACTCT	KCNMB4	173	sample	-0.07	0.03	0.86	0	1.38	0.05	1.04	0.39	0.39	1.01	0.35	-0.36	-0.48	0.23	-0.1	0.1	0.11	0.42	0.55
8	5	9060	2586	35.4675	2185	40.13	401	10.0623	243	241	2	205	0.28543	0.24117	0.0442605	84.4934	15.5066	57.3859	63.6156	9.39675	11.0297	84.3621	5	3	H05	F-008225-00	TCATGAATTGGCAACAGTAC, GATGAAGAGCGACACGACGC, TTCACGTAGACCTGGACGCA, ACAACTCTGAGTCCAACTCT	KCNMB4	173	sample	-0.07	0.03	0.86	0	1.38	0.05	1.04	0.39	0.39	1.01	0.35	-0.36	-0.48	0.23	-0.1	0.1	0.11	0.42	0.55
8	6	9310	2510	31.4725	2029	36.4421	481	10.5094	82	82	0	76	0.269603	0.217938	0.0516649	80.8367	19.1633	52.5498	59.9803	3.26693	4.0414	92.6829	5	1	H06	F-010193-00	ATATTCACCAATTCCCAGGT, TATATGATCTGCCTACATAC, TTGGAAGTGGATCCTTGCAC, ATGATCGTGACTCCCACTGT	NOX1	174	sample	-0.15	-0.81	-1.61	-0.85	-1.02	0.1	1.92	-1.17	-1.16	0	-1.08	-0.87	-0.92	0.66	-1.64	1.64	-0.18	0.44	-1.62
8	6	9506	2781	34.6257	2359	38.9517	422	10.4431	192	190	2	155	0.292552	0.248159	0.044393	84.8256	15.1744	58.1446	64.8156	6.90399	8.05426	80.7292	5	2	H06	F-010193-00	ATATTCACCAATTCCCAGGT, TATATGATCTGCCTACATAC, TTGGAAGTGGATCCTTGCAC, ATGATCGTGACTCCCACTGT	NOX1	174	sample	-0.15	-0.81	-1.61	-0.85	-1.02	0.1	1.92	-1.17	-1.16	0	-1.08	-0.87	-0.92	0.66	-1.64	1.64	-0.18	0.44	-1.62
8	6	8766	2177	32.8907	1783	37.9002	394	10.2208	104	104	0	96	0.248346	0.203399	0.0449464	81.9017	18.0983	57.4185	64.8345	4.77722	5.83287	92.3077	5	3	H06	F-010193-00	ATATTCACCAATTCCCAGGT, TATATGATCTGCCTACATAC, TTGGAAGTGGATCCTTGCAC, ATGATCGTGACTCCCACTGT	NOX1	174	sample	-0.15	-0.81	-1.61	-0.85	-1.02	0.1	1.92	-1.17	-1.16	0	-1.08	-0.87	-0.92	0.66	-1.64	1.64	-0.18	0.44	-1.62
8	7	9021	2881	36.9538	2494	41.093	387	10.2791	335	333	2	258	0.319366	0.276466	0.0428999	86.5672	13.4328	58.3478	64.5549	11.6279	13.352	77.0149	5	1	H07	F-014122-00	GTATACCCGACATACTGCCT, ATGTCCACTGCTTACCAGGG, CTTGAATGATGAGCACAAGT, AGCAGGAGTTTCGGAGAGGT	RAD54L2	175	sample	-0.11	0.02	0.69	-0.01	1.05	0.01	-0.13	0.37	0.37	0	0.39	-0.58	-0.59	-0.37	-0.03	0.03	0.32	0.61	0.41
8	7	9187	2791	34.1394	2367	38.4766	424	9.92689	227	226	1	190	0.303799	0.257647	0.0461522	84.8083	15.1917	57.0405	63.9628	8.13329	9.54795	83.7004	5	2	H07	F-014122-00	GTATACCCGACATACTGCCT, ATGTCCACTGCTTACCAGGG, CTTGAATGATGAGCACAAGT, AGCAGGAGTTTCGGAGAGGT	RAD54L2	175	sample	-0.11	0.02	0.69	-0.01	1.05	0.01	-0.13	0.37	0.37	0	0.39	-0.58	-0.59	-0.37	-0.03	0.03	0.32	0.61	0.41
8	7	9971	2762	35.5329	2363	39.8176	399	10.1579	265	265	0	222	0.277003	0.236987	0.040016	85.5539	14.4461	57.8566	63.9865	9.5945	11.2146	83.7736	5	3	H07	F-014122-00	GTATACCCGACATACTGCCT, ATGTCCACTGCTTACCAGGG, CTTGAATGATGAGCACAAGT, AGCAGGAGTTTCGGAGAGGT	RAD54L2	175	sample	-0.11	0.02	0.69	-0.01	1.05	0.01	-0.13	0.37	0.37	0	0.39	-0.58	-0.59	-0.37	-0.03	0.03	0.32	0.61	0.41
8	8	8348	2037	32.1895	1630	37.6399	407	10.3612	82	82	0	73	0.244011	0.195256	0.0487542	80.0196	19.9804	51.2518	58.5276	4.02553	5.03067	89.0244	5	1	H08	F-008061-00	ATGTGGTTCTAACTTACCAT, GGCGATGGTGAAGACATAAA, TATACTCTTCAAACCTTCAC, GGTGGGTCAGGAGAACGATA	APH1B	176	sample	-0.67	-0.31	0.24	-0.36	0.72	0.13	0.53	-0.57	-0.57	0	-0.55	-0.33	-0.44	0.45	-0.5	0.5	0.1	0.17	-0.7
8	8	9224	3478	36.4344	3055	40.074	423	10.1489	317	316	1	263	0.37706	0.331201	0.0458586	87.8378	12.1622	58.8269	64.3535	9.11443	10.3437	82.9653	5	2	H08	F-008061-00	ATGTGGTTCTAACTTACCAT, GGCGATGGTGAAGACATAAA, TATACTCTTCAAACCTTCAC, GGTGGGTCAGGAGAACGATA	APH1B	176	sample	-0.67	-0.31	0.24	-0.36	0.72	0.13	0.53	-0.57	-0.57	0	-0.55	-0.33	-0.44	0.45	-0.5	0.5	0.1	0.17	-0.7
8	8	9064	2599	35.0177	2200	39.5109	399	10.2431	181	180	1	153	0.286739	0.242718	0.0440203	84.6479	15.3521	59.369	66.4091	6.96422	8.18182	84.5304	5	3	H08	F-008061-00	ATGTGGTTCTAACTTACCAT, GGCGATGGTGAAGACATAAA, TATACTCTTCAAACCTTCAC, GGTGGGTCAGGAGAACGATA	APH1B	176	sample	-0.67	-0.31	0.24	-0.36	0.72	0.13	0.53	-0.57	-0.57	0	-0.55	-0.33	-0.44	0.45	-0.5	0.5	0.1	0.17	-0.7
8	9	8005	2229	31.4693	1763	37.0698	466	10.2811	75	75	0	65	0.278451	0.220237	0.0582136	79.0938	20.9062	49.8878	58.4231	3.36474	4.25411	86.6667	5	1	H09	F-011035-00	CTTCAGGTTGATGATCAGGA, TATCAGGTGAGAGGAAGCCT, ACTGTCAGCCATGTATGCAG, GCAACTGTGGATGTGGATAT	MS4A2	177	sample	-0.84	-0.72	1.1	-0.86	1.21	0.45	-0.85	-0.75	-0.75	0.34	-0.74	-0.38	-0.7	0.27	-0.1	0.1	0.31	0.18	-0.61
8	9	9569	3588	36.6522	3151	40.3646	437	9.8833	348	346	2	296	0.374961	0.329293	0.0456683	87.8205	12.1795	59.3088	64.3605	9.699	10.9806	85.0575	5	2	H09	F-011035-00	CTTCAGGTTGATGATCAGGA, TATCAGGTGAGAGGAAGCCT, ACTGTCAGCCATGTATGCAG, GCAACTGTGGATGTGGATAT	MS4A2	177	sample	-0.84	-0.72	1.1	-0.86	1.21	0.45	-0.85	-0.75	-0.75	0.34	-0.74	-0.38	-0.7	0.27	-0.1	0.1	0.31	0.18	-0.61
8	9	8925	2297	36.0453	1962	40.4811	335	10.0657	165	164	1	139	0.257367	0.219832	0.037535	85.4158	14.5842	59.2947	64.577	7.18328	8.35882	84.2424	5	3	H09	F-011035-00	CTTCAGGTTGATGATCAGGA, TATCAGGTGAGAGGAAGCCT, ACTGTCAGCCATGTATGCAG, GCAACTGTGGATGTGGATAT	MS4A2	177	sample	-0.84	-0.72	1.1	-0.86	1.21	0.45	-0.85	-0.75	-0.75	0.34	-0.74	-0.38	-0.7	0.27	-0.1	0.1	0.31	0.18	-0.61
8	10	8367	2365	33.2744	1940	38.3175	425	10.2541	120	119	1	97	0.282658	0.231863	0.0507948	82.0296	17.9704	54.9683	62.1649	5.074	6.13402	80.8333	5	1	H10	F-009433-00	TACGGGAGCGGAATTTGACC, TAATAAAGCGGGCAGCAGGA, AGTACTTACTGGTTCCGTGA, CTGTGATCACATTCCGATTA	PPP2R5C	178	sample	-0.56	-0.37	-0.2	-0.4	0.03	-0.13	0.33	-0.74	-0.74	0	-0.79	-0.27	-0.39	-0.4	-0.45	0.45	-0.03	0.22	-0.96
8	10	9197	3518	37.2283	3128	40.5985	390	10.1974	471	470	1	403	0.382516	0.340111	0.0424051	88.9142	11.0858	62.1376	67.2634	13.3883	15.0256	85.5626	5	2	H10	F-009433-00	TACGGGAGCGGAATTTGACC, TAATAAAGCGGGCAGCAGGA, AGTACTTACTGGTTCCGTGA, CTGTGATCACATTCCGATTA	PPP2R5C	178	sample	-0.56	-0.37	-0.2	-0.4	0.03	-0.13	0.33	-0.74	-0.74	0	-0.79	-0.27	-0.39	-0.4	-0.45	0.45	-0.03	0.22	-0.96
8	10	9754	2571	34.5142	2179	38.8674	392	10.3163	160	160	0	124	0.263584	0.223396	0.0401886	84.753	15.247	57.0984	63.24	6.22326	7.34282	77.5	5	3	H10	F-009433-00	TACGGGAGCGGAATTTGACC, TAATAAAGCGGGCAGCAGGA, AGTACTTACTGGTTCCGTGA, CTGTGATCACATTCCGATTA	PPP2R5C	178	sample	-0.56	-0.37	-0.2	-0.4	0.03	-0.13	0.33	-0.74	-0.74	0	-0.79	-0.27	-0.39	-0.4	-0.45	0.45	-0.03	0.22	-0.96
8	11	8385	2525	34.8519	2167	38.9442	358	10.081	184	183	1	162	0.301133	0.258438	0.0426953	85.8218	14.1782	56.8713	62.8057	7.28713	8.44485	88.0435	5	1	H11	F-022984-00	GCATCTTACCCGTCTATTGA, GGTATGGCCACTGCTCAGTA, TTGTGTTGAACTGTCGTACA, GTGAACATACCTGACAGGGT	KIDINS220	179	sample	0.01	0.92	0.59	0.9	0.58	0.29	-0.4	0.8	0.79	0	0.82	0.68	0.68	0	0.78	-0.78	0.32	0.3	0.35
8	11	9630	3760	36.4348	3325	39.8755	435	10.1356	429	428	1	349	0.390447	0.345275	0.0451713	88.4309	11.5691	61.0638	66.1353	11.4096	12.8722	81.352	5	2	H11	F-022984-00	GCATCTTACCCGTCTATTGA, GGTATGGCCACTGCTCAGTA, TTGTGTTGAACTGTCGTACA, GTGAACATACCTGACAGGGT	KIDINS220	179	sample	0.01	0.92	0.59	0.9	0.58	0.29	-0.4	0.8	0.79	0	0.82	0.68	0.68	0	0.78	-0.78	0.32	0.3	0.35
8	11	9840	3205	34.5922	2792	38.2106	413	10.1308	303	302	1	254	0.325711	0.28374	0.0419715	87.1139	12.8861	57.1607	62.106	9.45398	10.8166	83.8284	5	3	H11	F-022984-00	GCATCTTACCCGTCTATTGA, GGTATGGCCACTGCTCAGTA, TTGTGTTGAACTGTCGTACA, GTGAACATACCTGACAGGGT	KIDINS220	179	sample	0.01	0.92	0.59	0.9	0.58	0.29	-0.4	0.8	0.79	0	0.82	0.68	0.68	0	0.78	-0.78	0.32	0.3	0.35
8	12	9364	2411	35.6217	2086	39.5801	325	10.2154	234	233	1	201	0.257475	0.222768	0.0347074	86.5201	13.4799	60.3484	66.2512	9.70552	11.1697	85.8974	5	1	H12	F-010538-00	GGATGAGCTGGCGCACACTG, TTGTCCTGGCCCAGCCAAGT, GGTGATGCTGGAATTCTTGT, CTTACCCACAATATCTTCAT	ST5	180	sample	0.13	-0.32	0.74	-0.19	0.99	-1.06	-0.58	0.09	0.08	0.67	0.11	-0.92	-0.63	-0.73	-0.03	0.03	0.77	1.35	-0.01
8	12	9716	3260	36.1561	2829	40.1241	431	10.1114	310	308	2	259	0.335529	0.291169	0.0443598	86.7791	13.2209	60.4294	66.4192	9.5092	10.8872	83.5484	5	2	H12	F-010538-00	GGATGAGCTGGCGCACACTG, TTGTCCTGGCCCAGCCAAGT, GGTGATGCTGGAATTCTTGT, CTTACCCACAATATCTTCAT	ST5	180	sample	0.13	-0.32	0.74	-0.19	0.99	-1.06	-0.58	0.09	0.08	0.67	0.11	-0.92	-0.63	-0.73	-0.03	0.03	0.77	1.35	-0.01
8	12	8939	2220	34.3559	1874	38.8346	346	10.0983	165	165	0	138	0.24835	0.209643	0.0387068	84.4144	15.5856	58.0631	63.7673	7.43243	8.8047	83.6364	5	3	H12	F-010538-00	GGATGAGCTGGCGCACACTG, TTGTCCTGGCCCAGCCAAGT, GGTGATGCTGGAATTCTTGT, CTTACCCACAATATCTTCAT	ST5	180	sample	0.13	-0.32	0.74	-0.19	0.99	-1.06	-0.58	0.09	0.08	0.67	0.11	-0.92	-0.63	-0.73	-0.03	0.03	0.77	1.35	-0.01
8	13	7529	2313	34.5525	1968	38.8267	345	10.171	162	162	0	143	0.307212	0.261389	0.0458228	85.0843	14.9157	56.2041	61.8902	7.00389	8.23171	88.2716	5	1	H13	F-007177-00	TTGTGGGCGCCCAGATCGGT, TTCATGAGCGGCACCAGGGT, ATGTCCTTGGCGGAGAGCGG, TTGCCAGAGAGGAGTCCGGG	IRF2BP2	181	sample	-1.63	-0.15	1.1	-0.03	1.13	-0.99	-0.29	0.03	0.03	-0.34	0.02	0.6	0.68	0.12	0.68	-0.68	0	-0.27	0.07
8	13	8109	3334	36.6536	2935	40.275	399	10.015	354	354	0	299	0.411148	0.361944	0.0492046	88.0324	11.9676	58.5783	63.5775	10.6179	12.0613	84.4633	5	2	H13	F-007177-00	TTGTGGGCGCCCAGATCGGT, TTCATGAGCGGCACCAGGGT, ATGTCCTTGGCGGAGAGCGG, TTGCCAGAGAGGAGTCCGGG	IRF2BP2	181	sample	-1.63	-0.15	1.1	-0.03	1.13	-0.99	-0.29	0.03	0.03	-0.34	0.02	0.6	0.68	0.12	0.68	-0.68	0	-0.27	0.07
8	13	8293	2676	36.4193	2354	40.0098	322	10.1708	235	234	1	195	0.322682	0.283854	0.0388279	87.9671	12.0329	57.1375	62.0221	8.78176	9.94053	82.9787	5	3	H13	F-007177-00	TTGTGGGCGCCCAGATCGGT, TTCATGAGCGGCACCAGGGT, ATGTCCTTGGCGGAGAGCGG, TTGCCAGAGAGGAGTCCGGG	IRF2BP2	181	sample	-1.63	-0.15	1.1	-0.03	1.13	-0.99	-0.29	0.03	0.03	-0.34	0.02	0.6	0.68	0.12	0.68	-0.68	0	-0.27	0.07
8	14	8713	2392	34.3056	1995	39.0672	397	10.3778	149	149	0	129	0.274532	0.228968	0.0455641	83.403	16.597	56.3545	63.4085	6.2291	7.46867	86.5772	5	1	H14	F-005982-00	AGGCTCATGCACTTACTATT, GTCACTTGGAGAGACTCCAC, TATGGCTTTCCCACCACTCA, TTGTTTGGCCAAATGTTCTA	OSGEPL1	182	sample	-0.42	0.1	0.75	0.15	0.61	-0.65	0.34	-0.41	-0.4	-0.34	-0.35	0.06	0.19	-0.39	0.69	-0.69	1.02	1.16	-0.46
8	14	9706	3285	36.2198	2912	39.5677	373	10.0831	317	317	0	277	0.33845	0.300021	0.0384298	88.6454	11.3546	61.0046	66.0714	9.64992	10.886	87.3817	5	2	H14	F-005982-00	AGGCTCATGCACTTACTATT, GTCACTTGGAGAGACTCCAC, TATGGCTTTCCCACCACTCA, TTGTTTGGCCAAATGTTCTA	OSGEPL1	182	sample	-0.42	0.1	0.75	0.15	0.61	-0.65	0.34	-0.41	-0.4	-0.34	-0.35	0.06	0.19	-0.39	0.69	-0.69	1.02	1.16	-0.46
8	14	9095	2803	35.5997	2437	39.4116	366	10.2186	191	190	1	161	0.308191	0.267949	0.0402419	86.9426	13.0574	60.0785	65.8597	6.81413	7.79647	84.2932	5	3	H14	F-005982-00	AGGCTCATGCACTTACTATT, GTCACTTGGAGAGACTCCAC, TATGGCTTTCCCACCACTCA, TTGTTTGGCCAAATGTTCTA	OSGEPL1	182	sample	-0.42	0.1	0.75	0.15	0.61	-0.65	0.34	-0.41	-0.4	-0.34	-0.35	0.06	0.19	-0.39	0.69	-0.69	1.02	1.16	-0.46
8	15	9856	2810	34.2662	2423	38.1391	387	10.0181	222	221	1	183	0.285106	0.24584	0.0392654	86.2278	13.7722	58.0427	63.0623	7.90036	9.12092	82.4324	5	1	H15	F-009218-00	CTGGTAAAGAGCAGGTACTT, CTGCCACATCCAGGTCTACG, TAGACCTGGATGTGGCAGGT, GTGTATGTTGCCAATCAGGT	AOC1	183	sample	0.48	0.58	0.17	0.6	-0.13	0.01	0.38	0.42	0.41	0	0.4	-0.13	-0.02	-0.31	0.35	-0.35	0.64	0.42	0.27
8	15	9753	3212	35.504	2794	39.2838	418	10.2392	253	252	1	221	0.329335	0.286476	0.0428586	86.9863	13.0137	60.1183	65.3543	7.87671	9.01933	87.3518	5	2	H15	F-009218-00	CTGGTAAAGAGCAGGTACTT, CTGCCACATCCAGGTCTACG, TAGACCTGGATGTGGCAGGT, GTGTATGTTGCCAATCAGGT	AOC1	183	sample	0.48	0.58	0.17	0.6	-0.13	0.01	0.38	0.42	0.41	0	0.4	-0.13	-0.02	-0.31	0.35	-0.35	0.64	0.42	0.27
8	15	9988	3318	34.8228	2863	38.7234	455	10.2791	337	336	1	273	0.332199	0.286644	0.0455547	86.2869	13.7131	56.8113	62.7314	10.1567	11.7359	81.0089	5	3	H15	F-009218-00	CTGGTAAAGAGCAGGTACTT, CTGCCACATCCAGGTCTACG, TAGACCTGGATGTGGCAGGT, GTGTATGTTGCCAATCAGGT	AOC1	183	sample	0.48	0.58	0.17	0.6	-0.13	0.01	0.38	0.42	0.41	0	0.4	-0.13	-0.02	-0.31	0.35	-0.35	0.64	0.42	0.27
8	16	10577	3525	34.7555	3079	38.293	446	10.3341	372	371	1	295	0.33327	0.291103	0.042167	87.3475	12.6525	59.234	64.5339	10.5532	12.0494	79.3011	5	1	H16				184	empty
8	16	10724	3815	35.7436	3360	39.2176	455	10.0901	400	400	0	316	0.355744	0.313316	0.0424282	88.0734	11.9266	60.7077	65.0893	10.4849	11.9048	79	5	2	H16				184	empty
8	16	9896	2951	34.6933	2573	38.2654	378	10.3783	234	232	2	197	0.298201	0.260004	0.0381973	87.1908	12.8092	59.7425	65.0991	7.92952	9.01671	84.188	5	3	H16				184	empty
8	17	10544	3172	35.441	2802	38.7623	370	10.2892	313	313	0	244	0.300835	0.265744	0.035091	88.3354	11.6646	59.3317	64.2755	9.86759	11.1706	77.9553	5	1	H17				185	empty
8	17	10696	3577	35.1504	3159	38.4498	418	10.2153	425	424	1	337	0.334424	0.295344	0.03908	88.3142	11.6858	58.96	63.4695	11.8815	13.422	79.2941	5	2	H17				185	empty
8	17	10727	3533	36.8848	3181	39.8623	352	9.97727	391	389	2	314	0.329356	0.296541	0.0328144	90.0368	9.9632	59.5528	63.502	11.0671	12.2289	80.3069	5	3	H17				185	empty
8	18	10894	3770	35.7538	3364	38.843	406	10.1576	436	435	1	356	0.346062	0.308794	0.0372682	89.2308	10.7692	60.1326	64.3876	11.565	12.931	81.6514	5	1	H18				186	empty
8	18	10938	4004	36.9838	3588	40.1087	416	10.0312	555	553	2	447	0.366063	0.328031	0.0380325	89.6104	10.3896	61.039	65.4682	13.8611	15.4125	80.5405	5	2	H18				186	empty
8	18	11019	3713	37.9442	3382	40.649	331	10.3082	510	509	1	416	0.336963	0.306924	0.030039	91.0854	8.91462	63.1026	67.12	13.7355	15.0503	81.5686	5	3	H18				186	empty
8	19	10057	3247	35.0517	2857	38.4515	390	10.1462	335	335	0	275	0.32286	0.284081	0.038779	87.9889	12.0111	58.4848	63.9132	10.3172	11.7256	82.0896	5	1	H19				187	empty
8	19	10556	3733	35.4892	3315	38.6643	418	10.3086	423	421	2	340	0.353638	0.314039	0.0395983	88.8026	11.1974	62.6574	67.7225	11.3314	12.6998	80.3783	5	2	H19				187	empty
8	19	11027	3492	35.8262	3113	38.9602	379	10.0844	345	342	3	282	0.316677	0.282307	0.0343702	89.1466	10.8534	59.5647	64.4716	9.87973	10.9862	81.7391	5	3	H19				187	empty
8	20	10752	3280	35.2738	2898	38.5897	382	10.1178	316	315	1	248	0.30506	0.269531	0.0355283	88.3537	11.6463	59.2988	64.1132	9.63415	10.8696	78.481	5	1	H20				188	empty
8	20	11134	3714	35.6532	3294	38.8816	420	10.3333	463	463	0	345	0.333573	0.295851	0.0377223	88.6914	11.3086	58.5083	63.1148	12.4663	14.0559	74.514	5	2	H20				188	empty
8	20	10878	3797	35.7543	3400	38.7338	397	10.2368	428	428	0	333	0.349053	0.312557	0.0364957	89.5444	10.4556	59.8367	63.5588	11.2721	12.5882	77.8037	5	3	H20				188	empty
8	21	10843	4061	35.4206	3571	38.8737	490	10.2551	449	448	1	372	0.374527	0.329337	0.0451904	87.934	12.066	60.9702	65.4439	11.0564	12.5455	82.8508	5	1	H21				189	empty
8	21	11224	3291	36.7104	2863	40.6794	428	10.1612	589	587	2	473	0.293211	0.255078	0.0381326	86.9948	13.0052	60.8022	65.875	17.8973	20.503	80.3056	5	2	H21				189	empty
8	21	10838	3683	35.4526	3282	38.5484	401	10.1147	480	478	2	391	0.339823	0.302823	0.0369994	89.1121	10.8879	58.8108	63.5283	13.0329	14.5643	81.4583	5	3	H21				189	empty
8	22	10710	3671	35.5012	3280	38.5509	391	9.91816	407	402	5	311	0.342764	0.306256	0.0365079	89.349	10.651	59.2482	63.7805	11.0869	12.2561	76.4128	5	1	H22				190	empty
8	22	10887	3532	34.9796	3076	38.6564	456	10.1776	469	469	0	381	0.324424	0.282539	0.0418848	87.0895	12.9105	58.0974	63.1339	13.2786	15.2471	81.2367	5	2	H22				190	empty
8	22	10542	3656	36.2563	3270	39.3193	386	10.3083	497	497	0	389	0.346803	0.310188	0.0366154	89.442	10.558	61.0503	65.5352	13.5941	15.1988	78.2696	5	3	H22				190	empty
8	23	11135	4318	34.9419	3821	38.1623	497	10.1831	593	591	2	480	0.387786	0.343152	0.044634	88.49	11.51	59.2404	63.91	13.7332	15.4672	80.9444	5	1	H23				191	rf	1.8	2.88	1.42	2.88	0.65	0.47	-0.92	3.16	3.23	0.67	3.11	1.92	2.1	-0.71	2.04	-2.04	1.31	0.81	2.09
8	23	10697	4606	37.1915	4168	40.053	438	9.96119	681	681	0	544	0.430588	0.389642	0.0409461	90.4907	9.50934	59.987	63.9875	14.7851	16.3388	79.8825	5	2	H23				191	rf	1.8	2.88	1.42	2.88	0.65	0.47	-0.92	3.16	3.23	0.67	3.11	1.92	2.1	-0.71	2.04	-2.04	1.31	0.81	2.09
8	23	11055	3698	36.3724	3311	39.4482	387	10.0568	502	500	2	393	0.334509	0.299502	0.0350068	89.5349	10.4651	60.8437	65.3579	13.5749	15.1012	78.2869	5	3	H23				191	rf	1.8	2.88	1.42	2.88	0.65	0.47	-0.92	3.16	3.23	0.67	3.11	1.92	2.1	-0.71	2.04	-2.04	1.31	0.81	2.09
8	24	10076	3807	34.6307	3362	37.8611	445	10.2247	392	392	0	316	0.377829	0.333664	0.0441644	88.311	11.689	60.1524	64.8424	10.2968	11.6597	80.6122	5	1	H24				192	rf	0.98	1.61	0.43	1.72	-0.47	-0.55	-0.55	2.29	2.25	0.34	2.08	1.07	1.27	-1.4	1.69	-1.69	1.7	1.24	1.55
8	24	11303	3730	35.574	3350	38.4618	380	10.1158	561	561	0	429	0.330001	0.296381	0.0336194	89.8123	10.1877	59.3834	62.9851	15.0402	16.7463	76.4706	5	2	H24				192	rf	0.98	1.61	0.43	1.72	-0.47	-0.55	-0.55	2.29	2.25	0.34	2.08	1.07	1.27	-1.4	1.69	-1.69	1.7	1.24	1.55
8	24	10393	3545	35.8869	3174	38.9004	371	10.1051	436	433	3	346	0.341095	0.305398	0.0356971	89.5346	10.4654	61.89	66.2571	12.299	13.6421	79.3578	5	3	H24				192	rf	0.98	1.61	0.43	1.72	-0.47	-0.55	-0.55	2.29	2.25	0.34	2.08	1.07	1.27	-1.4	1.69	-1.69	1.7	1.24	1.55
9	1	11904	3335	35.6285	2972	38.7466	363	10.0992	470	466	4	353	0.280158	0.249664	0.030494	89.1154	10.8846	57.5112	61.9112	14.093	15.6797	75.1064	5	1	I01				193	rf	1.78	0.37	-0.1	0.31	-0.26	-0.05	0.67	1.06	1.08	0.67	0.8	-0.58	-0.53	-1.03	-0.04	0.04	-0.63	-1.08	1.16
9	1	10966	3367	35.0175	2921	38.7949	446	10.278	427	426	1	324	0.30704	0.266369	0.0406712	86.7538	13.2462	57.0835	62.1705	12.6819	14.584	75.8782	5	2	I01				193	rf	1.78	0.37	-0.1	0.31	-0.26	-0.05	0.67	1.06	1.08	0.67	0.8	-0.58	-0.53	-1.03	-0.04	0.04	-0.63	-1.08	1.16
9	1	10602	2344	33.6741	1948	38.4235	396	10.3106	213	211	2	171	0.22109	0.183739	0.0373514	83.1058	16.8942	53.7116	59.7536	9.08703	10.8316	80.2817	5	3	I01				193	rf	1.78	0.37	-0.1	0.31	-0.26	-0.05	0.67	1.06	1.08	0.67	0.8	-0.58	-0.53	-1.03	-0.04	0.04	-0.63	-1.08	1.16
9	2	10641	2612	32.58	2120	37.7566	492	10.2744	188	188	0	167	0.245466	0.199229	0.0462363	81.1639	18.8361	53.6371	60.8491	7.19755	8.86792	88.8298	5	1	I02				194	rf	1.55	0.13	-1.05	-0.11	-0.57	1.82	0.48	0.03	0.04	0.34	0.18	-1.08	-1.25	0.19	-1.5	1.5	-1.04	-0.61	-0.04
9	2	11344	3768	35.3333	3271	39.1568	497	10.169	553	551	2	449	0.332158	0.288346	0.0438117	86.81	13.19	59.9522	65.0871	14.6762	16.845	81.1935	5	2	I02				194	rf	1.55	0.13	-1.05	-0.11	-0.57	1.82	0.48	0.03	0.04	0.34	0.18	-1.08	-1.25	0.19	-1.5	1.5	-1.04	-0.61	-0.04
9	2	10372	2670	31.0438	2132	36.2711	538	10.329	176	175	1	142	0.257424	0.205553	0.0518704	79.8502	20.1498	53.1461	60.9756	6.59176	8.20826	80.6818	5	3	I02				194	rf	1.55	0.13	-1.05	-0.11	-0.57	1.82	0.48	0.03	0.04	0.34	0.18	-1.08	-1.25	0.19	-1.5	1.5	-1.04	-0.61	-0.04
9	3	9127	2240	31.9277	1792	37.2958	448	10.4554	125	125	0	101	0.245426	0.196341	0.0490851	80	20	49.6429	56.7522	5.58036	6.97545	80.8	5	1	I03	F-016074-00	GCTGGCCAATGCCTCCAGTA, GGTCCTGTCTACTTTAGTCC, CTCCACCTTGCAGCTCAATA, AGGGACTCCATCAGTCACTA	GABPB2	195	sample	0.07	-0.7	-1.53	-0.88	-1.02	0.86	0.84	-0.68	-0.67	0.34	-0.74	-1.19	-1.31	0.55	-2	2	-1.78	-2.03	-0.74
9	3	9755	2700	32.0667	2241	36.5431	459	10.2113	193	191	2	155	0.276781	0.229728	0.0470528	83	17	54.3333	60.5087	7.14815	8.52298	80.3109	5	2	I03	F-016074-00	GCTGGCCAATGCCTCCAGTA, GGTCCTGTCTACTTTAGTCC, CTCCACCTTGCAGCTCAATA, AGGGACTCCATCAGTCACTA	GABPB2	195	sample	0.07	-0.7	-1.53	-0.88	-1.02	0.86	0.84	-0.68	-0.67	0.34	-0.74	-1.19	-1.31	0.55	-2	2	-1.78	-2.03	-0.74
9	3	9660	2989	33.9716	2560	37.9414	429	10.2821	224	223	1	185	0.30942	0.26501	0.0444099	85.6474	14.3526	56.0723	61.5625	7.49415	8.71094	82.5893	5	3	I03	F-016074-00	GCTGGCCAATGCCTCCAGTA, GGTCCTGTCTACTTTAGTCC, CTCCACCTTGCAGCTCAATA, AGGGACTCCATCAGTCACTA	GABPB2	195	sample	0.07	-0.7	-1.53	-0.88	-1.02	0.86	0.84	-0.68	-0.67	0.34	-0.74	-1.19	-1.31	0.55	-2	2	-1.78	-2.03	-0.74
9	4	10064	2665	33.7081	2218	38.4031	447	10.4116	218	218	0	169	0.264805	0.22039	0.0444157	83.227	16.773	55.6473	61.8575	8.18011	9.82867	77.5229	5	1	I04	F-021032-00	TGGTGGCCACGAGTCATACA, AGTGTTTACGAGCCCATATT, TTGTAGTACAGTCAACAGCC, GAACGGGAGAAGAAACTGTT	KCTD3	196	sample	0.96	0.23	-0.24	0.12	0.06	0.76	0.1	0.37	0.38	-0.34	0.21	-0.73	-0.69	-0.11	-0.61	0.61	-0.2	-0.14	0.39
9	4	10633	3294	36.2055	2896	39.7942	398	10.093	433	432	1	344	0.30979	0.27236	0.0374306	87.9174	12.0826	60.2004	65.5041	13.1451	14.9171	79.4457	5	2	I04	F-021032-00	TGGTGGCCACGAGTCATACA, AGTGTTTACGAGCCCATATT, TTGTAGTACAGTCAACAGCC, GAACGGGAGAAGAAACTGTT	KCTD3	196	sample	0.96	0.23	-0.24	0.12	0.06	0.76	0.1	0.37	0.38	-0.34	0.21	-0.73	-0.69	-0.11	-0.61	0.61	-0.2	-0.14	0.39
9	4	10275	2622	33.7574	2186	38.4584	436	10.1881	232	232	0	174	0.255182	0.212749	0.0424331	83.3715	16.6285	54.8818	60.796	8.84821	10.613	75	5	3	I04	F-021032-00	TGGTGGCCACGAGTCATACA, AGTGTTTACGAGCCCATATT, TTGTAGTACAGTCAACAGCC, GAACGGGAGAAGAAACTGTT	KCTD3	196	sample	0.96	0.23	-0.24	0.12	0.06	0.76	0.1	0.37	0.38	-0.34	0.21	-0.73	-0.69	-0.11	-0.61	0.61	-0.2	-0.14	0.39
9	5	9807	2560	33.8523	2118	38.7861	442	10.2104	222	221	1	183	0.261038	0.215968	0.0450698	82.7344	17.2656	53.0859	60.5288	8.67188	10.4344	82.4324	5	1	I05	F-007739-00	GGATTGCTTGATACCTTTAT, AATTTAACCAAGGGCACTGT, CGTGTTGAACAAACTAGTGG, GTGGTGGTGAAACTCAATGG	UGP2	197	sample	0.43	0.02	-0.13	-0.12	0.43	0.05	0	0.42	0.41	0	0.4	-0.72	-0.72	-0.38	-0.56	0.56	-1.27	-0.76	0.29
9	5	9204	2760	34.5384	2369	38.5952	391	9.95908	232	231	1	192	0.29987	0.257388	0.0424815	85.8333	14.1667	54.8913	60.4897	8.4058	9.75095	82.7586	5	2	I05	F-007739-00	GGATTGCTTGATACCTTTAT, AATTTAACCAAGGGCACTGT, CGTGTTGAACAAACTAGTGG, GTGGTGGTGAAACTCAATGG	UGP2	197	sample	0.43	0.02	-0.13	-0.12	0.43	0.05	0	0.42	0.41	0	0.4	-0.72	-0.72	-0.38	-0.56	0.56	-1.27	-0.76	0.29
9	5	9953	3118	35.5831	2717	39.3305	401	10.192	290	289	1	237	0.313272	0.272983	0.0402894	87.1392	12.8608	56.3182	61.3912	9.30083	10.6367	81.7241	5	3	I05	F-007739-00	GGATTGCTTGATACCTTTAT, AATTTAACCAAGGGCACTGT, CGTGTTGAACAAACTAGTGG, GTGGTGGTGAAACTCAATGG	UGP2	197	sample	0.43	0.02	-0.13	-0.12	0.43	0.05	0	0.42	0.41	0	0.4	-0.72	-0.72	-0.38	-0.56	0.56	-1.27	-0.76	0.29
9	6	9234	2794	33.6632	2331	38.3406	463	10.1145	207	205	2	173	0.302577	0.252437	0.0501408	83.4288	16.5712	55.8697	63.3634	7.40873	8.79451	83.5749	5	1	I06	F-014208-00	GAGATGCTCATGGAAGATGT, TATCGTCATCATCTTCCATT, TAGATGCCGCCTGCCGTTGT, GATGATGACGATAGTGACTA	NUCKS1	198	sample	0.11	0.48	0.13	0.39	0.22	0.63	-0.28	0.25	0.23	-0.67	0.26	0.15	0.07	0.43	-0.26	0.26	-0.1	0.56	0.06
9	6	9571	3079	35.366	2659	39.3373	420	10.2238	295	295	0	251	0.321701	0.277818	0.0438826	86.3592	13.6408	57.0315	63.2945	9.58103	11.0944	85.0847	5	2	I06	F-014208-00	GAGATGCTCATGGAAGATGT, TATCGTCATCATCTTCCATT, TAGATGCCGCCTGCCGTTGT, GATGATGACGATAGTGACTA	NUCKS1	198	sample	0.11	0.48	0.13	0.39	0.22	0.63	-0.28	0.25	0.23	-0.67	0.26	0.15	0.07	0.43	-0.26	0.26	-0.1	0.56	0.06
9	6	9793	2990	34.8876	2560	39.0445	430	10.1395	263	263	0	228	0.30532	0.261411	0.0439089	85.6187	14.3813	59.699	65.7031	8.79599	10.2734	86.692	5	3	I06	F-014208-00	GAGATGCTCATGGAAGATGT, TATCGTCATCATCTTCCATT, TAGATGCCGCCTGCCGTTGT, GATGATGACGATAGTGACTA	NUCKS1	198	sample	0.11	0.48	0.13	0.39	0.22	0.63	-0.28	0.25	0.23	-0.67	0.26	0.15	0.07	0.43	-0.26	0.26	-0.1	0.56	0.06
9	7	9452	2368	33.6883	1958	38.5628	410	10.4098	186	186	0	162	0.250529	0.207152	0.0433771	82.6858	17.3142	57.4324	64.9132	7.85473	9.49949	87.0968	5	1	I07	F-007316-00	AATGTCATTCGAGTCAGGGT, GCTAAAGCCAGCCACATAGT, TTTGGCTTCTCTTGAATACA, GTGTGAATGAAACCCAGAAT	ABCC9	199	sample	0.33	0.5	0.5	0.43	0.21	0.59	0.64	0.51	0.52	0	0.54	0.35	0.33	0.22	0.07	-0.07	0.55	1.21	0.37
9	7	9712	3427	35.8351	2980	39.6695	447	10.2729	361	360	1	300	0.352862	0.306837	0.0460255	86.9565	13.0435	60.5486	66.1745	10.534	12.0805	83.1025	5	2	I07	F-007316-00	AATGTCATTCGAGTCAGGGT, GCTAAAGCCAGCCACATAGT, TTTGGCTTCTCTTGAATACA, GTGTGAATGAAACCCAGAAT	ABCC9	199	sample	0.33	0.5	0.5	0.43	0.21	0.59	0.64	0.51	0.52	0	0.54	0.35	0.33	0.22	0.07	-0.07	0.55	1.21	0.37
9	7	9962	3369	35.3149	2941	38.9786	428	10.1402	356	355	1	276	0.338185	0.295222	0.0429633	87.2959	12.7041	56.2481	61.4757	10.5669	12.0707	77.5281	5	3	I07	F-007316-00	AATGTCATTCGAGTCAGGGT, GCTAAAGCCAGCCACATAGT, TTTGGCTTCTCTTGAATACA, GTGTGAATGAAACCCAGAAT	ABCC9	199	sample	0.33	0.5	0.5	0.43	0.21	0.59	0.64	0.51	0.52	0	0.54	0.35	0.33	0.22	0.07	-0.07	0.55	1.21	0.37
9	8	9658	2859	35.0521	2496	38.6851	363	10.0716	264	264	0	222	0.296024	0.258439	0.0375854	87.3033	12.6967	58.3421	63.7019	9.234	10.5769	84.0909	5	1	I08	F-015170-00	CTGAAGATGGAATTACTACA, TAACATTGATGACAGTTTGT, GCTCTTTGCATCAGAGAAGG, TCACAAAGTAATCCGTTAAC	NOSTRIN	200	sample	0.5	0.6	0.74	0.56	0.74	-0.67	-0.2	0.37	0.34	1.35	0.36	0.07	0.11	-0.99	0.63	-0.63	0.81	0.71	0.14
9	8	9548	3137	36.7389	2759	40.3581	378	10.3228	311	308	3	259	0.32855	0.288961	0.0395894	87.9503	12.0497	60.5037	66.2921	9.91393	11.1635	83.2797	5	2	I08	F-015170-00	CTGAAGATGGAATTACTACA, TAACATTGATGACAGTTTGT, GCTCTTTGCATCAGAGAAGG, TCACAAAGTAATCCGTTAAC	NOSTRIN	200	sample	0.5	0.6	0.74	0.56	0.74	-0.67	-0.2	0.37	0.34	1.35	0.36	0.07	0.11	-0.99	0.63	-0.63	0.81	0.71	0.14
9	8	10007	3047	35.5149	2631	39.5257	416	10.149	265	262	3	220	0.304487	0.262916	0.0415709	86.3472	13.6528	58.8776	64.1201	8.69708	9.95819	83.0189	5	3	I08	F-015170-00	CTGAAGATGGAATTACTACA, TAACATTGATGACAGTTTGT, GCTCTTTGCATCAGAGAAGG, TCACAAAGTAATCCGTTAAC	NOSTRIN	200	sample	0.5	0.6	0.74	0.56	0.74	-0.67	-0.2	0.37	0.34	1.35	0.36	0.07	0.11	-0.99	0.63	-0.63	0.81	0.71	0.14
9	9	9551	2945	34.9728	2541	38.8827	404	10.3812	285	285	0	244	0.308345	0.266045	0.0422992	86.2818	13.7182	57.725	63.6757	9.67742	11.2161	85.614	5	1	I09	F-003731-00	CACATGCTCGAAATGCTTTA, GCACTTGTCAGGAACGAGAA, CTGCAGTTCAGGGTAGACCT, AGGCTGAACTCTCCATTCAC	APP	201	sample	0.35	0.88	0.68	0.88	0.67	-0.08	0.34	1.13	1.14	0.67	1.25	0.39	0.51	-0.52	0.69	-0.69	0.84	0.75	1.04
9	9	9885	3792	37.1991	3378	40.5038	414	10.2343	468	464	4	391	0.383612	0.34173	0.0418816	89.0823	10.9177	60.5749	65.3641	12.3418	13.7359	83.547	5	2	I09	F-003731-00	CACATGCTCGAAATGCTTTA, GCACTTGTCAGGAACGAGAA, CTGCAGTTCAGGGTAGACCT, AGGCTGAACTCTCCATTCAC	APP	201	sample	0.35	0.88	0.68	0.88	0.67	-0.08	0.34	1.13	1.14	0.67	1.25	0.39	0.51	-0.52	0.69	-0.69	0.84	0.75	1.04
9	9	9297	2664	35.4309	2300	39.4639	364	9.9478	281	281	0	251	0.286544	0.247392	0.0391524	86.3363	13.6637	60.0976	66	10.548	12.2174	89.3238	5	3	I09	F-003731-00	CACATGCTCGAAATGCTTTA, GCACTTGTCAGGAACGAGAA, CTGCAGTTCAGGGTAGACCT, AGGCTGAACTCTCCATTCAC	APP	201	sample	0.35	0.88	0.68	0.88	0.67	-0.08	0.34	1.13	1.14	0.67	1.25	0.39	0.51	-0.52	0.69	-0.69	0.84	0.75	1.04
9	10	9118	2826	35.1769	2435	39.1828	391	10.2302	272	272	0	219	0.309936	0.267054	0.0428822	86.1642	13.8358	55.0955	60.7803	9.62491	11.1704	80.5147	5	1	I10	F-008428-00	GTACTGGTTGCTCTTCACCA, GAGGCCACCGGTCAGCAGGA, CCTGATTGAGACCAACATCA, TTGCCTGGGTGTAACCATGG	KCNMB1	202	sample	-0.01	0.61	0.33	0.54	-0.03	-0.16	-0.14	0.81	0.81	-0.67	0.77	0.43	0.44	-0.37	0.64	-0.64	-0.07	-0.57	0.57
9	10	9414	3295	35.6049	2937	38.7177	358	10.067	295	295	0	243	0.350011	0.311982	0.0380285	89.1351	10.8649	58.4219	63.0575	8.95296	10.0443	82.3729	5	2	I10	F-008428-00	GTACTGGTTGCTCTTCACCA, GAGGCCACCGGTCAGCAGGA, CCTGATTGAGACCAACATCA, TTGCCTGGGTGTAACCATGG	KCNMB1	202	sample	-0.01	0.61	0.33	0.54	-0.03	-0.16	-0.14	0.81	0.81	-0.67	0.77	0.43	0.44	-0.37	0.64	-0.64	-0.07	-0.57	0.57
9	10	9626	3052	34.7569	2620	38.813	432	10.1574	304	304	0	250	0.317058	0.27218	0.0448785	85.8453	14.1547	57.6671	63.0534	9.96068	11.6031	82.2368	5	3	I10	F-008428-00	GTACTGGTTGCTCTTCACCA, GAGGCCACCGGTCAGCAGGA, CCTGATTGAGACCAACATCA, TTGCCTGGGTGTAACCATGG	KCNMB1	202	sample	-0.01	0.61	0.33	0.54	-0.03	-0.16	-0.14	0.81	0.81	-0.67	0.77	0.43	0.44	-0.37	0.64	-0.64	-0.07	-0.57	0.57
9	11	10099	3396	35.8616	2981	39.4284	415	10.241	310	307	3	254	0.336271	0.295178	0.0410932	87.7797	12.2203	59.4229	64.5756	9.12839	10.2986	81.9355	5	1	I11	F-010639-00	CATATGGAATATTTGCTGGT, ATATGGAATATTTGCTGGTA, TACCAAGGATCACAATAAAC, TATTCTGATGGTTCTTCTCC	PGRMC2	203	sample	-0.62	0.66	0.51	0.5	0.54	0.27	-0.23	-0.43	-0.45	0.67	-0.37	1	0.85	-0.25	0.35	-0.35	1.39	1.3	-0.85
9	11	9104	3507	34.7776	3014	38.8046	493	10.1582	247	245	2	213	0.385215	0.331063	0.054152	85.9424	14.0576	60.9068	66.3238	7.04306	8.12873	86.2348	5	2	I11	F-010639-00	CATATGGAATATTTGCTGGT, ATATGGAATATTTGCTGGTA, TACCAAGGATCACAATAAAC, TATTCTGATGGTTCTTCTCC	PGRMC2	203	sample	-0.62	0.66	0.51	0.5	0.54	0.27	-0.23	-0.43	-0.45	0.67	-0.37	1	0.85	-0.25	0.35	-0.35	1.39	1.3	-0.85
9	11	9106	2712	35.33	2340	39.3419	372	10.0941	179	178	1	144	0.297826	0.256973	0.0408522	86.2832	13.7168	60.9145	66.3248	6.60029	7.60684	80.4469	5	3	I11	F-010639-00	CATATGGAATATTTGCTGGT, ATATGGAATATTTGCTGGTA, TACCAAGGATCACAATAAAC, TATTCTGATGGTTCTTCTCC	PGRMC2	203	sample	-0.62	0.66	0.51	0.5	0.54	0.27	-0.23	-0.43	-0.45	0.67	-0.37	1	0.85	-0.25	0.35	-0.35	1.39	1.3	-0.85
9	12	10072	3128	34.4767	2681	38.5543	447	10.0201	289	289	0	231	0.310564	0.266183	0.0443805	85.7097	14.2903	56.0102	62.1783	9.23913	10.7796	79.9308	5	1	I12	F-005920-00	GTCCTTGTTGAAGCCAGGGT, CTGTCCCAGCAGGTATCTGT, GGTCCTTGTTGAAGCCAGGG, CACCACCTCTGGAAATGGGA	KLK9	204	sample	0.97	0.9	1.28	0.93	1.17	0.25	-1.1	1.18	1.18	-0.34	1.07	0.21	0.34	-0.5	0.5	-0.5	0.89	0.72	0.85
9	12	10482	3628	36.9283	3220	40.3205	408	10.1569	491	490	1	401	0.346117	0.307193	0.0389239	88.7541	11.2459	60.7773	65.3106	13.5336	15.2174	81.6701	5	2	I12	F-005920-00	GTCCTTGTTGAAGCCAGGGT, CTGTCCCAGCAGGTATCTGT, GGTCCTTGTTGAAGCCAGGG, CACCACCTCTGGAAATGGGA	KLK9	204	sample	0.97	0.9	1.28	0.93	1.17	0.25	-1.1	1.18	1.18	-0.34	1.07	0.21	0.34	-0.5	0.5	-0.5	0.89	0.72	0.85
9	12	10340	3060	36.2085	2649	40.2695	411	10.0341	270	270	0	218	0.295938	0.25619	0.0397485	86.5686	13.4314	59.085	64.3639	8.82353	10.1925	80.7407	5	3	I12	F-005920-00	GTCCTTGTTGAAGCCAGGGT, CTGTCCCAGCAGGTATCTGT, GGTCCTTGTTGAAGCCAGGG, CACCACCTCTGGAAATGGGA	KLK9	204	sample	0.97	0.9	1.28	0.93	1.17	0.25	-1.1	1.18	1.18	-0.34	1.07	0.21	0.34	-0.5	0.5	-0.5	0.89	0.72	0.85
9	13	3496	1671	34.5392	1363	40.1005	308	9.92857	43	43	0	38	0.477975	0.389874	0.0881007	81.5679	18.4321	52.9025	60.3081	2.57331	3.15481	88.3721	5	1	I13	F-012821-00	TCCATGATCCCGACACACGG, GTCCTGGCGTCATTCCACCT, GTGCATGGCGATCATCCACA, CGTGAGCAGTGGATCCAGGT	PRPF6	205	sample	-8.2	-1.97	-1.66	-1.97	-0.57	-1.65	-0.47	-2	-2.02	-0.67	-2.08	6.49	5.04	17.15	-3.53	3.53	-1.35	-0.86	-2.56
9	13	3435	2257	32.907	1818	38.3784	439	10.2483	58	58	0	51	0.65706	0.529258	0.127802	80.5494	19.4506	55.9149	63.2013	2.56978	3.19032	87.931	5	2	I13	F-012821-00	TCCATGATCCCGACACACGG, GTCCTGGCGTCATTCCACCT, GTGCATGGCGATCATCCACA, CGTGAGCAGTGGATCCAGGT	PRPF6	205	sample	-8.2	-1.97	-1.66	-1.97	-0.57	-1.65	-0.47	-2	-2.02	-0.67	-2.08	6.49	5.04	17.15	-3.53	3.53	-1.35	-0.86	-2.56
9	13	2636	1484	32.3511	1170	38.3188	314	10.1146	31	31	0	29	0.562974	0.443854	0.11912	78.841	21.159	49.124	57.9487	2.08895	2.64957	93.5484	5	3	I13	F-012821-00	TCCATGATCCCGACACACGG, GTCCTGGCGTCATTCCACCT, GTGCATGGCGATCATCCACA, CGTGAGCAGTGGATCCAGGT	PRPF6	205	sample	-8.2	-1.97	-1.66	-1.97	-0.57	-1.65	-0.47	-2	-2.02	-0.67	-2.08	6.49	5.04	17.15	-3.53	3.53	-1.35	-0.86	-2.56
9	14	8390	2705	35.1161	2318	39.2657	387	10.261	214	213	1	169	0.322408	0.276281	0.0461263	85.6932	14.3068	57.0425	62.8991	7.91128	9.18896	78.972	5	1	I14	F-007851-00	TATGGCCCGAGTACAAGAAC, GCTCTGCGCCCATCTGACGA, GCGCAGAGCCAGGATCACAA, TCTGCGGACACTGTTATACA	CD80	206	sample	-0.75	0.34	0.79	0.36	0.89	-0.23	0.38	0.33	0.32	0	0.21	0.75	0.79	0.17	0.44	-0.44	0.53	0.48	0.27
9	14	8998	3434	34.5192	2956	38.4425	478	10.2573	265	264	1	233	0.38164	0.328517	0.0531229	86.0804	13.9196	59.8427	64.885	7.71695	8.93099	87.9245	5	2	I14	F-007851-00	TATGGCCCGAGTACAAGAAC, GCTCTGCGCCCATCTGACGA, GCGCAGAGCCAGGATCACAA, TCTGCGGACACTGTTATACA	CD80	206	sample	-0.75	0.34	0.79	0.36	0.89	-0.23	0.38	0.33	0.32	0	0.21	0.75	0.79	0.17	0.44	-0.44	0.53	0.48	0.27
9	14	9300	2611	36.5213	2277	40.4062	334	10.0359	271	270	1	238	0.280753	0.244839	0.035914	87.208	12.792	59.4791	64.7343	10.3792	11.8577	87.8229	5	3	I14	F-007851-00	TATGGCCCGAGTACAAGAAC, GCTCTGCGCCCATCTGACGA, GCGCAGAGCCAGGATCACAA, TCTGCGGACACTGTTATACA	CD80	206	sample	-0.75	0.34	0.79	0.36	0.89	-0.23	0.38	0.33	0.32	0	0.21	0.75	0.79	0.17	0.44	-0.44	0.53	0.48	0.27
9	15	8463	2785	34.5741	2341	39.1999	444	10.1847	147	147	0	121	0.32908	0.276616	0.0524637	84.0575	15.9425	58.2406	64.8868	5.27828	6.27937	82.3129	5	1	I15	F-016213-00	TACCCGGCTCCTCATCACAG, GCCCAGCTCAGCTCCAGGTA, GCTGGGCTGAGAAACAACAG, GTCATTCATCAGGAACTGGG	HEXIM2	207	sample	0.26	0.12	0.39	0.11	0.83	-0.01	-0.02	-0.27	-0.27	0	-0.29	-0.34	-0.33	-0.52	0.02	-0.02	0.89	1.26	-0.51
9	15	10090	3175	36.1402	2758	40.0631	417	10.1942	304	303	1	249	0.314668	0.27334	0.041328	86.8661	13.1339	60.5039	65.9536	9.5748	10.9862	81.9079	5	2	I15	F-016213-00	TACCCGGCTCCTCATCACAG, GCCCAGCTCAGCTCCAGGTA, GCTGGGCTGAGAAACAACAG, GTCATTCATCAGGAACTGGG	HEXIM2	207	sample	0.26	0.12	0.39	0.11	0.83	-0.01	-0.02	-0.27	-0.27	0	-0.29	-0.34	-0.33	-0.52	0.02	-0.02	0.89	1.26	-0.51
9	15	9814	2810	34.9452	2421	38.9257	389	10.1722	208	207	1	172	0.286326	0.246688	0.0396373	86.1566	13.8434	59.6797	65.221	7.40214	8.55019	82.6923	5	3	I15	F-016213-00	TACCCGGCTCCTCATCACAG, GCCCAGCTCAGCTCCAGGTA, GCTGGGCTGAGAAACAACAG, GTCATTCATCAGGAACTGGG	HEXIM2	207	sample	0.26	0.12	0.39	0.11	0.83	-0.01	-0.02	-0.27	-0.27	0	-0.29	-0.34	-0.33	-0.52	0.02	-0.02	0.89	1.26	-0.51
9	16	11056	4012	35.4733	3558	38.6824	454	10.3238	473	472	1	382	0.36288	0.321816	0.0410637	88.6839	11.3161	59.4217	63.7718	11.7896	13.2659	80.7611	5	1	I16				208	empty
9	16	10771	3404	36.9562	3043	40.115	361	10.3296	446	445	1	366	0.316034	0.282518	0.0335159	89.3948	10.6052	61.4277	66.1847	13.1022	14.6237	82.0628	5	2	I16				208	empty
9	16	9886	3300	35.2012	2896	38.6802	404	10.2624	298	297	1	237	0.333805	0.29294	0.0408659	87.7576	12.2424	61.303	66.2983	9.0303	10.2555	79.5302	5	3	I16				208	empty
9	17	10345	3404	35.3208	2988	38.8089	416	10.2668	362	362	0	310	0.329048	0.288835	0.0402127	87.7791	12.2209	60.6639	65.5622	10.6345	12.1151	85.6354	5	1	I17				209	empty
9	17	11463	4009	36.1053	3592	39.1317	417	10.036	524	519	5	405	0.349734	0.313356	0.0363779	89.5984	10.4016	59.3415	63.6414	13.0706	14.4488	77.2901	5	2	I17				209	empty
9	17	10509	3601	34.5843	3153	38.0593	448	10.1272	363	362	1	296	0.342659	0.300029	0.0426301	87.559	12.441	58.1783	63.0511	10.0805	11.4811	81.5427	5	3	I17				209	empty
9	18	10002	3203	35.5404	2805	39.1358	398	10.201	281	280	1	235	0.320236	0.280444	0.039792	87.5741	12.4259	59.6004	64.5989	8.77303	9.98217	83.6299	5	1	I18				210	empty
9	18	10584	3545	35.5879	3148	38.7745	397	10.3199	439	437	2	349	0.33494	0.29743	0.0375094	88.8011	11.1989	59.6615	64.3583	12.3836	13.8818	79.4989	5	2	I18				210	empty
9	18	10829	3830	35.776	3397	39.0347	433	10.2102	484	483	1	379	0.35368	0.313695	0.0399852	88.6945	11.3055	59.3734	63.4383	12.6371	14.2184	78.3058	5	3	I18				210	empty
9	19	10869	3878	36.8788	3502	39.7379	376	10.25	463	463	0	370	0.356795	0.322201	0.0345938	90.3043	9.69572	61.8618	65.9909	11.9391	13.221	79.9136	5	1	I19				211	empty
9	19	10518	3519	34.2038	3088	37.5521	431	10.2135	348	347	1	288	0.334569	0.293592	0.0409774	87.7522	12.2478	59.4487	63.9249	9.88917	11.237	82.7586	5	2	I19				211	empty
9	19	11107	3830	36.3877	3426	39.4562	404	10.3663	517	514	3	427	0.344828	0.308454	0.0363735	89.4517	10.5483	61.0183	65.5575	13.4987	15.0029	82.5919	5	3	I19				211	empty
9	20	10787	4367	36.8809	3914	39.9849	453	10.0618	586	582	4	472	0.404839	0.362844	0.041995	89.6267	10.3733	61.0259	65.1507	13.4188	14.8697	80.5461	5	1	I20				212	empty
9	20	11200	3338	35.7142	2923	39.365	415	10	484	481	3	403	0.298036	0.260982	0.0370536	87.5674	12.4326	60.725	65.7202	14.4997	16.4557	83.2645	5	2	I20				212	empty
9	20	11219	3909	36.7447	3494	39.9015	415	10.1663	527	526	1	430	0.348427	0.311436	0.0369908	89.3835	10.6165	61.2177	65.684	13.4817	15.0544	81.5939	5	3	I20				212	empty
9	21	10483	3662	33.7897	3209	37.1162	453	10.2252	247	247	0	205	0.349327	0.306115	0.0432128	87.6297	12.3703	59.148	63.8517	6.74495	7.6971	82.996	5	1	I21				213	empty
9	21	10955	3796	36.3498	3403	39.3406	393	10.4529	540	536	4	434	0.346508	0.310634	0.035874	89.647	10.353	61.8809	65.7067	14.2255	15.7508	80.3704	5	2	I21				213	empty
9	21	10969	5166	36.5937	4723	39.075	443	10.14	708	705	3	570	0.470964	0.430577	0.0403865	91.4247	8.5753	61.7886	65.488	13.705	14.927	80.5085	5	3	I21				213	empty
9	22	11138	4424	36.491	3975	39.4551	449	10.2494	670	665	5	511	0.397199	0.356886	0.0403124	89.8508	10.1492	61.0081	64.6792	15.1447	16.7296	76.2687	5	1	I22				214	empty
9	22	11216	4043	37.1108	3641	40.095	402	10.0821	664	659	5	522	0.360467	0.324626	0.0358417	90.0569	9.94311	62.1568	66.2181	16.4234	18.0994	78.6145	5	2	I22				214	empty
9	22	10933	3716	35.9475	3319	39.0512	397	10	525	524	1	418	0.339888	0.303576	0.0363121	89.3165	10.6835	60.2799	64.6279	14.1281	15.7879	79.619	5	3	I22				214	empty
9	23	10774	4159	35.1193	3726	38.0566	433	9.84296	514	511	3	419	0.386022	0.345833	0.0401893	89.5888	10.4112	59.1488	63.4997	12.3587	13.7144	81.5175	5	1	I23				215	rf	1.69	2.99	0.25	2.95	-0.71	0.95	-0.61	3.2	3.18	0	3.09	2.13	2.19	-0.39	1.63	-1.63	0.82	0.21	1.52
9	23	10797	3907	34.7929	3448	38.0708	459	10.1699	486	485	1	383	0.36186	0.319348	0.0425118	88.2519	11.7481	59.7901	64.4142	12.4392	14.0661	78.8066	5	2	I23				215	rf	1.69	2.99	0.25	2.95	-0.71	0.95	-0.61	3.2	3.18	0	3.09	2.13	2.19	-0.39	1.63	-1.63	0.82	0.21	1.52
9	23	11063	4230	35.0279	3754	38.1891	476	10.0966	517	517	0	420	0.382356	0.339329	0.0430263	88.747	11.253	58.9362	62.7331	12.2222	13.772	81.2379	5	3	I23				215	rf	1.69	2.99	0.25	2.95	-0.71	0.95	-0.61	3.2	3.18	0	3.09	2.13	2.19	-0.39	1.63	-1.63	0.82	0.21	1.52
9	24	10256	4098	35.4412	3632	38.6569	466	10.3777	472	472	0	382	0.399571	0.354134	0.0454368	88.6286	11.3714	59.3704	64.0419	11.5178	12.9956	80.9322	5	1	I24				216	rf	1.32	2.84	1.02	2.95	0.3	0.07	0.25	3.25	3.26	0.34	3.17	2.32	2.53	-0.96	1.7	-1.7	1.37	0.87	1.85
9	24	11036	3624	34.0916	3214	37.1366	410	10.222	460	458	2	364	0.32838	0.291229	0.0371511	88.6865	11.3135	58.1954	62.3211	12.6932	14.2502	79.1304	5	2	I24				216	rf	1.32	2.84	1.02	2.95	0.3	0.07	0.25	3.25	3.26	0.34	3.17	2.32	2.53	-0.96	1.7	-1.7	1.37	0.87	1.85
9	24	10671	4156	36.5553	3754	39.402	402	9.97264	550	549	1	445	0.389467	0.351795	0.0376722	90.3272	9.67276	61.9586	65.6633	13.2339	14.6244	80.9091	5	3	I24				216	rf	1.32	2.84	1.02	2.95	0.3	0.07	0.25	3.25	3.26	0.34	3.17	2.32	2.53	-0.96	1.7	-1.7	1.37	0.87	1.85
10	1	11208	3217	34.6093	2784	38.4415	433	9.96998	315	315	0	246	0.287027	0.248394	0.0386331	86.5403	13.4597	55.7352	60.6322	9.79173	11.3147	78.0952	5	1	J01				217	rf	2.06	0.39	-1.08	0.29	-0.88	0.59	0.2	0.62	0.62	-0.67	0.57	-0.98	-1	-1.09	-0.36	0.36	-1.24	-1.39	0.47
10	1	10751	2467	33.6944	2074	38.136	393	10.2545	185	185	0	150	0.229467	0.192912	0.0365547	84.0697	15.9303	55.6141	61.6201	7.49899	8.91996	81.0811	5	2	J01				217	rf	2.06	0.39	-1.08	0.29	-0.88	0.59	0.2	0.62	0.62	-0.67	0.57	-0.98	-1	-1.09	-0.36	0.36	-1.24	-1.39	0.47
10	1	11263	2946	33.428	2502	37.55	444	10.2005	287	287	0	235	0.261564	0.222143	0.0394211	84.9287	15.0713	54.4807	60.1519	9.74202	11.4708	81.8815	5	3	J01				217	rf	2.06	0.39	-1.08	0.29	-0.88	0.59	0.2	0.62	0.62	-0.67	0.57	-0.98	-1	-1.09	-0.36	0.36	-1.24	-1.39	0.47
10	2	10304	2330	32.6567	1879	38.0208	451	10.3082	183	182	1	155	0.226126	0.182356	0.0437694	80.6438	19.3562	53.4764	61.0963	7.85408	9.686	84.6995	5	1	J02				218	rf	1.79	-0.61	-1	-0.81	-0.32	0.92	0.58	-0.02	-0.03	1.35	-0.04	-2	-2.14	-0.22	-1.72	1.72	-1.11	-0.5	0.25
10	2	11410	2460	34.0496	2075	38.4655	385	10.2494	305	303	2	245	0.2156	0.181858	0.0337423	84.3496	15.6504	57.8862	63.4699	12.3984	14.6024	80.3279	5	2	J02				218	rf	1.79	-0.61	-1	-0.81	-0.32	0.92	0.58	-0.02	-0.03	1.35	-0.04	-2	-2.14	-0.22	-1.72	1.72	-1.11	-0.5	0.25
10	2	11043	2449	33.4332	1988	38.8094	461	10.2495	220	217	3	168	0.221769	0.180024	0.0417459	81.176	18.824	53.9404	60.4125	8.98326	10.9155	76.3636	5	3	J02				218	rf	1.79	-0.61	-1	-0.81	-0.32	0.92	0.58	-0.02	-0.03	1.35	-0.04	-2	-2.14	-0.22	-1.72	1.72	-1.11	-0.5	0.25
10	3	10496	2432	32.7183	2033	37.1053	399	10.3659	203	203	0	168	0.231707	0.193693	0.0380145	83.5938	16.4062	54.153	60.305	8.34704	9.98524	82.7586	5	1	J03	F-013567-00	GGCCACTTCTCCCACGCCGA, GATCTTTCCCAGTAGCAATA, TCCATGTACTGCAGTCCCTA, CGTCTTCTAGGTCAGATGTT	LMCD1	219	sample	0.98	0.47	-0.67	0.34	-0.71	-0.02	1.17	0.31	0.31	0	0.27	-0.18	-0.29	-1.07	-0.43	0.43	-0.73	-0.79	0.46
10	3	10358	3505	36.0197	3099	39.4114	406	10.1305	505	504	1	411	0.338386	0.299189	0.0391968	88.4165	11.5835	61.5407	66.0213	14.408	16.2633	81.3861	5	2	J03	F-013567-00	GGCCACTTCTCCCACGCCGA, GATCTTTCCCAGTAGCAATA, TCCATGTACTGCAGTCCCTA, CGTCTTCTAGGTCAGATGTT	LMCD1	219	sample	0.98	0.47	-0.67	0.34	-0.71	-0.02	1.17	0.31	0.31	0	0.27	-0.18	-0.29	-1.07	-0.43	0.43	-0.73	-0.79	0.46
10	3	10198	2983	33.9628	2529	38.1866	454	10.4339	260	259	1	213	0.292508	0.24799	0.0445185	84.7804	15.2196	55.5816	61.3286	8.71606	10.2412	81.9231	5	3	J03	F-013567-00	GGCCACTTCTCCCACGCCGA, GATCTTTCCCAGTAGCAATA, TCCATGTACTGCAGTCCCTA, CGTCTTCTAGGTCAGATGTT	LMCD1	219	sample	0.98	0.47	-0.67	0.34	-0.71	-0.02	1.17	0.31	0.31	0	0.27	-0.18	-0.29	-1.07	-0.43	0.43	-0.73	-0.79	0.46
10	4	7038	2189	31.4326	1698	37.5989	491	10.1079	56	56	0	48	0.311026	0.241262	0.0697641	77.5697	22.4303	50.434	58.9517	2.55825	3.298	85.7143	5	1	J04	F-022793-00	GCTCTTGGCCCAGTCCACGA, AGTGCTGGTGAAGAGCACAC, GTCTGCATCTGGAAGGACAT, CTGTGTCAGAGGAAGAGCGG	SETD1A	220	sample	-2.33	-0.81	-1.89	-1.1	-0.93	1.64	0.03	-1.46	-1.46	-0.34	-1.47	0.46	-0.14	4.16	-3.03	3.03	-2.39	-1.49	-1.95
10	4	7858	3061	32.9791	2501	38.0812	560	10.1929	142	141	1	122	0.389539	0.318274	0.071265	81.7053	18.2947	55.7661	62.7749	4.63901	5.63774	85.9155	5	2	J04	F-022793-00	GCTCTTGGCCCAGTCCACGA, AGTGCTGGTGAAGAGCACAC, GTCTGCATCTGGAAGGACAT, CTGTGTCAGAGGAAGAGCGG	SETD1A	220	sample	-2.33	-0.81	-1.89	-1.1	-0.93	1.64	0.03	-1.46	-1.46	-0.34	-1.47	0.46	-0.14	4.16	-3.03	3.03	-2.39	-1.49	-1.95
10	4	7155	2025	30.3442	1616	35.388	409	10.4156	81	81	0	71	0.283019	0.225856	0.0571628	79.8025	20.1975	51.6543	58.2921	4	5.01238	87.6543	5	3	J04	F-022793-00	GCTCTTGGCCCAGTCCACGA, AGTGCTGGTGAAGAGCACAC, GTCTGCATCTGGAAGGACAT, CTGTGTCAGAGGAAGAGCGG	SETD1A	220	sample	-2.33	-0.81	-1.89	-1.1	-0.93	1.64	0.03	-1.46	-1.46	-0.34	-1.47	0.46	-0.14	4.16	-3.03	3.03	-2.39	-1.49	-1.95
10	5	8161	2212	30.7554	1737	36.3615	475	10.2547	112	111	1	100	0.271045	0.212842	0.0582037	78.5262	21.4738	48.5081	57.513	5.06329	6.39033	89.2857	5	1	J05	F-016140-00	GCAAGCATGGAATCTTTATA, ACTCATTCTTGGGATAGTGT, GCTATAGAAGCCGACAACAG, ATAAACCTCAGGATTACCTA	LMBR1	221	sample	0.77	0.17	-0.02	0.13	-0.07	1.35	0.34	0.3	0.28	0.67	0.35	-0.57	-0.58	0.8	-0.12	0.12	-0.39	0.09	0.22
10	5	10531	3793	35.1582	3285	38.997	508	10.3346	491	490	1	406	0.360175	0.311936	0.0482385	86.6069	13.3931	59.0562	64.688	12.9449	14.9163	82.6884	5	2	J05	F-016140-00	GCAAGCATGGAATCTTTATA, ACTCATTCTTGGGATAGTGT, GCTATAGAAGCCGACAACAG, ATAAACCTCAGGATTACCTA	LMBR1	221	sample	0.77	0.17	-0.02	0.13	-0.07	1.35	0.34	0.3	0.28	0.67	0.35	-0.57	-0.58	0.8	-0.12	0.12	-0.39	0.09	0.22
10	5	10224	2836	34.7193	2427	38.8525	409	10.1932	259	257	2	219	0.277387	0.237383	0.0400039	85.5783	14.4217	56.3117	62.9996	9.13258	10.5892	84.556	5	3	J05	F-016140-00	GCAAGCATGGAATCTTTATA, ACTCATTCTTGGGATAGTGT, GCTATAGAAGCCGACAACAG, ATAAACCTCAGGATTACCTA	LMBR1	221	sample	0.77	0.17	-0.02	0.13	-0.07	1.35	0.34	0.3	0.28	0.67	0.35	-0.57	-0.58	0.8	-0.12	0.12	-0.39	0.09	0.22
10	6	9064	3176	34.1414	2708	38.2363	468	10.4466	247	247	0	212	0.350397	0.298764	0.0516328	85.2645	14.7355	56.2657	62.777	7.77708	9.12112	85.83	5	1	J06	F-017399-00	TTGAGCACCGGAAAGAACGT, ATGGGTACCTACGTTCTTTC, CTGTAGGTTTAGTTGAGCAC, TCTACTTCGAGACTTCAGGA	URI1	222	sample	-1.38	-0.93	-1.35	-0.91	-1.77	1.22	1.7	-0.66	-0.66	-0.67	-0.74	-0.27	-0.33	1.1	-0.73	0.73	-1.53	-1.34	-0.53
10	6	8451	2724	33.3205	2330	37.194	394	10.4137	220	220	0	178	0.322329	0.275707	0.0466217	85.536	14.464	54.9192	60.2575	8.07636	9.44206	80.9091	5	2	J06	F-017399-00	TTGAGCACCGGAAAGAACGT, ATGGGTACCTACGTTCTTTC, CTGTAGGTTTAGTTGAGCAC, TCTACTTCGAGACTTCAGGA	URI1	222	sample	-1.38	-0.93	-1.35	-0.91	-1.77	1.22	1.7	-0.66	-0.66	-0.67	-0.74	-0.27	-0.33	1.1	-0.73	0.73	-1.53	-1.34	-0.53
10	6	8498	2093	29.0354	1634	34.3329	459	10.1765	59	59	0	50	0.246293	0.192281	0.0540127	78.0698	21.9302	51.6961	60.2815	2.81892	3.61077	84.7458	5	3	J06	F-017399-00	TTGAGCACCGGAAAGAACGT, ATGGGTACCTACGTTCTTTC, CTGTAGGTTTAGTTGAGCAC, TCTACTTCGAGACTTCAGGA	URI1	222	sample	-1.38	-0.93	-1.35	-0.91	-1.77	1.22	1.7	-0.66	-0.66	-0.67	-0.74	-0.27	-0.33	1.1	-0.73	0.73	-1.53	-1.34	-0.53
10	7	9075	2451	32.0147	2012	36.7813	439	10.1686	83	82	1	77	0.270083	0.221708	0.0483747	82.0889	17.9111	55.0796	62.9225	3.38637	4.07555	92.7711	5	1	J07	F-017618-00	GATGGCGGATCCAGACTTGT, ATGGTCCACCAAACACTCCA, TGAATAACCAGACTCTGGGT, CTGGGTTCAGCTGTAGAACA	ATP6V0A1	223	sample	-0.05	-0.65	-1.02	-0.7	-0.79	-0.07	-0.31	-0.93	-0.92	0	-0.95	-0.99	-1.02	0.09	-0.96	0.96	-0.36	0.53	-1.05
10	7	9794	2777	34.8459	2383	38.9119	394	10.2538	225	224	1	204	0.283541	0.243312	0.0402287	85.812	14.188	59.8488	65.7574	8.10227	9.39992	90.6667	5	2	J07	F-017618-00	GATGGCGGATCCAGACTTGT, ATGGTCCACCAAACACTCCA, TGAATAACCAGACTCTGGGT, CTGGGTTCAGCTGTAGAACA	ATP6V0A1	223	sample	-0.05	-0.65	-1.02	-0.7	-0.79	-0.07	-0.31	-0.93	-0.92	0	-0.95	-0.99	-1.02	0.09	-0.96	0.96	-0.36	0.53	-1.05
10	7	9318	2433	33.5656	2038	38.1079	395	10.1291	149	149	0	124	0.261108	0.218716	0.0423911	83.7649	16.2351	56.3913	63.8371	6.12413	7.31109	83.2215	5	3	J07	F-017618-00	GATGGCGGATCCAGACTTGT, ATGGTCCACCAAACACTCCA, TGAATAACCAGACTCTGGGT, CTGGGTTCAGCTGTAGAACA	ATP6V0A1	223	sample	-0.05	-0.65	-1.02	-0.7	-0.79	-0.07	-0.31	-0.93	-0.92	0	-0.95	-0.99	-1.02	0.09	-0.96	0.96	-0.36	0.53	-1.05
10	8	8985	2364	33.8511	1969	38.6008	395	10.1747	150	149	1	132	0.263105	0.219143	0.0439622	83.291	16.709	54.4416	61.3509	6.34518	7.56729	88	5	1	J08	F-190050-00	CGTTGCCCACCAGGCCACAC, GTGTTCTCCATCCTGAACAC, GCTGAAGAGGTAGCCCACAT, TGTGGGCTACCTCTTCAGCA	MRGPRF	224	sample	-0.14	-0.13	-0.13	-0.16	0.25	0.15	-0.33	-0.4	-0.4	0.67	-0.31	0	-0.03	-0.03	-0.26	0.26	-0.63	-0.38	-0.41
10	8	9284	3117	34.0805	2692	37.8782	425	10.0259	215	213	2	179	0.335739	0.289961	0.0457777	86.3651	13.6349	57.0741	62.7043	6.89766	7.91233	83.2558	5	2	J08	F-190050-00	CGTTGCCCACCAGGCCACAC, GTGTTCTCCATCCTGAACAC, GCTGAAGAGGTAGCCCACAT, TGTGGGCTACCTCTTCAGCA	MRGPRF	224	sample	-0.14	-0.13	-0.13	-0.16	0.25	0.15	-0.33	-0.4	-0.4	0.67	-0.31	0	-0.03	-0.03	-0.26	0.26	-0.63	-0.38	-0.41
10	8	9698	3565	37.0379	3159	40.4957	406	10.133	419	417	2	337	0.367602	0.325737	0.0418643	88.6115	11.3885	58.4853	63.1529	11.7532	13.2004	80.4296	5	3	J08	F-190050-00	CGTTGCCCACCAGGCCACAC, GTGTTCTCCATCCTGAACAC, GCTGAAGAGGTAGCCCACAT, TGTGGGCTACCTCTTCAGCA	MRGPRF	224	sample	-0.14	-0.13	-0.13	-0.16	0.25	0.15	-0.33	-0.4	-0.4	0.67	-0.31	0	-0.03	-0.03	-0.26	0.26	-0.63	-0.38	-0.41
10	9	8934	2499	32.922	2057	37.7934	442	10.2511	163	163	0	140	0.279718	0.230244	0.0494739	82.3129	17.6871	54.2217	61.2056	6.52261	7.92416	85.8896	5	1	J09	F-025082-00	CTAACAGCTGCAGTCAGTGT, CTGGGATGCTTGAAGCACCC, CCAAAGGAGAGGTCACAGAT, CTGCAATGGAAGCAGTAGTT	ZFP57	225	sample	-0.2	-0.12	-0.81	-0.26	-0.54	-0.06	0.31	-0.25	-0.24	0	-0.19	-0.35	-0.43	0.54	-0.94	0.94	-0.57	-0.2	-0.33
10	9	8834	2798	33.8903	2383	38.005	415	10.2627	187	185	2	160	0.316731	0.269753	0.0469776	85.168	14.832	57.2194	63.7012	6.68335	7.76332	85.5615	5	2	J09	F-025082-00	CTAACAGCTGCAGTCAGTGT, CTGGGATGCTTGAAGCACCC, CCAAAGGAGAGGTCACAGAT, CTGCAATGGAAGCAGTAGTT	ZFP57	225	sample	-0.2	-0.12	-0.81	-0.26	-0.54	-0.06	0.31	-0.25	-0.24	0	-0.19	-0.35	-0.43	0.54	-0.94	0.94	-0.57	-0.2	-0.33
10	9	9970	3008	35.3693	2618	39.139	390	10.0641	280	280	0	241	0.301705	0.262588	0.0391174	87.0346	12.9654	58.012	63.9037	9.30851	10.6952	86.0714	5	3	J09	F-025082-00	CTAACAGCTGCAGTCAGTGT, CTGGGATGCTTGAAGCACCC, CCAAAGGAGAGGTCACAGAT, CTGCAATGGAAGCAGTAGTT	ZFP57	225	sample	-0.2	-0.12	-0.81	-0.26	-0.54	-0.06	0.31	-0.25	-0.24	0	-0.19	-0.35	-0.43	0.54	-0.94	0.94	-0.57	-0.2	-0.33
10	10	9168	2489	38.2676	2197	41.9672	292	10.4315	289	289	0	252	0.271488	0.239638	0.0318499	88.2684	11.7316	64.2828	69.5494	11.6111	13.1543	87.1972	5	1	J10	F-018189-00	TGCCAGGCGGCCCTACAAGT, CTGCATGGTGGTATAGTAGA, CTTCTCAGTGGCATAGACGA, ACCCGCACCACTTCCTTCAA	KCTD10	226	sample	-0.58	-0.24	3.07	-0.11	3.51	-1.64	1.74	1.18	1.18	0	1.15	-0.38	-0.18	-1.33	1.22	-1.22	3.15	3.43	1.78
10	10	9180	2909	36.8597	2513	41.0223	396	10.4444	365	364	1	312	0.316885	0.273747	0.0431373	86.3871	13.6129	62.0144	68.4839	12.5473	14.4847	85.4795	5	2	J10	F-018189-00	TGCCAGGCGGCCCTACAAGT, CTGCATGGTGGTATAGTAGA, CTTCTCAGTGGCATAGACGA, ACCCGCACCACTTCCTTCAA	KCTD10	226	sample	-0.58	-0.24	3.07	-0.11	3.51	-1.64	1.74	1.18	1.18	0	1.15	-0.38	-0.18	-1.33	1.22	-1.22	3.15	3.43	1.78
10	10	8801	2633	38.3851	2316	42.2159	317	10.3975	338	337	1	278	0.299171	0.263152	0.0360186	87.9605	12.0395	63.9575	69.3437	12.8371	14.5509	82.2485	5	3	J10	F-018189-00	TGCCAGGCGGCCCTACAAGT, CTGCATGGTGGTATAGTAGA, CTTCTCAGTGGCATAGACGA, ACCCGCACCACTTCCTTCAA	KCTD10	226	sample	-0.58	-0.24	3.07	-0.11	3.51	-1.64	1.74	1.18	1.18	0	1.15	-0.38	-0.18	-1.33	1.22	-1.22	3.15	3.43	1.78
10	11	9778	3076	33.9876	2622	38.1117	454	10.1696	212	212	0	176	0.314584	0.268153	0.0464308	85.2406	14.7594	55.9818	62.1281	6.89207	8.08543	83.0189	5	1	J11	F-009576-00	GCTGAAAGCGAAGTCCACGT, TCTGCTGGACAGGTTCACGG, GATGAGCTGCAGCTGAGTAT, GCCTTTGAGAATCTCTGTCA	SERPINA3	227	sample	0.47	1.17	-0.03	1.07	-0.23	0.47	-0.18	0.31	0.31	0	0.31	0.55	0.57	-0.1	0.47	-0.47	0.11	-0.02	-0.17
10	11	9974	3851	36.0044	3413	39.3205	438	10.1644	436	434	2	361	0.386104	0.34219	0.0439142	88.6263	11.3737	60.7375	64.9868	11.3217	12.7161	82.7982	5	2	J11	F-009576-00	GCTGAAAGCGAAGTCCACGT, TCTGCTGGACAGGTTCACGG, GATGAGCTGCAGCTGAGTAT, GCCTTTGAGAATCTCTGTCA	SERPINA3	227	sample	0.47	1.17	-0.03	1.07	-0.23	0.47	-0.18	0.31	0.31	0	0.31	0.55	0.57	-0.1	0.47	-0.47	0.11	-0.02	-0.17
10	11	9507	2624	34.5793	2270	38.378	354	10.2203	210	210	0	186	0.276007	0.238771	0.0372357	86.5091	13.4909	57.3933	62.6432	8.00305	9.2511	88.5714	5	3	J11	F-009576-00	GCTGAAAGCGAAGTCCACGT, TCTGCTGGACAGGTTCACGG, GATGAGCTGCAGCTGAGTAT, GCCTTTGAGAATCTCTGTCA	SERPINA3	227	sample	0.47	1.17	-0.03	1.07	-0.23	0.47	-0.18	0.31	0.31	0	0.31	0.55	0.57	-0.1	0.47	-0.47	0.11	-0.02	-0.17
10	12	3618	1108	29.1643	824	35.5752	284	10.5634	22	22	0	20	0.306247	0.22775	0.0784964	74.3682	25.6318	46.7509	56.5534	1.98556	2.6699	90.9091	5	1	J12	F-012468-00	GATGTTCTCAGCCAGCTTGT, CAACAACCACACCTGCTACA, GGCCGGAGTGAAGGGCAACG, GTTTCAACATTGGCTCAGCA	NUP62	228	sample	-8.2	-3.23	-4.27	-3.16	-4.29	-2.18	2.65	-2.26	-2.24	-0.67	-2.28	1.92	1.04	9.54	-4.44	4.44	-3.94	-3.7	-2.54
10	12	3432	1478	29.3694	1167	34.3608	311	10.6399	17	17	0	16	0.430653	0.340035	0.0906177	78.9581	21.0419	49.4587	56.3839	1.1502	1.45673	94.1176	5	2	J12	F-012468-00	GATGTTCTCAGCCAGCTTGT, CAACAACCACACCTGCTACA, GGCCGGAGTGAAGGGCAACG, GTTTCAACATTGGCTCAGCA	NUP62	228	sample	-8.2	-3.23	-4.27	-3.16	-4.29	-2.18	2.65	-2.26	-2.24	-0.67	-2.28	1.92	1.04	9.54	-4.44	4.44	-3.94	-3.7	-2.54
10	12	2923	1188	28.8998	898	34.8686	290	10.4172	31	31	0	26	0.406432	0.307219	0.0992131	75.5892	24.4108	46.0438	55.7906	2.60943	3.45212	83.871	5	3	J12	F-012468-00	GATGTTCTCAGCCAGCTTGT, CAACAACCACACCTGCTACA, GGCCGGAGTGAAGGGCAACG, GTTTCAACATTGGCTCAGCA	NUP62	228	sample	-8.2	-3.23	-4.27	-3.16	-4.29	-2.18	2.65	-2.26	-2.24	-0.67	-2.28	1.92	1.04	9.54	-4.44	4.44	-3.94	-3.7	-2.54
10	13	9126	2510	33.4797	2103	37.9672	407	10.2924	182	181	1	141	0.275038	0.23044	0.0445979	83.7849	16.2151	55.3785	61.6262	7.251	8.60675	77.4725	5	1	J13	F-018264-00	CGTTTGGCACGCATGTTAGA, GAACTGGTCACTTTGAATGT, GAGGGAAGATATTCACGACA, GGTCTTGGCTGTAGCAGGTA	KCNRG	229	sample	0	-0.09	-0.4	-0.15	-0.45	0.13	-0.28	-0.11	-0.12	0	-0.18	-0.47	-0.43	-0.08	0.09	-0.09	-0.19	-0.25	-0.05
10	13	9565	3490	34.5966	3036	38.2915	454	9.88767	283	283	0	232	0.364872	0.317407	0.0474647	86.9914	13.0086	58.8252	64.1304	8.10888	9.32148	81.9788	5	2	J13	F-018264-00	CGTTTGGCACGCATGTTAGA, GAACTGGTCACTTTGAATGT, GAGGGAAGATATTCACGACA, GGTCTTGGCTGTAGCAGGTA	KCNRG	229	sample	0	-0.09	-0.4	-0.15	-0.45	0.13	-0.28	-0.11	-0.12	0	-0.18	-0.47	-0.43	-0.08	0.09	-0.09	-0.19	-0.25	-0.05
10	13	9731	2608	34.5985	2255	38.4275	353	10.1388	222	221	1	177	0.268009	0.231734	0.0362758	86.4647	13.5353	56.7485	61.7738	8.51227	9.80044	79.7297	5	3	J13	F-018264-00	CGTTTGGCACGCATGTTAGA, GAACTGGTCACTTTGAATGT, GAGGGAAGATATTCACGACA, GGTCTTGGCTGTAGCAGGTA	KCNRG	229	sample	0	-0.09	-0.4	-0.15	-0.45	0.13	-0.28	-0.11	-0.12	0	-0.18	-0.47	-0.43	-0.08	0.09	-0.09	-0.19	-0.25	-0.05
10	14	8948	2535	34.2099	2146	38.5387	389	10.329	178	177	1	146	0.283304	0.23983	0.0434734	84.6548	15.3452	55.2268	61.7894	7.0217	8.2479	82.0225	5	1	J14	F-014046-00	AGTAGGTGTGGAGGTCTACT, TTGCCGGCGAGGAACCACTG, TCCCAAATAGATTTGCGCCA, ACTTGAAGCTGGTGCCAAAG	TFB2M	230	sample	0.06	1.17	1.28	1.19	0.98	-0.03	-0.56	0.92	0.91	0	0.85	0.71	0.82	-0.27	1.16	-1.16	0.91	0.7	0.34
10	14	10168	3769	37.4619	3350	40.8958	419	10.0072	415	415	0	329	0.370673	0.329465	0.0412077	88.883	11.117	60.7588	65.2836	11.0109	12.3881	79.2771	5	2	J14	F-014046-00	AGTAGGTGTGGAGGTCTACT, TTGCCGGCGAGGAACCACTG, TCCCAAATAGATTTGCGCCA, ACTTGAAGCTGGTGCCAAAG	TFB2M	230	sample	0.06	1.17	1.28	1.19	0.98	-0.03	-0.56	0.92	0.91	0	0.85	0.71	0.82	-0.27	1.16	-1.16	0.91	0.7	0.34
10	14	9650	3331	36.2168	2934	39.7502	397	10.1033	314	313	1	262	0.345181	0.304041	0.0411399	88.0817	11.9183	59.982	64.349	9.4266	10.668	83.4395	5	3	J14	F-014046-00	AGTAGGTGTGGAGGTCTACT, TTGCCGGCGAGGAACCACTG, TCCCAAATAGATTTGCGCCA, ACTTGAAGCTGGTGCCAAAG	TFB2M	230	sample	0.06	1.17	1.28	1.19	0.98	-0.03	-0.56	0.92	0.91	0	0.85	0.71	0.82	-0.27	1.16	-1.16	0.91	0.7	0.34
10	15	9298	3160	34.5453	2706	38.6486	454	10.0881	201	201	0	161	0.339858	0.29103	0.0488277	85.6329	14.3671	57.4684	62.1951	6.36076	7.42794	80.0995	5	1	J15	F-013568-00	GGCAAGGCTGACCAGTTGGT, GACCATCACCAGGTCCATTT, ATTGCCAGGAGAATGTGTAT, GACAAAGTCAGATTATGTCA	MAML2	231	sample	0.56	0.77	1.01	0.79	0.84	-0.09	-0.91	0.43	0.45	-0.34	0.62	0.31	0.37	-0.62	0.95	-0.95	1.19	0.87	0.29
10	15	10162	3412	36.9663	3036	40.2843	376	10.1755	352	351	1	307	0.335761	0.29876	0.0370006	88.9801	11.0199	63.0129	67.6548	10.3165	11.5613	87.2159	5	2	J15	F-013568-00	GGCAAGGCTGACCAGTTGGT, GACCATCACCAGGTCCATTT, ATTGCCAGGAGAATGTGTAT, GACAAAGTCAGATTATGTCA	MAML2	231	sample	0.56	0.77	1.01	0.79	0.84	-0.09	-0.91	0.43	0.45	-0.34	0.62	0.31	0.37	-0.62	0.95	-0.95	1.19	0.87	0.29
10	15	10058	3134	35.8973	2740	39.6193	394	10.0127	293	293	0	254	0.311593	0.27242	0.0391728	87.4282	12.5718	59.732	64.4891	9.34907	10.6934	86.6894	5	3	J15	F-013568-00	GGCAAGGCTGACCAGTTGGT, GACCATCACCAGGTCCATTT, ATTGCCAGGAGAATGTGTAT, GACAAAGTCAGATTATGTCA	MAML2	231	sample	0.56	0.77	1.01	0.79	0.84	-0.09	-0.91	0.43	0.45	-0.34	0.62	0.31	0.37	-0.62	0.95	-0.95	1.19	0.87	0.29
10	16	10313	3263	35.7245	2850	39.4284	413	10.1646	260	259	1	215	0.316397	0.27635	0.0400465	87.3429	12.6571	60.6804	65.4737	7.96813	9.08772	82.6923	5	1	J16				232	empty
10	16	10805	3958	36.0119	3458	39.7455	500	10.19	477	476	1	393	0.366312	0.320037	0.0462749	87.3674	12.6326	59.4997	64.5749	12.0515	13.7652	82.3899	5	2	J16				232	empty
10	16	10495	3384	34.0414	2929	37.7627	455	10.0857	243	242	1	193	0.322439	0.279085	0.043354	86.5544	13.4456	56.0284	60.635	7.18085	8.26221	79.4239	5	3	J16				232	empty
10	17	10799	3717	35.2257	3251	38.8265	466	10.1052	427	427	0	353	0.344199	0.301046	0.0431521	87.463	12.537	57.8423	63.1498	11.4878	13.1344	82.6698	5	1	J17				233	empty
10	17	10749	3511	36.3543	3076	40.0416	435	10.2805	460	459	1	366	0.326635	0.286166	0.0404689	87.6104	12.3896	59.1	64.6294	13.1017	14.922	79.5652	5	2	J17				233	empty
10	17	10895	3812	36.2589	3439	39.0634	373	10.4021	386	386	0	314	0.349885	0.315649	0.0342359	90.2151	9.78489	59.5226	63.5359	10.1259	11.2242	81.3472	5	3	J17				233	empty
10	18	9859	3016	35.0209	2627	38.7172	389	10.0591	259	257	2	200	0.305913	0.266457	0.0394563	87.1021	12.8979	58.3223	63.6087	8.58753	9.78302	77.2201	5	1	J18				234	empty
10	18	11117	4017	36.523	3531	40.1427	486	10.2243	583	581	2	465	0.361338	0.317622	0.0437168	87.9014	12.0986	62.584	67.6862	14.5133	16.4543	79.7599	5	2	J18				234	empty
10	18	10371	3525	35.305	3089	38.8323	436	10.3142	414	414	0	340	0.33989	0.29785	0.0420403	87.6312	12.3688	58.0709	62.7711	11.7447	13.4024	82.1256	5	3	J18				234	empty
10	19	10547	3866	35.5212	3412	38.8775	454	10.2974	375	375	0	302	0.36655	0.323504	0.0430454	88.2566	11.7434	58.8981	63.5991	9.69995	10.9906	80.5333	5	1	J19				235	empty
10	19	10053	3206	34.5839	2764	38.4613	442	10.3371	292	289	3	233	0.31891	0.274943	0.043967	86.2133	13.7867	58.796	64.3632	9.10792	10.4559	79.7945	5	2	J19				235	empty
10	19	11134	4252	36.4283	3822	39.3653	430	10.3233	493	493	0	394	0.381893	0.343273	0.0386204	89.8871	10.1129	60.3481	64.4689	11.5945	12.899	79.9189	5	3	J19				235	empty
10	20	10741	3332	34.4442	2912	37.9241	420	10.3167	316	316	0	253	0.310213	0.271111	0.0391025	87.395	12.605	58.9736	63.4959	9.48379	10.8516	80.0633	5	1	J20				236	empty
10	20	11393	3288	36.1685	2951	39.1796	337	9.80119	464	463	1	360	0.288598	0.259019	0.0295796	89.7506	10.2494	60.9185	64.7238	14.1119	15.6896	77.5862	5	2	J20				236	empty
10	20	10899	3870	36.0016	3436	39.2646	434	10.1682	480	480	0	390	0.355078	0.315258	0.0398202	88.7855	11.2145	58.5788	62.9802	12.4031	13.9697	81.25	5	3	J20				236	empty
10	21	10155	3575	34.0218	3138	37.3311	437	10.2586	331	331	0	266	0.352043	0.30901	0.043033	87.7762	12.2238	58.2378	63.6711	9.25874	10.5481	80.3625	5	1	J21				237	empty
10	21	10377	3103	34.2804	2636	38.5899	467	9.95503	239	238	1	193	0.299027	0.254023	0.0450034	84.95	15.05	57.5894	63.088	7.70222	9.02883	80.7531	5	2	J21				237	empty
10	21	10519	4149	34.5254	3643	37.8855	506	10.334	437	435	2	351	0.394429	0.346326	0.0481034	87.8043	12.1957	58.0381	62.9152	10.5327	11.9407	80.3204	5	3	J21				237	empty
10	22	10840	3492	34.1065	3066	37.4273	426	10.2066	342	342	0	281	0.32214	0.282841	0.0392989	87.8007	12.1993	60.3379	64.514	9.79381	11.1546	82.1637	5	1	J22				238	empty
10	22	10302	3689	36.386	3308	39.4172	381	10.0682	515	515	0	430	0.358086	0.321103	0.0369831	89.672	10.328	62.0764	65.9915	13.9604	15.5683	83.4951	5	2	J22				238	empty
10	22	10767	3522	35.5522	3121	38.8001	401	10.2743	427	426	1	344	0.327111	0.289867	0.0372434	88.6144	11.3856	61.1016	65.9084	12.1238	13.6495	80.5621	5	3	J22				238	empty
10	23	10536	3972	35.1536	3479	38.6677	493	10.355	499	498	1	391	0.376993	0.330201	0.046792	87.5881	12.4119	57.0997	62.1443	12.5629	14.3145	78.3567	5	1	J23				239	rf	1.73	1.07	0.32	1.02	-0.02	0.65	0.12	1.83	1.8	0.67	1.56	0.08	0.17	-0.74	0.8	-0.8	0.36	-0.01	1.47
10	23	10926	3712	35.5854	3266	39.0514	446	10.204	471	471	0	360	0.33974	0.29892	0.0408201	87.9849	12.0151	59.4289	64.3295	12.6886	14.4213	76.4331	5	2	J23				239	rf	1.73	1.07	0.32	1.02	-0.02	0.65	0.12	1.83	1.8	0.67	1.56	0.08	0.17	-0.74	0.8	-0.8	0.36	-0.01	1.47
10	23	11124	3266	34.5998	2846	38.2073	420	10.1548	395	393	2	308	0.293599	0.255843	0.0377562	87.1402	12.8598	56.583	61.279	12.0943	13.8089	77.9747	5	3	J23				239	rf	1.73	1.07	0.32	1.02	-0.02	0.65	0.12	1.83	1.8	0.67	1.56	0.08	0.17	-0.74	0.8	-0.8	0.36	-0.01	1.47
10	24	10900	3824	34.8679	3392	38.0083	432	10.2106	444	442	2	353	0.350826	0.311193	0.039633	88.7029	11.2971	58.0544	62.9127	11.6109	13.0307	79.5045	5	1	J24				240	rf	1.15	1.66	-0.49	1.62	-1.33	0.77	0	1.82	1.79	0.67	1.49	1.02	1.04	0.02	1.03	-1.03	0.5	-0.24	1.02
10	24	10123	3763	34.3643	3312	37.6531	451	10.2129	405	404	1	307	0.371728	0.327176	0.044552	88.0149	11.9851	57.401	61.5036	10.7627	12.1981	75.8025	5	2	J24				240	rf	1.15	1.66	-0.49	1.62	-1.33	0.77	0	1.82	1.79	0.67	1.49	1.02	1.04	0.02	1.03	-1.03	0.5	-0.24	1.02
10	24	10530	3571	34.17	3128	37.5815	443	10.0813	394	392	2	303	0.339126	0.297056	0.0420703	87.5945	12.4055	58.247	62.3721	11.0333	12.532	76.9036	5	3	J24				240	rf	1.15	1.66	-0.49	1.62	-1.33	0.77	0	1.82	1.79	0.67	1.49	1.02	1.04	0.02	1.03	-1.03	0.5	-0.24	1.02
11	1	11438	2816	33.4964	2371	37.8541	445	10.2787	300	299	1	225	0.246197	0.207291	0.0389054	84.1974	15.8026	53.0895	58.9203	10.6534	12.6107	75	5	1	K01				241	rf	2.06	-1.09	0	-1.06	0.26	-1.14	-0.57	0.11	0.12	0	-0.05	-2.66	-2.49	-2.58	-0.56	0.56	-1.27	-1.09	0.98
11	1	10999	2236	35.1637	1917	39.3479	319	10.0188	242	241	1	195	0.203291	0.174289	0.0290026	85.7335	14.2665	56.5295	62.8065	10.8229	12.5717	80.5785	5	2	K01				241	rf	2.06	-1.09	0	-1.06	0.26	-1.14	-0.57	0.11	0.12	0	-0.05	-2.66	-2.49	-2.58	-0.56	0.56	-1.27	-1.09	0.98
11	1	11264	2212	35.1492	1870	39.7299	342	10.1023	242	242	0	190	0.196378	0.166016	0.0303622	84.5389	15.4611	54.34	60.7487	10.9403	12.9412	78.5124	5	3	K01				241	rf	2.06	-1.09	0	-1.06	0.26	-1.14	-0.57	0.11	0.12	0	-0.05	-2.66	-2.49	-2.58	-0.56	0.56	-1.27	-1.09	0.98
11	2	10856	2457	32.6296	2006	37.6625	451	10.2439	215	214	1	166	0.226326	0.184783	0.0415438	81.6443	18.3557	53.3985	59.5214	8.75051	10.668	77.2093	5	1	K02				242	rf	2.21	-0.31	-0.79	-0.43	-0.2	0.88	0.75	0.89	0.88	1.35	0.66	-1.71	-1.64	-0.71	-1.29	1.29	-0.62	-0.73	1.41
11	2	11284	2956	36.1329	2563	40.0925	393	10.3104	425	422	3	340	0.261964	0.227136	0.0348281	86.705	13.295	60.9608	65.6652	14.3775	16.4651	80	5	2	K02				242	rf	2.21	-0.31	-0.79	-0.43	-0.2	0.88	0.75	0.89	0.88	1.35	0.66	-1.71	-1.64	-0.71	-1.29	1.29	-0.62	-0.73	1.41
11	2	11396	2599	33.8299	2157	38.6574	442	10.2715	311	310	1	242	0.228062	0.189277	0.0387855	82.9935	17.0065	55.8292	61.4279	11.9661	14.3718	77.8135	5	3	K02				242	rf	2.21	-0.31	-0.79	-0.43	-0.2	0.88	0.75	0.89	0.88	1.35	0.66	-1.71	-1.64	-0.71	-1.29	1.29	-0.62	-0.73	1.41
11	3	9889	2294	30.7572	1837	35.8427	457	10.3151	114	113	1	85	0.231975	0.185762	0.046213	80.0785	19.9215	46.7742	54.4366	4.96949	6.15133	74.5614	5	1	K03	F-016817-00	GTGCGACAAGGAGTTCATGT, GTCAACCGGACACTAGAAGG, GGATGAGGTGAAAGACTATG, GATGTCAACCGGACACTAGA	MTPN	243	sample	1.26	-0.58	-0.83	-0.6	-1.14	0.43	1.3	-0.31	-0.31	0	-0.46	-1.38	-1.31	-0.54	-0.48	0.48	-1.65	-2.12	-0.16
11	3	10782	2880	34.0264	2479	37.8544	401	10.3616	262	261	1	205	0.267112	0.22992	0.0371916	86.0764	13.9236	56.2847	61.9201	9.09722	10.5284	78.2443	5	2	K03	F-016817-00	GTGCGACAAGGAGTTCATGT, GTCAACCGGACACTAGAAGG, GGATGAGGTGAAAGACTATG, GATGTCAACCGGACACTAGA	MTPN	243	sample	1.26	-0.58	-0.83	-0.6	-1.14	0.43	1.3	-0.31	-0.31	0	-0.46	-1.38	-1.31	-0.54	-0.48	0.48	-1.65	-2.12	-0.16
11	3	10621	2742	34.047	2322	38.326	420	10.3905	278	278	0	222	0.258168	0.218623	0.0395443	84.6827	15.3173	53.6105	58.7855	10.1386	11.9724	79.8561	5	3	K03	F-016817-00	GTGCGACAAGGAGTTCATGT, GTCAACCGGACACTAGAAGG, GGATGAGGTGAAAGACTATG, GATGTCAACCGGACACTAGA	MTPN	243	sample	1.26	-0.58	-0.83	-0.6	-1.14	0.43	1.3	-0.31	-0.31	0	-0.46	-1.38	-1.31	-0.54	-0.48	0.48	-1.65	-2.12	-0.16
11	4	8735	2248	33.1406	1823	38.4624	425	10.3129	179	179	0	149	0.257355	0.208701	0.0486548	81.0943	18.9057	54.1815	61.3823	7.96263	9.81898	83.2402	5	1	K04	F-016608-00	TGGAAGCACTGCCTTATACT, TGCTGGTTCAGTTCAATATT, TCTGGGTTCAAACGTATACA, CCTGGTTTGACTGGTTTGGG	OSTF1	244	sample	-0.04	0.03	0.4	0.05	0.7	0.45	0.77	0.63	0.61	1.69	0.69	-0.2	-0.14	0.6	-0.17	0.17	-0.61	-0.16	0.49
11	4	9827	3199	36.1907	2795	39.942	404	10.2376	431	426	5	347	0.325532	0.28442	0.0411112	87.3711	12.6289	59.9875	64.5796	13.473	15.2415	80.5104	5	2	K04	F-016608-00	TGGAAGCACTGCCTTATACT, TGCTGGTTCAGTTCAATATT, TCTGGGTTCAAACGTATACA, CCTGGTTTGACTGGTTTGGG	OSTF1	244	sample	-0.04	0.03	0.4	0.05	0.7	0.45	0.77	0.63	0.61	1.69	0.69	-0.2	-0.14	0.6	-0.17	0.17	-0.61	-0.16	0.49
11	4	9576	2944	35.1987	2511	39.4894	433	10.3164	288	286	2	244	0.307435	0.262218	0.0452172	85.2921	14.7079	55.8424	62.5249	9.78261	11.3899	84.7222	5	3	K04	F-016608-00	TGGAAGCACTGCCTTATACT, TGCTGGTTCAGTTCAATATT, TCTGGGTTCAAACGTATACA, CCTGGTTTGACTGGTTTGGG	OSTF1	244	sample	-0.04	0.03	0.4	0.05	0.7	0.45	0.77	0.63	0.61	1.69	0.69	-0.2	-0.14	0.6	-0.17	0.17	-0.61	-0.16	0.49
11	5	10501	3205	34.888	2812	38.3442	393	10.1578	393	393	0	317	0.305209	0.267784	0.037425	87.7379	12.2621	55.6006	60.3129	12.2621	13.9758	80.6616	5	1	K05	F-021098-00	CTGATGATGGCAAGGGATTA, GGATTAGGGATGCAGTTAAA, ACAGATTTCAGCTCAAAGAT, TCAGGGTACAGTTCCTTTAG	AVEN	245	sample	0.17	0.15	-0.52	0	0	0.93	-0.39	0.34	0.33	0	0.31	-0.25	-0.44	1.16	-0.99	0.99	-0.22	-0.52	0.28
11	5	9110	2593	34.4551	2135	39.6768	458	10.1135	195	194	1	153	0.284632	0.234358	0.0502744	82.3371	17.6629	55.727	63.1382	7.52025	9.08665	78.4615	5	2	K05	F-021098-00	CTGATGATGGCAAGGGATTA, GGATTAGGGATGCAGTTAAA, ACAGATTTCAGCTCAAAGAT, TCAGGGTACAGTTCCTTTAG	AVEN	245	sample	0.17	0.15	-0.52	0	0	0.93	-0.39	0.34	0.33	0	0.31	-0.25	-0.44	1.16	-0.99	0.99	-0.22	-0.52	0.28
11	5	9742	2825	33.794	2365	38.3852	460	10.1891	262	261	1	216	0.289982	0.242763	0.0472182	83.7168	16.2832	57.3097	63.6364	9.27434	11.0359	82.4427	5	3	K05	F-021098-00	CTGATGATGGCAAGGGATTA, GGATTAGGGATGCAGTTAAA, ACAGATTTCAGCTCAAAGAT, TCAGGGTACAGTTCCTTTAG	AVEN	245	sample	0.17	0.15	-0.52	0	0	0.93	-0.39	0.34	0.33	0	0.31	-0.25	-0.44	1.16	-0.99	0.99	-0.22	-0.52	0.28
11	6	9725	2778	33.8672	2328	38.4089	450	10.3711	210	209	1	171	0.285656	0.239383	0.0462725	83.8013	16.1987	56.4435	63.0155	7.5594	8.97766	81.4286	5	1	K06	F-007755-00	GCTCAGCTTGTCGCGCACGA, CATGCTGTCGGTGATAAGGG, AGCCGGGCTCCCTGGTTGTA, CCATGGCATTCCCTTCTACG	MRI1	246	sample	0.61	-0.12	-0.12	-0.18	0.06	0.47	1.07	0.24	0.24	0	0.24	-0.68	-0.67	-0.02	-0.49	0.49	-0.92	-0.86	0.12
11	6	10337	3121	35.4306	2683	39.5281	438	10.3311	328	327	1	280	0.301925	0.259553	0.0423721	85.966	14.034	56.3922	62.5419	10.5095	12.1878	85.3659	5	2	K06	F-007755-00	GCTCAGCTTGTCGCGCACGA, CATGCTGTCGGTGATAAGGG, AGCCGGGCTCCCTGGTTGTA, CCATGGCATTCCCTTCTACG	MRI1	246	sample	0.61	-0.12	-0.12	-0.18	0.06	0.47	1.07	0.24	0.24	0	0.24	-0.68	-0.67	-0.02	-0.49	0.49	-0.92	-0.86	0.12
11	6	9527	2452	33.2219	2053	37.737	399	9.98997	172	171	1	135	0.257374	0.215493	0.041881	83.7276	16.2724	54.4046	60.6917	7.01468	8.32927	78.4884	5	3	K06	F-007755-00	GCTCAGCTTGTCGCGCACGA, CATGCTGTCGGTGATAAGGG, AGCCGGGCTCCCTGGTTGTA, CCATGGCATTCCCTTCTACG	MRI1	246	sample	0.61	-0.12	-0.12	-0.18	0.06	0.47	1.07	0.24	0.24	0	0.24	-0.68	-0.67	-0.02	-0.49	0.49	-0.92	-0.86	0.12
11	7	9298	2006	33.5663	1645	38.6626	361	10.3435	148	148	0	131	0.215745	0.17692	0.0388256	82.004	17.996	56.9292	64.3161	7.37787	8.99696	88.5135	5	1	K07	F-014644-00	CTCCACTTTGGACTCATCGT, GCTGCCAGCTTCTTCATGTA, GCTGGGCCTCCTCACTTGGT, ACTGTCAGGGCTCTCGCGGT	ACAP3	247	sample	0.18	0.18	-0.34	0.09	0.31	-0.7	0.18	-0.42	-0.41	-0.67	-0.32	-0.14	0	-1.06	-0.41	0.41	0.12	0.17	0.04
11	7	10115	3325	37.3203	2945	40.818	380	10.2132	433	433	0	356	0.32872	0.291152	0.037568	88.5714	11.4286	58.8571	63.9728	13.0226	14.7029	82.2171	5	2	K07	F-014644-00	CTCCACTTTGGACTCATCGT, GCTGCCAGCTTCTTCATGTA, GCTGGGCCTCCTCACTTGGT, ACTGTCAGGGCTCTCGCGGT	ACAP3	247	sample	0.18	0.18	-0.34	0.09	0.31	-0.7	0.18	-0.42	-0.41	-0.67	-0.32	-0.14	0	-1.06	-0.41	0.41	0.12	0.17	0.04
11	7	8789	2841	33.7406	2410	37.9643	431	10.123	179	179	0	146	0.323245	0.274206	0.0490386	84.8293	15.1707	57.163	63.1535	6.3006	7.42739	81.5642	5	3	K07	F-014644-00	CTCCACTTTGGACTCATCGT, GCTGCCAGCTTCTTCATGTA, GCTGGGCCTCCTCACTTGGT, ACTGTCAGGGCTCTCGCGGT	ACAP3	247	sample	0.18	0.18	-0.34	0.09	0.31	-0.7	0.18	-0.42	-0.41	-0.67	-0.32	-0.14	0	-1.06	-0.41	0.41	0.12	0.17	0.04
11	8	9243	2086	34.6285	1749	39.327	337	10.2433	172	171	1	143	0.225684	0.189224	0.03646	83.8447	16.1553	57.2867	63.6935	8.24545	9.77702	83.1395	5	1	K08	F-032516-00	TTCCTTAACCAGCCGCACAA, CTGTCTGGTGGTCACGAAGT, GTTGAGGATAGGACCAAAGT, ATCCTCATTGCCGTAGTTAT	KCTD2	248	sample	-0.2	-0.97	1.04	-0.84	1.53	-1.13	0.25	-0.15	-0.15	1.35	-0.15	-0.65	-0.56	-1.27	-0.03	0.03	0.94	1.36	0.17
11	8	8914	2703	37.5187	2362	41.4865	341	10.0352	210	210	0	184	0.303231	0.264976	0.0382544	87.3844	12.6156	61.0803	66.7655	7.76915	8.89077	87.619	5	2	K08	F-032516-00	TTCCTTAACCAGCCGCACAA, CTGTCTGGTGGTCACGAAGT, GTTGAGGATAGGACCAAAGT, ATCCTCATTGCCGTAGTTAT	KCTD2	248	sample	-0.2	-0.97	1.04	-0.84	1.53	-1.13	0.25	-0.15	-0.15	1.35	-0.15	-0.65	-0.56	-1.27	-0.03	0.03	0.94	1.36	0.17
11	8	9442	2659	35.93	2275	40.2602	384	10.276	240	237	3	201	0.281614	0.240945	0.0406693	85.5585	14.4415	59.1952	65.4066	9.02595	10.4176	83.75	5	3	K08	F-032516-00	TTCCTTAACCAGCCGCACAA, CTGTCTGGTGGTCACGAAGT, GTTGAGGATAGGACCAAAGT, ATCCTCATTGCCGTAGTTAT	KCTD2	248	sample	-0.2	-0.97	1.04	-0.84	1.53	-1.13	0.25	-0.15	-0.15	1.35	-0.15	-0.65	-0.56	-1.27	-0.03	0.03	0.94	1.36	0.17
11	9	9058	2361	33.6277	1992	37.9493	369	10.2981	230	230	0	197	0.260654	0.219916	0.0407375	84.371	15.629	53.7908	60.6426	9.74163	11.5462	85.6522	5	1	K09	F-021342-00	TTTGACTACATTGTCCGCGA, AGGCCCAGCAAGTGTATGGT, ATGAAGGCTGTGAACGAGCA, CTATGAGGCTGCTGACAAGT	PTGES2	249	sample	-0.07	-0.43	-0.29	-0.41	-0.38	-0.57	0.66	0.51	0.52	-0.34	0.6	-0.79	-0.71	-0.74	-0.13	0.13	-0.91	-0.71	0.3
11	9	8821	2615	34.1855	2241	38.183	374	10.2326	208	208	0	182	0.296452	0.254053	0.0423988	85.6979	14.3021	56.4054	62.3829	7.95411	9.28157	87.5	5	2	K09	F-021342-00	TTTGACTACATTGTCCGCGA, AGGCCCAGCAAGTGTATGGT, ATGAAGGCTGTGAACGAGCA, CTATGAGGCTGCTGACAAGT	PTGES2	249	sample	-0.07	-0.43	-0.29	-0.41	-0.38	-0.57	0.66	0.51	0.52	-0.34	0.6	-0.79	-0.71	-0.74	-0.13	0.13	-0.91	-0.71	0.3
11	9	9843	3108	36.1384	2738	39.6107	370	10.4432	290	289	1	238	0.315757	0.278167	0.0375902	88.0952	11.9048	57.8185	63.1483	9.33076	10.5551	82.069	5	3	K09	F-021342-00	TTTGACTACATTGTCCGCGA, AGGCCCAGCAAGTGTATGGT, ATGAAGGCTGTGAACGAGCA, CTATGAGGCTGCTGACAAGT	PTGES2	249	sample	-0.07	-0.43	-0.29	-0.41	-0.38	-0.57	0.66	0.51	0.52	-0.34	0.6	-0.79	-0.71	-0.74	-0.13	0.13	-0.91	-0.71	0.3
11	10	10487	2507	31.7232	2075	36.1855	432	10.2894	129	129	0	113	0.239058	0.197864	0.0411939	82.7682	17.2318	53.5301	60	5.14559	6.21687	87.5969	5	1	K10	F-020053-00	AGCTGCAACTTACATACTAG, GAGCTGACAAGTCAACTCTA, CTCTCGGAGTCTGTGCAGAA, TAACACGGCCTCGTCCGCCT	COMMD3	250	sample	1.39	-0.1	-1.68	-0.22	-2.09	0.58	0.16	-0.63	-0.63	0.67	-0.57	-1.39	-1.29	-0.5	-0.81	0.81	-1.09	-1.16	-0.93
11	10	10985	3500	33.3986	3039	36.9161	461	10.2104	355	353	2	293	0.318616	0.27665	0.0419663	86.8286	13.1714	56.9714	62.027	10.1429	11.6157	82.5352	5	2	K10	F-020053-00	AGCTGCAACTTACATACTAG, GAGCTGACAAGTCAACTCTA, CTCTCGGAGTCTGTGCAGAA, TAACACGGCCTCGTCCGCCT	COMMD3	250	sample	1.39	-0.1	-1.68	-0.22	-2.09	0.58	0.16	-0.63	-0.63	0.67	-0.57	-1.39	-1.29	-0.5	-0.81	0.81	-1.09	-1.16	-0.93
11	10	10410	2380	30.2004	1958	34.5128	422	10.1919	111	109	2	97	0.228626	0.188088	0.0405379	82.2689	17.7311	53.3193	59.142	4.66387	5.56691	87.3874	5	3	K10	F-020053-00	AGCTGCAACTTACATACTAG, GAGCTGACAAGTCAACTCTA, CTCTCGGAGTCTGTGCAGAA, TAACACGGCCTCGTCCGCCT	COMMD3	250	sample	1.39	-0.1	-1.68	-0.22	-2.09	0.58	0.16	-0.63	-0.63	0.67	-0.57	-1.39	-1.29	-0.5	-0.81	0.81	-1.09	-1.16	-0.93
11	11	9191	2499	34.5534	2121	38.8859	378	10.2434	182	182	0	152	0.271896	0.230769	0.0411272	84.8739	15.1261	57.7431	63.885	7.28291	8.58086	83.5165	5	1	K11	F-030468-00	GGCATAGGCCGAAGGCCGTA, GCTCTCAAACCCAACCAGGT, GACCATACCCGGTAGCCCGA, GTTGGATTCCACGTCCACCT	SKOR1	251	sample	0.64	0.84	0.71	0.8	0.65	-0.4	-0.62	1.47	1.44	0.34	1.37	0.32	0.32	-0.67	0.6	-0.6	0.68	0.8	1.2
11	11	10103	3738	37.1362	3360	40.1789	378	10.0899	507	506	1	426	0.369989	0.332574	0.0374146	89.8876	10.1124	62.0653	66.0119	13.5634	15.0595	84.0237	5	2	K11	F-030468-00	GGCATAGGCCGAAGGCCGTA, GCTCTCAAACCCAACCAGGT, GACCATACCCGGTAGCCCGA, GTTGGATTCCACGTCCACCT	SKOR1	251	sample	0.64	0.84	0.71	0.8	0.65	-0.4	-0.62	1.47	1.44	0.34	1.37	0.32	0.32	-0.67	0.6	-0.6	0.68	0.8	1.2
11	11	10145	3164	35.5607	2745	39.4477	419	10.0955	363	361	2	294	0.311878	0.270577	0.0413011	86.7573	13.2427	57.2061	62.3679	11.4728	13.1512	80.9917	5	3	K11	F-030468-00	GGCATAGGCCGAAGGCCGTA, GCTCTCAAACCCAACCAGGT, GACCATACCCGGTAGCCCGA, GTTGGATTCCACGTCCACCT	SKOR1	251	sample	0.64	0.84	0.71	0.8	0.65	-0.4	-0.62	1.47	1.44	0.34	1.37	0.32	0.32	-0.67	0.6	-0.6	0.68	0.8	1.2
11	12	9130	2735	36.5521	2351	40.8299	384	10.362	252	252	0	208	0.299562	0.257503	0.0420591	85.9598	14.0402	60.7313	66.4823	9.21389	10.7188	82.5397	5	1	K12	F-014405-00	GCACTGGCTGCTTCCATTAA, TACCATGCAGGCCTCCATTA, ACAATGCTGACTGATAGCGG, TGTGTTTGGCTTGTTCAGCA	ANKHD1	252	sample	-0.19	0.41	1.34	0.43	1.12	-0.33	1.14	0.48	0.46	0.67	0.39	0.59	0.62	-0.51	0.56	-0.56	1.87	1.68	0.16
11	12	9063	3305	36.2396	2902	39.8346	403	10.3524	329	327	2	275	0.36467	0.320203	0.0444665	87.8064	12.1936	59.0923	64.1971	9.95461	11.2681	83.5866	5	2	K12	F-014405-00	GCACTGGCTGCTTCCATTAA, TACCATGCAGGCCTCCATTA, ACAATGCTGACTGATAGCGG, TGTGTTTGGCTTGTTCAGCA	ANKHD1	252	sample	-0.19	0.41	1.34	0.43	1.12	-0.33	1.14	0.48	0.46	0.67	0.39	0.59	0.62	-0.51	0.56	-0.56	1.87	1.68	0.16
11	12	9453	3099	36.2765	2725	39.8807	374	10.016	275	273	2	222	0.327832	0.288268	0.0395642	87.9316	12.0684	61.181	66.0183	8.87383	10.0183	80.7273	5	3	K12	F-014405-00	GCACTGGCTGCTTCCATTAA, TACCATGCAGGCCTCCATTA, ACAATGCTGACTGATAGCGG, TGTGTTTGGCTTGTTCAGCA	ANKHD1	252	sample	-0.19	0.41	1.34	0.43	1.12	-0.33	1.14	0.48	0.46	0.67	0.39	0.59	0.62	-0.51	0.56	-0.56	1.87	1.68	0.16
11	13	8890	2194	31.8487	1790	36.7251	404	10.2426	103	103	0	90	0.246794	0.20135	0.0454443	81.5861	18.4139	55.3783	63.1285	4.69462	5.75419	87.3786	5	1	K13	F-017485-00	TGAAACGCATCAGCTCAAAC, GATAAACATGTTGGTCTGGT, TATATTGTCACAGGACCTTA, TGTTGGTCTGGTAGGCAGTA	STON1-GTF2A1L	253	sample	-0.24	0.03	-0.16	0	-0.21	0.07	0.34	0.01	0.02	0	0.06	0.25	0.2	0.64	-0.27	0.27	-0.31	0.45	-0.09
11	13	10085	3510	34.9433	3031	38.8482	479	10.2338	377	375	2	295	0.348042	0.300545	0.0474963	86.3533	13.6467	56.6382	62.7186	10.7407	12.3722	78.2493	5	2	K13	F-017485-00	TGAAACGCATCAGCTCAAAC, GATAAACATGTTGGTCTGGT, TATATTGTCACAGGACCTTA, TGTTGGTCTGGTAGGCAGTA	STON1-GTF2A1L	253	sample	-0.24	0.03	-0.16	0	-0.21	0.07	0.34	0.01	0.02	0	0.06	0.25	0.2	0.64	-0.27	0.27	-0.31	0.45	-0.09
11	13	8792	2768	35.0549	2369	39.2381	399	10.218	233	233	0	198	0.314832	0.26945	0.0453822	85.5853	14.4147	57.4422	63.9932	8.41763	9.83537	84.9785	5	3	K13	F-017485-00	TGAAACGCATCAGCTCAAAC, GATAAACATGTTGGTCTGGT, TATATTGTCACAGGACCTTA, TGTTGGTCTGGTAGGCAGTA	STON1-GTF2A1L	253	sample	-0.24	0.03	-0.16	0	-0.21	0.07	0.34	0.01	0.02	0	0.06	0.25	0.2	0.64	-0.27	0.27	-0.31	0.45	-0.09
11	14	10254	2838	34.9183	2459	38.7316	379	10.1768	191	191	0	167	0.27677	0.239809	0.0369612	86.6455	13.3545	59.6195	65.1078	6.73009	7.76739	87.4346	5	1	K14	F-011366-00	CTGGTCAGTTCTAGTAGCCA, TTCGAAGCTGCATAATGTAA, TTTCGAAGCTGCATAATGTA, TATTCTGGCCGATAAATCCC	PSMD10	254	sample	0.73	0.64	0.19	0.69	-0.23	-0.38	-0.26	0.07	0.07	0.34	0.18	0.21	0.17	-0.69	0.74	-0.74	1.08	1.06	-0.24
11	14	9766	3378	35.4213	2977	38.8247	401	10.1546	285	283	2	241	0.345894	0.304833	0.0410608	88.1291	11.8709	61.1604	65.9053	8.43694	9.50621	84.5614	5	2	K14	F-011366-00	CTGGTCAGTTCTAGTAGCCA, TTCGAAGCTGCATAATGTAA, TTTCGAAGCTGCATAATGTA, TATTCTGGCCGATAAATCCC	PSMD10	254	sample	0.73	0.64	0.19	0.69	-0.23	-0.38	-0.26	0.07	0.07	0.34	0.18	0.21	0.17	-0.69	0.74	-0.74	1.08	1.06	-0.24
11	14	10191	3145	34.132	2703	38.0714	442	10.0407	331	330	1	279	0.308606	0.265234	0.0433716	85.9459	14.0541	58.124	63.3	10.5246	12.2087	84.29	5	3	K14	F-011366-00	CTGGTCAGTTCTAGTAGCCA, TTCGAAGCTGCATAATGTAA, TTTCGAAGCTGCATAATGTA, TATTCTGGCCGATAAATCCC	PSMD10	254	sample	0.73	0.64	0.19	0.69	-0.23	-0.38	-0.26	0.07	0.07	0.34	0.18	0.21	0.17	-0.69	0.74	-0.74	1.08	1.06	-0.24
11	15	8517	2519	32.8626	2070	37.7386	449	10.3831	149	149	0	128	0.295761	0.243043	0.0527181	82.1755	17.8245	56.2922	63.7681	5.91505	7.19807	85.906	5	1	K15	F-013701-00	ACAGTTCTCGCAGTACTGGA, CTGAGGATAAGATGACTCAC, GCAGCTGTGAGCTATCTCCT, GATGACTCACCGGATACTGA	GPANK1	255	sample	-0.62	-0.08	-0.23	-0.23	-0.43	-0.92	1.22	-0.41	-0.4	0	-0.36	-0.26	-0.27	-0.25	0.14	-0.14	0.74	0.74	-0.59
11	15	10009	3144	35.3989	2788	38.6144	356	10.2163	381	380	1	319	0.314117	0.278549	0.035568	88.6768	11.3232	60.3372	64.6341	12.1183	13.6298	83.727	5	2	K15	F-013701-00	ACAGTTCTCGCAGTACTGGA, CTGAGGATAAGATGACTCAC, GCAGCTGTGAGCTATCTCCT, GATGACTCACCGGATACTGA	GPANK1	255	sample	-0.62	-0.08	-0.23	-0.23	-0.43	-0.92	1.22	-0.41	-0.4	0	-0.36	-0.26	-0.27	-0.25	0.14	-0.14	0.74	0.74	-0.59
11	15	8641	2501	34.477	2148	38.4451	353	10.3314	162	161	1	136	0.289434	0.248582	0.0408518	85.8856	14.1144	58.9364	64.4786	6.47741	7.49534	83.9506	5	3	K15	F-013701-00	ACAGTTCTCGCAGTACTGGA, CTGAGGATAAGATGACTCAC, GCAGCTGTGAGCTATCTCCT, GATGACTCACCGGATACTGA	GPANK1	255	sample	-0.62	-0.08	-0.23	-0.23	-0.43	-0.92	1.22	-0.41	-0.4	0	-0.36	-0.26	-0.27	-0.25	0.14	-0.14	0.74	0.74	-0.59
11	16	10312	3463	34.909	3049	38.2785	414	10.0942	265	264	1	210	0.335822	0.295675	0.0401474	88.045	11.955	58.9662	63.8242	7.65232	8.65858	79.2453	5	1	K16				256	empty
11	16	11295	3856	35.7334	3421	38.9594	435	10.3632	517	517	0	416	0.34139	0.302877	0.0385126	88.7189	11.2811	59.6732	64.0456	13.4077	15.1125	80.4642	5	2	K16				256	empty
11	16	11038	4145	36.0468	3702	39.1343	443	10.246	534	533	1	431	0.375521	0.335387	0.0401341	89.3124	10.6876	58.9385	63.2901	12.883	14.3976	80.7116	5	3	K16				256	empty
11	17	10729	3662	35.2733	3241	38.5307	421	10.1971	383	383	0	325	0.341318	0.302078	0.0392394	88.5035	11.4965	59.6668	64.4863	10.4588	11.8173	84.8564	5	1	K17				257	empty
11	17	11218	4092	36.5237	3640	39.7893	452	10.2257	518	515	3	430	0.364771	0.324479	0.0402924	88.9541	11.0459	60.7527	65.7692	12.6588	14.1484	83.0116	5	2	K17				257	empty
11	17	11466	3852	37.1659	3488	39.9685	364	10.3104	554	552	2	447	0.33595	0.304204	0.031746	90.5504	9.44964	60.9813	64.6789	14.3821	15.8257	80.6859	5	3	K17				257	empty
11	18	10781	3651	34.4774	3221	37.7075	430	10.2814	264	264	0	225	0.338651	0.298766	0.039885	88.2224	11.7776	58.6962	63.4275	7.2309	8.19621	85.2273	5	1	K18				258	empty
11	18	11375	3667	35.8274	3256	39.0556	411	10.253	554	552	2	440	0.322374	0.286242	0.0361319	88.7919	11.2081	59.1219	63.8514	15.1077	16.9533	79.4224	5	2	K18				258	empty
11	18	10830	4332	36.5108	3883	39.5485	449	10.2405	580	578	2	447	0.4	0.358541	0.0414589	89.6353	10.3647	58.9797	63.1986	13.3887	14.8854	77.069	5	3	K18				258	empty
11	19	10503	3998	36.3687	3578	39.4494	420	10.1238	453	451	2	368	0.380653	0.340665	0.0399886	89.4947	10.5053	59.7049	63.8904	11.3307	12.6048	81.2362	5	1	K19				259	empty
11	19	11075	3444	37.1501	3056	40.5481	388	10.3866	444	444	0	372	0.310971	0.275937	0.0350339	88.734	11.266	65.0116	69.9607	12.892	14.5288	83.7838	5	2	K19				259	empty
11	19	11146	4533	37.2354	4095	40.1194	438	10.2717	674	670	4	527	0.406693	0.367396	0.0392966	90.3375	9.66248	61.2177	65.0549	14.8687	16.3614	78.1899	5	3	K19				259	empty
11	20	10502	3515	34.4523	3074	37.9245	441	10.2494	324	321	3	269	0.334698	0.292706	0.041992	87.4538	12.5462	59.3172	64.2485	9.21764	10.4424	83.0247	5	1	K20				260	empty
11	20	10769	3527	36.3348	3130	39.646	397	10.2292	510	509	1	416	0.327514	0.290649	0.0368651	88.744	11.256	60.6464	65.5591	14.4599	16.262	81.5686	5	2	K20				260	empty
11	20	10834	3112	35.1099	2735	38.5539	377	10.1247	346	346	0	276	0.287244	0.252446	0.0347979	87.8856	12.1144	59.7044	64.7532	11.1183	12.6508	79.7688	5	3	K20				260	empty
11	21	11130	3563	35.1288	3147	38.408	416	10.3221	430	429	1	351	0.320126	0.282749	0.0373765	88.3244	11.6756	59.4724	63.9339	12.0685	13.632	81.6279	5	1	K21				261	empty
11	21	10856	4095	36.9009	3680	39.8984	415	10.3205	661	660	1	525	0.377211	0.338983	0.0382277	89.8657	10.1343	60.6593	64.7826	16.1416	17.9348	79.4251	5	2	K21				261	empty
11	21	10727	3630	35.2284	3235	38.2934	395	10.1266	415	412	3	338	0.338398	0.301575	0.036823	89.1185	10.8815	60.0551	63.9876	11.4325	12.7357	81.4458	5	3	K21				261	empty
11	22	11175	3756	35.2354	3371	38.1086	385	10.0779	448	447	1	354	0.336107	0.301655	0.0344519	89.7497	10.2503	59.1853	62.652	11.9276	13.2602	79.0179	5	1	K22				262	empty
11	22	11480	3965	36.5518	3512	39.9579	453	10.1457	723	722	1	566	0.345383	0.305923	0.0394599	88.575	11.425	59.0668	63.7813	18.2346	20.5581	78.2849	5	2	K22				262	empty
11	22	10894	3955	37.2013	3566	40.1781	389	9.9126	569	569	0	456	0.363044	0.327336	0.0357077	90.1643	9.83565	60.0759	64.1615	14.3869	15.9563	80.1406	5	3	K22				262	empty
11	23	7421	1760	28.0466	1314	34.1104	446	10.1816	45	45	0	42	0.237165	0.177065	0.0600997	74.6591	25.3409	46.7614	55.6317	2.55682	3.42466	93.3333	5	1	K23				263	rhoa	-2.01	-2.35	-4.27	-2.41	-3.6	0.08	-0.21	-1.84	-1.86	-0.67	-1.87	-1.73	-1.99	2.07	-4.31	4.31	-3.93	-2.88	-2.1
11	23	8100	2024	30.0064	1603	35.2396	421	10.0808	77	77	0	71	0.249877	0.197901	0.0519753	79.1996	20.8004	54.6937	63.2564	3.80435	4.80349	92.2078	5	2	K23				263	rhoa	-2.01	-2.35	-4.27	-2.41	-3.6	0.08	-0.21	-1.84	-1.86	-0.67	-1.87	-1.73	-1.99	2.07	-4.31	4.31	-3.93	-2.88	-2.1
11	23	6745	1497	29.8297	1151	35.715	346	10.2514	30	30	0	27	0.221942	0.170645	0.0512973	76.8871	23.1129	48.4302	57.3414	2.00401	2.60643	90	5	3	K23				263	rhoa	-2.01	-2.35	-4.27	-2.41	-3.6	0.08	-0.21	-1.84	-1.86	-0.67	-1.87	-1.73	-1.99	2.07	-4.31	4.31	-3.93	-2.88	-2.1
11	24	7429	1487	30.497	1189	35.6056	298	10.1141	36	36	0	30	0.200162	0.160048	0.0401131	79.9597	20.0403	51.4459	58.7889	2.42098	3.02775	83.3333	5	1	K24				264	rhoa	-1.94	-2.38	-3.13	-2.3	-2.83	-1.83	-0.75	-1.81	-1.81	0	-1.82	-2.39	-2.29	-0.84	-2.01	2.01	-1.34	-0.65	-2.12
11	24	8157	1443	30.3874	1128	36.0559	315	10.0889	30	30	0	26	0.176903	0.138286	0.0386171	78.1705	21.8295	55.3708	63.2092	2.079	2.65957	86.6667	5	2	K24				264	rhoa	-1.94	-2.38	-3.13	-2.3	-2.83	-1.83	-0.75	-1.81	-1.81	0	-1.82	-2.39	-2.29	-0.84	-2.01	2.01	-1.34	-0.65	-2.12
11	24	7808	1969	31.1376	1619	35.6986	350	10.04	71	69	2	60	0.252177	0.207351	0.0448258	82.2245	17.7755	55.1041	61.5812	3.60589	4.26189	84.507	5	3	K24				264	rhoa	-1.94	-2.38	-3.13	-2.3	-2.83	-1.83	-0.75	-1.81	-1.81	0	-1.82	-2.39	-2.29	-0.84	-2.01	2.01	-1.34	-0.65	-2.12
12	1	9765	2360	35.9869	2062	39.6993	298	10.2987	342	342	0	285	0.241679	0.211162	0.0305172	87.3729	12.6271	58.7712	64.5005	14.4915	16.5858	83.3333	5	1	L01				265	rab8a	0.66	-0.43	1.42	-0.29	1.31	-1.83	1.1	1.18	1.19	0.67	1.05	-1.32	-0.94	-2.46	0.69	-0.69	0.54	0.59	3.13
12	1	10333	2450	37.211	2157	40.8618	293	10.3345	442	439	3	348	0.237104	0.208749	0.0283558	88.0408	11.9592	59.8776	65.0904	18.0408	20.3523	78.733	5	2	L01				265	rab8a	0.66	-0.43	1.42	-0.29	1.31	-1.83	1.1	1.18	1.19	0.67	1.05	-1.32	-0.94	-2.46	0.69	-0.69	0.54	0.59	3.13
12	1	8740	2626	33.6302	2229	37.7591	397	10.4484	298	297	1	245	0.300458	0.255034	0.0454233	84.8819	15.1181	56.7784	63.5711	11.3481	13.3244	82.2148	5	3	L01				265	rab8a	0.66	-0.43	1.42	-0.29	1.31	-1.83	1.1	1.18	1.19	0.67	1.05	-1.32	-0.94	-2.46	0.69	-0.69	0.54	0.59	3.13
12	2	8804	2795	35.1846	2371	39.6385	424	10.2783	309	309	0	252	0.317469	0.269309	0.0481599	84.8301	15.1699	56.4937	63.3488	11.0555	13.0325	81.5534	5	1	L02				266	rab8a	-0.17	-0.45	0.37	-0.45	0.62	-0.47	0.16	1.27	1.27	0.67	1.36	-0.83	-0.85	-0.53	-0.22	0.22	0.41	0.67	1.7
12	2	9632	2795	35.6587	2409	39.7364	386	10.2098	453	449	4	389	0.290179	0.250104	0.0400748	86.1896	13.8104	60.0358	66.127	16.2075	18.6384	85.872	5	2	L02				266	rab8a	-0.17	-0.45	0.37	-0.45	0.62	-0.47	0.16	1.27	1.27	0.67	1.36	-0.83	-0.85	-0.53	-0.22	0.22	0.41	0.67	1.7
12	2	9468	2531	34.5768	2156	38.821	375	10.176	320	320	0	256	0.267322	0.227714	0.0396071	85.1837	14.8163	58.0403	64.1002	12.6432	14.8423	80	5	3	L02				266	rab8a	-0.17	-0.45	0.37	-0.45	0.62	-0.47	0.16	1.27	1.27	0.67	1.36	-0.83	-0.85	-0.53	-0.22	0.22	0.41	0.67	1.7
12	3	9069	2554	33.4503	2101	38.4612	453	10.2097	134	134	0	113	0.281619	0.231668	0.0499504	82.2631	17.7369	54.3853	61.3993	5.24667	6.37792	84.3284	5	1	L03	F-007580-00	GCATGACAGCCACCATTAAT, GAAGCATCGAACATCTTAGT, CTGAAGTCCCAATCCCAACC, AGCAGGTTGTCTCTTACCGT	SLC4A10	267	sample	-0.06	-0.19	-0.72	-0.39	-0.75	0.95	0	-0.53	-0.52	-0.67	-0.55	-0.51	-0.67	0.82	-1.03	1.03	-0.73	-0.36	-0.7
12	3	9882	3001	34.1793	2565	38.276	436	10.078	263	263	0	217	0.303683	0.259563	0.0441206	85.4715	14.5285	59.7468	64.7953	8.76375	10.2534	82.5095	5	2	L03	F-007580-00	GCATGACAGCCACCATTAAT, GAAGCATCGAACATCTTAGT, CTGAAGTCCCAATCCCAACC, AGCAGGTTGTCTCTTACCGT	SLC4A10	267	sample	-0.06	-0.19	-0.72	-0.39	-0.75	0.95	0	-0.53	-0.52	-0.67	-0.55	-0.51	-0.67	0.82	-1.03	1.03	-0.73	-0.36	-0.7
12	3	9506	2659	32.9643	2186	37.8715	473	10.2854	185	185	0	153	0.279718	0.22996	0.049758	82.2114	17.7886	54.0053	60.9332	6.9575	8.46295	82.7027	5	3	L03	F-007580-00	GCATGACAGCCACCATTAAT, GAAGCATCGAACATCTTAGT, CTGAAGTCCCAATCCCAACC, AGCAGGTTGTCTCTTACCGT	SLC4A10	267	sample	-0.06	-0.19	-0.72	-0.39	-0.75	0.95	0	-0.53	-0.52	-0.67	-0.55	-0.51	-0.67	0.82	-1.03	1.03	-0.73	-0.36	-0.7
12	4	9102	2320	33.6388	1931	38.333	389	10.3368	170	169	1	150	0.254889	0.212151	0.0427379	83.2328	16.7672	56.8103	63.6458	7.32759	8.75194	88.2353	5	1	L04	F-012523-00	CTGCACTGGGCAGCTTTATT, GCTCTACAGAGGCTCATCGT, TTTGCCAGCTGCCCACATAA, TATATTGCAGCTTTCATATG	INVS	268	sample	-0.02	-0.52	-0.64	-0.56	-0.26	-0.2	0.95	-0.17	-0.18	1.35	-0.24	-0.98	-0.91	-0.4	-0.96	0.96	-0.84	-0.21	-0.16
12	4	9654	1997	32.2969	1630	37.1994	367	10.5232	139	136	3	114	0.206857	0.168842	0.0380153	81.6224	18.3776	56.5849	63.681	6.96044	8.34356	82.0144	5	2	L04	F-012523-00	CTGCACTGGGCAGCTTTATT, GCTCTACAGAGGCTCATCGT, TTTGCCAGCTGCCCACATAA, TATATTGCAGCTTTCATATG	INVS	268	sample	-0.02	-0.52	-0.64	-0.56	-0.26	-0.2	0.95	-0.17	-0.18	1.35	-0.24	-0.98	-0.91	-0.4	-0.96	0.96	-0.84	-0.21	-0.16
12	4	9343	2692	34.0059	2255	38.6022	437	10.2883	222	221	1	176	0.28813	0.241357	0.046773	83.7667	16.2333	53.7519	59.7339	8.24666	9.80044	79.2793	5	3	L04	F-012523-00	CTGCACTGGGCAGCTTTATT, GCTCTACAGAGGCTCATCGT, TTTGCCAGCTGCCCACATAA, TATATTGCAGCTTTCATATG	INVS	268	sample	-0.02	-0.52	-0.64	-0.56	-0.26	-0.2	0.95	-0.17	-0.18	1.35	-0.24	-0.98	-0.91	-0.4	-0.96	0.96	-0.84	-0.21	-0.16
12	5	8989	2145	31.3091	1752	36.0725	393	10.0738	103	103	0	91	0.238625	0.194905	0.0437201	81.6783	18.3217	52.9604	60.6164	4.80186	5.879	88.3495	5	1	L05	F-007862-00	GCAAATTCAGCCTGGCAGGT, AATAGCTGGAATCCTCAGGG, ACGAACTGGACGATCCAGCA, GACAGTCAACAGTACCAGCT	IL31RA	269	sample	-0.14	-0.91	-0.9	-0.98	-0.36	-0.13	0.25	-0.93	-0.92	0	-0.88	-1.4	-1.37	-0.18	-1.28	1.28	-1.33	-0.72	-1.08
12	5	9120	2369	33.9405	1972	38.6922	397	10.3375	148	147	1	131	0.259759	0.216228	0.0435307	83.2419	16.7581	55.3398	62.3732	6.24736	7.45436	88.5135	5	2	L05	F-007862-00	GCAAATTCAGCCTGGCAGGT, AATAGCTGGAATCCTCAGGG, ACGAACTGGACGATCCAGCA, GACAGTCAACAGTACCAGCT	IL31RA	269	sample	-0.14	-0.91	-0.9	-0.98	-0.36	-0.13	0.25	-0.93	-0.92	0	-0.88	-1.4	-1.37	-0.18	-1.28	1.28	-1.33	-0.72	-1.08
12	5	9788	2726	34.1926	2287	38.7967	439	10.2073	232	231	1	197	0.278504	0.233653	0.0448508	83.8958	16.1042	57.3368	63.8391	8.51064	10.1006	84.9138	5	3	L05	F-007862-00	GCAAATTCAGCCTGGCAGGT, AATAGCTGGAATCCTCAGGG, ACGAACTGGACGATCCAGCA, GACAGTCAACAGTACCAGCT	IL31RA	269	sample	-0.14	-0.91	-0.9	-0.98	-0.36	-0.13	0.25	-0.93	-0.92	0	-0.88	-1.4	-1.37	-0.18	-1.28	1.28	-1.33	-0.72	-1.08
12	6	9623	2148	32.0475	1768	36.7641	380	10.1026	118	118	0	98	0.223215	0.183726	0.0394887	82.3091	17.6909	53.0726	60.8032	5.49348	6.67421	83.0508	5	1	L06	F-014252-00	TTGTCTAGGACCGCCTTCCA, GATGTTCTCTAGCTTAGCCA, GAGCCTCACGGTACACTTCA, GGTACCCTGAGGAAGTTTCC	KCTD14	270	sample	0.51	-0.86	-0.96	-0.91	-0.58	-0.36	0.22	-0.48	-0.48	0.34	-0.55	-1.79	-1.67	-0.96	-1.01	1.01	-1.07	-0.57	-0.21
12	6	9742	2907	35.6357	2539	39.3198	368	10.2174	298	296	2	249	0.298399	0.260624	0.0377746	87.3409	12.6591	58.5827	64.041	10.2511	11.6581	83.557	5	2	L06	F-014252-00	TTGTCTAGGACCGCCTTCCA, GATGTTCTCTAGCTTAGCCA, GAGCCTCACGGTACACTTCA, GGTACCCTGAGGAAGTTTCC	KCTD14	270	sample	0.51	-0.86	-0.96	-0.91	-0.58	-0.36	0.22	-0.48	-0.48	0.34	-0.55	-1.79	-1.67	-0.96	-1.01	1.01	-1.07	-0.57	-0.21
12	6	10328	2328	33.6323	1939	38.3058	389	10.3368	189	188	1	153	0.225407	0.187742	0.0376646	83.2904	16.7096	54.854	61.7329	8.11856	9.69572	80.9524	5	3	L06	F-014252-00	TTGTCTAGGACCGCCTTCCA, GATGTTCTCTAGCTTAGCCA, GAGCCTCACGGTACACTTCA, GGTACCCTGAGGAAGTTTCC	KCTD14	270	sample	0.51	-0.86	-0.96	-0.91	-0.58	-0.36	0.22	-0.48	-0.48	0.34	-0.55	-1.79	-1.67	-0.96	-1.01	1.01	-1.07	-0.57	-0.21
12	7	9309	2485	34.3964	2132	38.4001	353	10.2153	190	189	1	151	0.266946	0.229026	0.0379203	85.7948	14.2052	56.9014	62.9456	7.64588	8.86492	79.4737	5	1	L07	F-007624-00	GACCAGCGTCAGGAGCACGA, GTTCCACACGGTACCCACGA, GATCCAGAGCGCGATGACGT, GACGTAGGGATCCTGCACGT	SLC9A3	271	sample	0.53	-0.02	0.65	0.02	0.54	-0.85	-0.2	0.43	0.45	1.35	0.31	-0.54	-0.43	-1.36	0.53	-0.53	0.33	0.36	0.58
12	7	10261	3170	36.036	2782	39.6445	388	10.1624	352	351	1	278	0.308937	0.271124	0.0378131	87.7603	12.2397	59.3691	63.9468	11.1041	12.6168	78.9773	5	2	L07	F-007624-00	GACCAGCGTCAGGAGCACGA, GTTCCACACGGTACCCACGA, GATCCAGAGCGCGATGACGT, GACGTAGGGATCCTGCACGT	SLC9A3	271	sample	0.53	-0.02	0.65	0.02	0.54	-0.85	-0.2	0.43	0.45	1.35	0.31	-0.54	-0.43	-1.36	0.53	-0.53	0.33	0.36	0.58
12	7	10035	2950	36.5976	2608	40.066	342	10.1491	370	367	3	304	0.293971	0.25989	0.0340807	88.4068	11.5932	59.1186	63.727	12.5424	14.0721	82.1622	5	3	L07	F-007624-00	GACCAGCGTCAGGAGCACGA, GTTCCACACGGTACCCACGA, GATCCAGAGCGCGATGACGT, GACGTAGGGATCCTGCACGT	SLC9A3	271	sample	0.53	-0.02	0.65	0.02	0.54	-0.85	-0.2	0.43	0.45	1.35	0.31	-0.54	-0.43	-1.36	0.53	-0.53	0.33	0.36	0.58
12	8	9815	2700	35.663	2307	39.9809	393	10.3155	249	249	0	218	0.275089	0.235048	0.0400408	85.4444	14.5556	57.3704	64.1959	9.22222	10.7932	87.5502	5	1	L08	F-003908-00	TAGATGCAGAGCGGTCACCA, TACCTACACTGTCCACAAAG, CCATCTTGCCAGGGCATTGT, GCAATCAGCTGTATGACCGT	MPL	272	sample	-0.33	-0.56	0.46	-0.61	1.1	-0.13	0.79	-0.13	-0.12	-0.67	-0.01	-0.46	-0.51	-0.53	-0.39	0.39	0.53	0.94	0.09
12	8	9268	2906	35.7849	2477	40.2398	429	10.0629	284	284	0	248	0.313552	0.267264	0.0462883	85.2374	14.7626	60.4611	66.734	9.77288	11.4655	87.3239	5	2	L08	F-003908-00	TAGATGCAGAGCGGTCACCA, TACCTACACTGTCCACAAAG, CCATCTTGCCAGGGCATTGT, GCAATCAGCTGTATGACCGT	MPL	272	sample	-0.33	-0.56	0.46	-0.61	1.1	-0.13	0.79	-0.13	-0.12	-0.67	-0.01	-0.46	-0.51	-0.53	-0.39	0.39	0.53	0.94	0.09
12	8	9343	2443	34.8666	2073	39.2402	370	10.3622	183	183	0	158	0.261479	0.221877	0.0396018	84.8547	15.1453	57.6341	64.1582	7.49079	8.82779	86.3388	5	3	L08	F-003908-00	TAGATGCAGAGCGGTCACCA, TACCTACACTGTCCACAAAG, CCATCTTGCCAGGGCATTGT, GCAATCAGCTGTATGACCGT	MPL	272	sample	-0.33	-0.56	0.46	-0.61	1.1	-0.13	0.79	-0.13	-0.12	-0.67	-0.01	-0.46	-0.51	-0.53	-0.39	0.39	0.53	0.94	0.09
12	9	10532	2681	33.7449	2280	37.8671	401	10.3067	228	228	0	197	0.254558	0.216483	0.0380744	85.0429	14.9571	54.6811	60.7018	8.50429	10	86.4035	5	1	L09	F-003244-00	TACCGCGAGACGGTGCAGGT, CGCTGGTGCGCACTAGTACT, CTGGTCCTCGGCGTTCAGCT, CCTCAAGAGAGCGCCGAGCA	CDKN1C	273	sample	0.63	-0.09	-0.21	-0.19	-0.46	0.02	0.73	-0.71	-0.7	-0.67	-0.67	-0.99	-0.8	-1.18	-0.3	0.3	-0.01	0.18	-0.66
12	9	10095	3136	34.1263	2678	38.2099	458	10.2489	199	199	0	164	0.310649	0.26528	0.045369	85.3954	14.6046	58.6097	64.4137	6.34566	7.43092	82.4121	5	2	L09	F-003244-00	TACCGCGAGACGGTGCAGGT, CGCTGGTGCGCACTAGTACT, CTGGTCCTCGGCGTTCAGCT, CCTCAAGAGAGCGCCGAGCA	CDKN1C	273	sample	0.63	-0.09	-0.21	-0.19	-0.46	0.02	0.73	-0.71	-0.7	-0.67	-0.67	-0.99	-0.8	-1.18	-0.3	0.3	-0.01	0.18	-0.66
12	9	9910	2394	35.1596	2036	39.5196	358	10.3631	169	169	0	144	0.241574	0.205449	0.0361251	85.0459	14.9541	57.1429	63.1631	7.05931	8.30059	85.2071	5	3	L09	F-003244-00	TACCGCGAGACGGTGCAGGT, CGCTGGTGCGCACTAGTACT, CTGGTCCTCGGCGTTCAGCT, CCTCAAGAGAGCGCCGAGCA	CDKN1C	273	sample	0.63	-0.09	-0.21	-0.19	-0.46	0.02	0.73	-0.71	-0.7	-0.67	-0.67	-0.99	-0.8	-1.18	-0.3	0.3	-0.01	0.18	-0.66
12	10	8217	1864	32.8863	1510	38.2033	354	10.2062	102	100	2	83	0.226847	0.183765	0.0430814	81.0086	18.9914	54.0236	62.1854	5.4721	6.62252	81.3725	5	1	L10	F-010153-00	AATGCAGAGGAGTAGCACCA, ATCCAAGTAGAAATCCTCGA, TATGTCATGAATGAACTCGG, TATAGGTACCATGGATGTCT	SERPINF1	274	sample	-0.45	-0.64	0.41	-0.7	1.07	0.29	-0.03	-0.45	-0.45	0.67	-0.53	-0.55	-0.62	0.4	-1.04	1.04	-0.33	0.19	-0.36
12	10	9283	2864	35.7154	2434	40.2099	430	10.2744	245	245	0	198	0.308521	0.2622	0.0463212	84.986	15.014	57.7863	64.3796	8.55447	10.0657	80.8163	5	2	L10	F-010153-00	AATGCAGAGGAGTAGCACCA, ATCCAAGTAGAAATCCTCGA, TATGTCATGAATGAACTCGG, TATAGGTACCATGGATGTCT	SERPINF1	274	sample	-0.45	-0.64	0.41	-0.7	1.07	0.29	-0.03	-0.45	-0.45	0.67	-0.53	-0.55	-0.62	0.4	-1.04	1.04	-0.33	0.19	-0.36
12	10	9567	3028	36.0816	2606	40.284	422	10.1303	352	350	2	290	0.316505	0.272395	0.04411	86.0634	13.9366	60.535	66.5004	11.6248	13.4305	82.3864	5	3	L10	F-010153-00	AATGCAGAGGAGTAGCACCA, ATCCAAGTAGAAATCCTCGA, TATGTCATGAATGAACTCGG, TATAGGTACCATGGATGTCT	SERPINF1	274	sample	-0.45	-0.64	0.41	-0.7	1.07	0.29	-0.03	-0.45	-0.45	0.67	-0.53	-0.55	-0.62	0.4	-1.04	1.04	-0.33	0.19	-0.36
12	11	7544	1875	33.1067	1529	38.2937	346	10.185	102	101	1	92	0.248542	0.202678	0.0458643	81.5467	18.4533	54.72	62.2629	5.44	6.60562	90.1961	5	1	L11	F-004268-00	TCTCCTCAGACCTTACACAT, CTTGATCACTCTCACATACA, CTGCATAAGACTGAGTTTCT, GTGTGAGCTTCCTATGTGTA	RCAN1	275	sample	0.73	0.65	-0.11	0.7	-0.05	-0.54	0.78	0.53	0.56	-0.67	0.69	0.18	0.24	0.11	0.36	-0.36	-0.05	0.05	0.32
12	11	10167	3505	37.0853	3111	40.4786	394	10.2919	364	364	0	314	0.344743	0.30599	0.0387528	88.7589	11.2411	61.9686	66.8274	10.3852	11.7004	86.2637	5	2	L11	F-004268-00	TCTCCTCAGACCTTACACAT, CTTGATCACTCTCACATACA, CTGCATAAGACTGAGTTTCT, GTGTGAGCTTCCTATGTGTA	RCAN1	275	sample	0.73	0.65	-0.11	0.7	-0.05	-0.54	0.78	0.53	0.56	-0.67	0.69	0.18	0.24	0.11	0.36	-0.36	-0.05	0.05	0.32
12	11	10263	3183	34.607	2747	38.4685	436	10.2775	313	313	0	269	0.310143	0.267661	0.0424827	86.3022	13.6978	57.0531	62.6502	9.83349	11.3942	85.9425	5	3	L11	F-004268-00	TCTCCTCAGACCTTACACAT, CTTGATCACTCTCACATACA, CTGCATAAGACTGAGTTTCT, GTGTGAGCTTCCTATGTGTA	RCAN1	275	sample	0.73	0.65	-0.11	0.7	-0.05	-0.54	0.78	0.53	0.56	-0.67	0.69	0.18	0.24	0.11	0.36	-0.36	-0.05	0.05	0.32
12	12	9804	2927	35.0085	2504	39.1825	423	10.3002	239	237	2	206	0.298552	0.255406	0.0431457	85.5483	14.4517	57.5675	64.1374	8.16536	9.46486	86.1925	5	1	L12	F-017896-00	TACGGCGACGGCGGCGACGT, CTCAGCTTCTCGTCGCCGTA, CACGTCGCCGCCGTCGCCGT, GCTCAGCTTCTCGTCGCCGT	CAMK2N1	276	sample	0.69	0.57	0.71	0.61	0.44	-0.33	0.68	0.87	0.89	0	0.86	0.08	0.15	-0.87	0.7	-0.7	0.92	1.22	0.76
12	12	10267	3287	35.8248	2895	39.323	392	9.9898	405	404	1	330	0.320152	0.281971	0.0381806	88.0742	11.9258	60.7849	66.1831	12.3213	13.9551	81.4815	5	2	L12	F-017896-00	TACGGCGACGGCGGCGACGT, CTCAGCTTCTCGTCGCCGTA, CACGTCGCCGCCGTCGCCGT, GCTCAGCTTCTCGTCGCCGT	CAMK2N1	276	sample	0.69	0.57	0.71	0.61	0.44	-0.33	0.68	0.87	0.89	0	0.86	0.08	0.15	-0.87	0.7	-0.7	0.92	1.22	0.76
12	12	10031	3035	35.6105	2653	39.2533	382	10.3115	316	315	1	269	0.302562	0.26448	0.0380819	87.4135	12.5865	60.1318	65.36	10.4119	11.8734	85.1266	5	3	L12	F-017896-00	TACGGCGACGGCGGCGACGT, CTCAGCTTCTCGTCGCCGTA, CACGTCGCCGCCGTCGCCGT, GCTCAGCTTCTCGTCGCCGT	CAMK2N1	276	sample	0.69	0.57	0.71	0.61	0.44	-0.33	0.68	0.87	0.89	0	0.86	0.08	0.15	-0.87	0.7	-0.7	0.92	1.22	0.76
12	13	9004	2540	35.0642	2167	39.3143	373	10.3727	211	211	0	181	0.282097	0.240671	0.041426	85.315	14.685	58.0315	64.5132	8.30709	9.73696	85.782	5	1	L13	F-011351-00	CTTAACGCTTCGCTCCAGGT, CGTGGATCTAGAGCTGAAGA, CTACCTGGAGCGAAGCGTTA, TTTGGCTTGAAGCTCTGTGA	PFDN1	277	sample	-0.12	-0.03	0.86	0	0.94	-1.09	-0.32	0.29	0.3	0	0.38	0.13	0.15	-0.62	0.62	-0.62	1.25	1.2	0.45
12	13	9824	3617	37.9909	3247	41.1663	370	10.1243	457	456	1	366	0.36818	0.330517	0.0376629	89.7705	10.2295	61.5704	66.1534	12.6348	14.0437	80.0875	5	2	L13	F-011351-00	CTTAACGCTTCGCTCCAGGT, CGTGGATCTAGAGCTGAAGA, CTACCTGGAGCGAAGCGTTA, TTTGGCTTGAAGCTCTGTGA	PFDN1	277	sample	-0.12	-0.03	0.86	0	0.94	-1.09	-0.32	0.29	0.3	0	0.38	0.13	0.15	-0.62	0.62	-0.62	1.25	1.2	0.45
12	13	8139	2479	35.7269	2152	39.6157	327	10.1346	217	216	1	189	0.304583	0.264406	0.0401769	86.8092	13.1908	60.6293	65.6599	8.75353	10.0372	87.0968	5	3	L13	F-011351-00	CTTAACGCTTCGCTCCAGGT, CGTGGATCTAGAGCTGAAGA, CTACCTGGAGCGAAGCGTTA, TTTGGCTTGAAGCTCTGTGA	PFDN1	277	sample	-0.12	-0.03	0.86	0	0.94	-1.09	-0.32	0.29	0.3	0	0.38	0.13	0.15	-0.62	0.62	-0.62	1.25	1.2	0.45
12	14	8801	2307	34.1569	1979	38.143	328	10.1067	166	166	0	146	0.262129	0.224861	0.0372685	85.7824	14.2176	57.6073	64.1738	7.19549	8.38807	87.9518	5	1	L14	F-008399-00	GAGGCTGATGCTGAACACGA, TTGTCACATCCGCAAATACC, GGAGCCACGCTCACTCAGGT, ATGTCCACATACTCCGTCCA	NAT8	278	sample	-1.31	-0.55	0.09	-0.44	-0.13	-1.24	-0.46	-0.22	-0.21	0	-0.11	0.01	-0.06	0	0.48	-0.48	0.4	0.53	-0.04
12	14	8628	2898	34.8558	2487	38.9316	411	10.1922	257	257	0	224	0.335883	0.288248	0.0476356	85.8178	14.1822	59.5238	64.9779	8.86818	10.3337	87.1595	5	2	L14	F-008399-00	GAGGCTGATGCTGAACACGA, TTGTCACATCCGCAAATACC, GGAGCCACGCTCACTCAGGT, ATGTCCACATACTCCGTCCA	NAT8	278	sample	-1.31	-0.55	0.09	-0.44	-0.13	-1.24	-0.46	-0.22	-0.21	0	-0.11	0.01	-0.06	0	0.48	-0.48	0.4	0.53	-0.04
12	14	8025	2750	35.8687	2413	39.4654	337	10.1157	253	251	2	193	0.342679	0.300685	0.0419938	87.7455	12.2545	57.2727	62.3291	9.2	10.402	76.2846	5	3	L14	F-008399-00	GAGGCTGATGCTGAACACGA, TTGTCACATCCGCAAATACC, GGAGCCACGCTCACTCAGGT, ATGTCCACATACTCCGTCCA	NAT8	278	sample	-1.31	-0.55	0.09	-0.44	-0.13	-1.24	-0.46	-0.22	-0.21	0	-0.11	0.01	-0.06	0	0.48	-0.48	0.4	0.53	-0.04
12	15	8008	2414	35.2539	2080	39.2692	334	10.2485	168	166	2	143	0.301449	0.25974	0.0417083	86.164	13.836	57.3737	63.4135	6.9594	7.98077	85.119	5	1	L15	F-016336-00	TAGGGTCTGACAATGCATCA, ACAATGCATCATGGTTCCAA, TTTCTTATCTCATCTAGGCT, CTGATTGGGCTGTTGCAGGA	TSFM	279	sample	-0.13	0	1.51	0.19	1.24	-1.19	0.29	1	1	0.67	0.95	0.21	0.35	-0.57	1.34	-1.34	0.91	0.93	0.55
12	15	9590	3180	38.0991	2864	41.176	316	10.212	445	443	2	370	0.331595	0.298644	0.032951	90.0629	9.93711	63.0818	67.4232	13.9937	15.4679	83.1461	5	2	L15	F-016336-00	TAGGGTCTGACAATGCATCA, ACAATGCATCATGGTTCCAA, TTTCTTATCTCATCTAGGCT, CTGATTGGGCTGTTGCAGGA	TSFM	279	sample	-0.13	0	1.51	0.19	1.24	-1.19	0.29	1	1	0.67	0.95	0.21	0.35	-0.57	1.34	-1.34	0.91	0.93	0.55
12	15	9498	3234	36.4774	2852	39.993	382	10.2304	321	321	0	263	0.340493	0.300274	0.040219	88.188	11.812	59.1218	64.5863	9.92579	11.2553	81.9315	5	3	L15	F-016336-00	TAGGGTCTGACAATGCATCA, ACAATGCATCATGGTTCCAA, TTTCTTATCTCATCTAGGCT, CTGATTGGGCTGTTGCAGGA	TSFM	279	sample	-0.13	0	1.51	0.19	1.24	-1.19	0.29	1	1	0.67	0.95	0.21	0.35	-0.57	1.34	-1.34	0.91	0.93	0.55
12	16	10405	3406	34.9389	2963	38.6338	443	10.2257	312	312	0	251	0.327343	0.284767	0.0425757	86.9935	13.0065	57.0757	62.1667	9.16031	10.5299	80.4487	5	1	L16				280	empty
12	16	10871	3727	35.7352	3272	39.2558	455	10.4176	517	513	4	406	0.342839	0.300984	0.0418545	87.7918	12.2082	59.0019	64.0587	13.8717	15.6785	78.53	5	2	L16				280	empty
12	16	10657	3392	35.48	2994	38.8293	398	10.2839	337	335	2	267	0.318288	0.280942	0.0373463	88.2665	11.7335	59.0507	64.3955	9.93514	11.189	79.2285	5	3	L16				280	empty
12	17	10771	3221	35.2568	2827	38.7584	394	10.132	288	287	1	228	0.299044	0.262464	0.0365797	87.7678	12.2322	57.6219	62.0799	8.94132	10.1521	79.1667	5	1	L17				281	empty
12	17	10627	3633	36.6804	3206	40.1722	427	10.4637	527	524	3	416	0.341865	0.301684	0.0401807	88.2466	11.7534	59.8954	64.7536	14.5059	16.3444	78.9374	5	2	L17				281	empty
12	17	10953	3213	35.2421	2827	38.6632	386	10.1865	321	321	0	263	0.293344	0.258103	0.0352415	87.9863	12.0137	59.7884	65.0867	9.99066	11.3548	81.9315	5	3	L17				281	empty
12	18	9689	2953	34.3312	2543	38.2175	410	10.2268	231	231	0	189	0.304779	0.262463	0.042316	86.1158	13.8842	57.2638	63.665	7.82255	9.08376	81.8182	5	1	L18				282	empty
12	18	11042	3538	36.987	3132	40.4649	406	10.1576	492	490	2	379	0.320413	0.283644	0.0367687	88.5246	11.4754	61.0232	66.1877	13.9062	15.645	77.0325	5	2	L18				282	empty
12	18	11246	4005	37.0292	3601	40.0364	404	10.2252	581	581	0	468	0.356127	0.320203	0.0359239	89.9126	10.0874	59.8502	63.9822	14.5069	16.1344	80.5508	5	3	L18				282	empty
12	19	9859	3293	33.9414	2832	37.7973	461	10.2538	264	264	0	219	0.33401	0.28725	0.0467593	86.0006	13.9994	57.6374	62.8884	8.01701	9.32203	82.9545	5	1	L19				283	empty
12	19	10990	3419	34.6268	2969	38.3557	450	10.0244	468	462	6	381	0.311101	0.270155	0.0409463	86.8383	13.1617	58.7599	63.6241	13.6882	15.5608	81.4103	5	2	L19				283	empty
12	19	10938	3351	35.3727	2959	38.7002	392	10.2551	312	311	1	261	0.306363	0.270525	0.0358384	88.302	11.698	59.9821	65.4613	9.31065	10.5103	83.6538	5	3	L19				283	empty
12	20	10556	3113	34.5647	2712	38.1667	401	10.2045	290	289	1	233	0.294903	0.256915	0.0379879	87.1185	12.8815	59.0748	64.2699	9.31577	10.6563	80.3448	5	1	L20				284	empty
12	20	11605	3764	36.3188	3373	39.3768	391	9.93862	528	524	4	402	0.324343	0.290651	0.0336924	89.6121	10.3879	60.9192	65.1645	14.0276	15.5351	76.1364	5	2	L20				284	empty
12	20	10211	3105	34.9765	2737	38.2941	368	10.3016	279	278	1	223	0.304084	0.268044	0.0360396	88.1481	11.8519	59.839	64.4136	8.98551	10.1571	79.9283	5	3	L20				284	empty
12	21	10503	3270	34.9651	2856	38.5382	414	10.3164	410	409	1	330	0.31134	0.271922	0.0394173	87.3394	12.6606	59.0214	63.6905	12.5382	14.3207	80.4878	5	1	L21				285	empty
12	21	10981	3199	35.8471	2818	39.3016	381	10.2966	474	474	0	370	0.291321	0.256625	0.0346963	88.09	11.91	59.8625	65.0816	14.8171	16.8204	78.0591	5	2	L21				285	empty
12	21	10174	2919	34.1161	2507	38.0523	412	10.165	225	223	2	190	0.286908	0.246412	0.0404954	85.8856	14.1144	57.5197	63.5022	7.70812	8.89509	84.4444	5	3	L21				285	empty
12	22	10991	3352	35.773	2951	39.2237	401	10.3791	526	524	2	425	0.304977	0.268492	0.0364844	88.037	11.963	60.889	66.2487	15.6921	17.7567	80.7985	5	1	L22				286	empty
12	22	10570	3001	35.147	2595	39.0655	406	10.101	294	293	1	235	0.283917	0.245506	0.0384106	86.4712	13.5288	61.6794	67.0906	9.79673	11.2909	79.932	5	2	L22				286	empty
12	22	10745	3185	35.1199	2796	38.584	389	10.2211	373	372	1	301	0.296417	0.260214	0.0362029	87.7865	12.2135	57.7708	62.8755	11.7111	13.3047	80.6971	5	3	L22				286	empty
12	23	10554	3903	36.1058	3436	39.6286	467	10.1863	449	447	2	375	0.369812	0.325564	0.0442486	88.0348	11.9652	61.03	66.007	11.504	13.0093	83.5189	5	1	L23				287	rf	1.46	0.85	0.83	0.84	0.68	0.21	-0.18	2.48	2.45	0.67	2.23	-0.21	-0.14	-0.98	0.78	-0.78	1.5	1.49	1.84
12	23	10414	3057	35.5119	2648	39.4403	409	10.0782	420	420	0	348	0.293547	0.254273	0.0392741	86.6209	13.3791	59.7972	65.1813	13.739	15.861	82.8571	5	2	L23				287	rf	1.46	0.85	0.83	0.84	0.68	0.21	-0.18	2.48	2.45	0.67	2.23	-0.21	-0.14	-0.98	0.78	-0.78	1.5	1.49	1.84
12	23	10889	3173	35.6981	2764	39.4729	409	10.1883	453	451	2	357	0.291395	0.253834	0.0375608	87.11	12.89	60.3845	65.6657	14.2767	16.3169	78.8079	5	3	L23				287	rf	1.46	0.85	0.83	0.84	0.68	0.21	-0.18	2.48	2.45	0.67	2.23	-0.21	-0.14	-0.98	0.78	-0.78	1.5	1.49	1.84
12	24	10853	3459	36.8936	3091	40.076	368	10.163	486	484	2	369	0.318714	0.284806	0.0339077	89.3611	10.6389	60.0173	64.154	14.0503	15.6584	75.9259	5	1	L24				288	rf	1.75	1.07	1.68	1.27	0.72	-0.58	-0.35	2.75	2.73	0	2.75	0.05	0.37	-1.89	2.01	-2.01	1.64	0.92	2.64
12	24	10940	3693	35.9989	3284	39.2287	409	10.066	617	616	1	487	0.337569	0.300183	0.0373857	88.925	11.075	60.4928	64.9208	16.7073	18.7576	78.9303	5	2	L24				288	rf	1.75	1.07	1.68	1.27	0.72	-0.58	-0.35	2.75	2.73	0	2.75	0.05	0.37	-1.89	2.01	-2.01	1.64	0.92	2.64
12	24	10887	3282	36.6715	2964	39.5128	318	10.1887	477	476	1	395	0.30146	0.272251	0.0292091	90.3108	9.68921	63.1932	67.1727	14.5338	16.0594	82.8092	5	3	L24				288	rf	1.75	1.07	1.68	1.27	0.72	-0.58	-0.35	2.75	2.73	0	2.75	0.05	0.37	-1.89	2.01	-2.01	1.64	0.92	2.64
13	1	11118	1988	32.669	1625	37.6658	363	10.3003	209	208	1	169	0.178809	0.146159	0.0326498	81.7404	18.2596	53.9235	62.0308	10.5131	12.8	80.8612	5	1	M01				289	rf	2.04	-1.26	-0.38	-1.28	-0.41	-0.67	0.68	0.27	0.27	0.67	0.21	-2.64	-2.43	-2.1	-0.19	0.19	-0.92	-0.06	1.07
13	1	11565	2369	36.4508	2049	40.531	320	10.325	293	291	2	230	0.204842	0.177173	0.0276697	86.4922	13.5078	58.2524	64.3241	12.3681	14.202	78.4983	5	2	M01				289	rf	2.04	-1.26	-0.38	-1.28	-0.41	-0.67	0.68	0.27	0.27	0.67	0.21	-2.64	-2.43	-2.1	-0.19	0.19	-0.92	-0.06	1.07
13	1	11246	2526	34.3005	2154	38.4633	372	10.1962	282	281	1	211	0.224613	0.191535	0.0330784	85.2732	14.7268	54.8298	60.1671	11.1639	13.0455	74.8227	5	3	M01				289	rf	2.04	-1.26	-0.38	-1.28	-0.41	-0.67	0.68	0.27	0.27	0.67	0.21	-2.64	-2.43	-2.1	-0.19	0.19	-0.92	-0.06	1.07
13	2	10802	2641	33.4513	2228	37.7235	413	10.4044	271	271	0	223	0.244492	0.206258	0.0382337	84.362	15.638	55.2442	62.5673	10.2613	12.1634	82.2878	5	1	M02				290	rf	1.45	-0.27	-0.42	-0.41	-0.6	0.23	0.65	0.74	0.74	-0.67	0.51	-1.45	-1.46	-1.16	-0.89	0.89	-0.37	0.19	1.16
13	2	10102	2638	34.5891	2249	38.7946	389	10.2751	325	325	0	277	0.261136	0.222629	0.0385072	85.254	14.746	58.6808	65.1401	12.3199	14.4509	85.2308	5	2	M02				290	rf	1.45	-0.27	-0.42	-0.41	-0.6	0.23	0.65	0.74	0.74	-0.67	0.51	-1.45	-1.46	-1.16	-0.89	0.89	-0.37	0.19	1.16
13	2	10774	2620	33.0298	2174	37.7125	446	10.204	298	298	0	231	0.243178	0.201782	0.041396	82.9771	17.0229	53.5115	60.1196	11.374	13.7075	77.5168	5	3	M02				290	rf	1.45	-0.27	-0.42	-0.41	-0.6	0.23	0.65	0.74	0.74	-0.67	0.51	-1.45	-1.46	-1.16	-0.89	0.89	-0.37	0.19	1.16
13	3	8722	2469	29.2616	1895	35.0681	574	10.0923	86	85	1	79	0.283077	0.217267	0.0658106	76.7517	23.2483	47.6711	57.2559	3.48319	4.48549	91.8605	5	1	M03	F-020097-00	TATAGGCCTTGGTGACTACT, GAAGCGCCGAGTAGTCACCA, AGTAGTCACCAAGGCCTATA, TCATCATCTCCGGATTCCTA	VPS72	291	sample	-0.41	-1.24	-3.46	-1.49	-3.18	1.7	-0.88	-1.17	-1.21	1.35	-1.27	-1.74	-1.85	2.31	-3.39	3.39	-3.55	-2.28	-1.65
13	3	10044	2501	32.6186	2051	37.6095	450	9.87111	158	155	3	128	0.249004	0.204202	0.0448029	82.0072	17.9928	53.5786	60.5071	6.31747	7.55729	81.0127	5	2	M03	F-020097-00	TATAGGCCTTGGTGACTACT, GAAGCGCCGAGTAGTCACCA, AGTAGTCACCAAGGCCTATA, TCATCATCTCCGGATTCCTA	VPS72	291	sample	-0.41	-1.24	-3.46	-1.49	-3.18	1.7	-0.88	-1.17	-1.21	1.35	-1.27	-1.74	-1.85	2.31	-3.39	3.39	-3.55	-2.28	-1.65
13	3	9220	2138	29.1908	1655	34.7619	483	10.1014	69	69	0	59	0.231887	0.179501	0.0523861	77.4088	22.5912	47.942	56.6767	3.22732	4.16918	85.5072	5	3	M03	F-020097-00	TATAGGCCTTGGTGACTACT, GAAGCGCCGAGTAGTCACCA, AGTAGTCACCAAGGCCTATA, TCATCATCTCCGGATTCCTA	VPS72	291	sample	-0.41	-1.24	-3.46	-1.49	-3.18	1.7	-0.88	-1.17	-1.21	1.35	-1.27	-1.74	-1.85	2.31	-3.39	3.39	-3.55	-2.28	-1.65
13	4	9682	2456	31.7748	1989	36.8125	467	10.3191	186	186	0	156	0.253667	0.205433	0.0482338	80.9853	19.0147	51.0993	59.2257	7.57329	9.35143	83.871	5	1	M04	F-019215-00	TGGGTTGGCCACTCCCACGT, GCAGGAGCTGGAGCCGACAA, CTGCGCACTGCAGTTCACGT, GGCATGGTGGCTGCGATACT	BCORL1	292	sample	0.57	-0.22	-1.05	-0.42	-0.9	-0.19	0.14	0.01	0.02	-0.67	0.03	-1.01	-1.09	-0.74	-1.43	1.43	-0.95	-0.63	0.13
13	4	10258	2603	33.7272	2194	38.1117	409	10.2078	237	237	0	186	0.253753	0.213882	0.0398713	84.2874	15.7126	56.3196	62.9444	9.10488	10.8022	78.481	5	2	M04	F-019215-00	TGGGTTGGCCACTCCCACGT, GCAGGAGCTGGAGCCGACAA, CTGCGCACTGCAGTTCACGT, GGCATGGTGGCTGCGATACT	BCORL1	292	sample	0.57	-0.22	-1.05	-0.42	-0.9	-0.19	0.14	0.01	0.02	-0.67	0.03	-1.01	-1.09	-0.74	-1.43	1.43	-0.95	-0.63	0.13
13	4	9931	2753	35.1522	2369	39.2001	384	10.1797	285	285	0	237	0.277213	0.238546	0.0386668	86.0516	13.9484	57.2103	63.8666	10.3523	12.0304	83.1579	5	3	M04	F-019215-00	TGGGTTGGCCACTCCCACGT, GCAGGAGCTGGAGCCGACAA, CTGCGCACTGCAGTTCACGT, GGCATGGTGGCTGCGATACT	BCORL1	292	sample	0.57	-0.22	-1.05	-0.42	-0.9	-0.19	0.14	0.01	0.02	-0.67	0.03	-1.01	-1.09	-0.74	-1.43	1.43	-0.95	-0.63	0.13
13	5	8947	2239	32.293	1858	36.8073	381	10.2782	139	138	1	112	0.250251	0.207667	0.0425841	82.9835	17.0165	53.5507	60.2799	6.20813	7.42734	80.5755	5	1	M05	F-015151-00	TACCTGGCTCTCTACGAGCA, CGCATCCGCAAGACCCAGGT, CATGTCTTCCAGTTCTTCGT, CATCAAGAAGACGGCCAACA	STX1B	293	sample	-0.44	-0.91	-1.05	-1.05	-0.59	-0.34	0.51	-1.1	-1.09	-0.67	-1.14	-1.3	-1.52	-0.22	-1.86	1.86	-2.01	-1.81	-0.89
13	5	8841	2326	33.8156	1943	38.4442	383	10.3342	165	165	0	140	0.263092	0.219772	0.0433209	83.534	16.466	53.7833	60.525	7.09372	8.49202	84.8485	5	2	M05	F-015151-00	TACCTGGCTCTCTACGAGCA, CGCATCCGCAAGACCCAGGT, CATGTCTTCCAGTTCTTCGT, CATCAAGAAGACGGCCAACA	STX1B	293	sample	-0.44	-0.91	-1.05	-1.05	-0.59	-0.34	0.51	-1.1	-1.09	-0.67	-1.14	-1.3	-1.52	-0.22	-1.86	1.86	-2.01	-1.81	-0.89
13	5	9247	2303	33.5254	1874	38.8922	429	10.0816	134	134	0	109	0.249054	0.20266	0.0463934	81.3721	18.6279	52.1928	59.3917	5.8185	7.15048	81.3433	5	3	M05	F-015151-00	TACCTGGCTCTCTACGAGCA, CGCATCCGCAAGACCCAGGT, CATGTCTTCCAGTTCTTCGT, CATCAAGAAGACGGCCAACA	STX1B	293	sample	-0.44	-0.91	-1.05	-1.05	-0.59	-0.34	0.51	-1.1	-1.09	-0.67	-1.14	-1.3	-1.52	-0.22	-1.86	1.86	-2.01	-1.81	-0.89
13	6	9380	2316	33.5423	1961	37.769	355	10.1944	185	184	1	155	0.246908	0.209062	0.0378465	84.6718	15.3282	57.513	63.794	7.98791	9.38297	83.7838	5	1	M06	F-009358-00	GGTCACAGCACTCTCATACA, GATAATCACAACCACCACGA, TCGTGAGCATATATATTAGT, TACCTCCATCACTGTTACGT	NEO1	294	sample	0.32	-0.44	0.43	-0.46	0.96	-0.29	-0.83	0.21	0.2	0.67	0.22	-1.09	-0.99	-0.67	-0.4	0.4	0.42	0.76	0.54
13	6	9906	2974	36.1416	2555	40.4157	419	10.0788	340	339	1	269	0.300222	0.257924	0.0422976	85.9112	14.0888	55.6826	62.1526	11.4324	13.2681	79.1176	5	2	M06	F-009358-00	GGTCACAGCACTCTCATACA, GATAATCACAACCACCACGA, TCGTGAGCATATATATTAGT, TACCTCCATCACTGTTACGT	NEO1	294	sample	0.32	-0.44	0.43	-0.46	0.96	-0.29	-0.83	0.21	0.2	0.67	0.22	-1.09	-0.99	-0.67	-0.4	0.4	0.42	0.76	0.54
13	6	9859	2535	35.2347	2151	39.7359	384	10.0208	251	249	2	213	0.257125	0.218176	0.0389492	84.8521	15.1479	58.0671	65.3185	9.90138	11.576	84.8606	5	3	M06	F-009358-00	GGTCACAGCACTCTCATACA, GATAATCACAACCACCACGA, TCGTGAGCATATATATTAGT, TACCTCCATCACTGTTACGT	NEO1	294	sample	0.32	-0.44	0.43	-0.46	0.96	-0.29	-0.83	0.21	0.2	0.67	0.22	-1.09	-0.99	-0.67	-0.4	0.4	0.42	0.76	0.54
13	7	10241	2700	34.8185	2344	38.5192	356	10.4522	258	257	1	204	0.263646	0.228884	0.0347622	86.8148	13.1852	54.6296	59.9829	9.55556	10.9642	79.0698	5	1	M07	F-015053-00	CGTGCTTCCCAAGCACATCC, GGCTGGGCACAGCAACAACG, GCGATAGATGATTACTGCAG, GGACTCATCCGATCCTTAGT	SMIM3	295	sample	1.14	0.88	1.35	0.88	1.04	0.01	-0.35	1.1	1.14	-0.67	1.14	0.6	0.7	-0.83	0.92	-0.92	0.1	-0.28	0.99
13	7	9529	3614	37.6126	3196	41.2168	418	10.055	433	433	0	357	0.379263	0.335397	0.0438661	88.4339	11.5661	60.0719	64.9249	11.9812	13.5482	82.448	5	2	M07	F-015053-00	CGTGCTTCCCAAGCACATCC, GGCTGGGCACAGCAACAACG, GCGATAGATGATTACTGCAG, GGACTCATCCGATCCTTAGT	SMIM3	295	sample	1.14	0.88	1.35	0.88	1.04	0.01	-0.35	1.1	1.14	-0.67	1.14	0.6	0.7	-0.83	0.92	-0.92	0.1	-0.28	0.99
13	7	10620	3429	36.2931	3023	39.8068	406	10.1305	397	397	0	333	0.322881	0.284652	0.0382298	88.1598	11.8402	57.3637	62.2891	11.5777	13.1326	83.8791	5	3	M07	F-015053-00	CGTGCTTCCCAAGCACATCC, GGCTGGGCACAGCAACAACG, GCGATAGATGATTACTGCAG, GGACTCATCCGATCCTTAGT	SMIM3	295	sample	1.14	0.88	1.35	0.88	1.04	0.01	-0.35	1.1	1.14	-0.67	1.14	0.6	0.7	-0.83	0.92	-0.92	0.1	-0.28	0.99
13	8	9843	2763	35.6942	2426	39.2218	337	10.2997	285	285	0	241	0.280707	0.24647	0.0342375	87.8031	12.1969	56.7137	61.9126	10.3149	11.7477	84.5614	5	1	M08	F-005981-00	CTGTGGAATAAGCCATTGGT, AATGCAGTCGATATCCTGGG, ATTACCCACTGCAATATCGA, GTGGGTGTGAACCACTGTAT	OSGEP	296	sample	0.13	0.47	1.21	0.61	0.85	-0.9	0.4	1.11	1.11	0.67	1.2	-0.32	0	-0.41	0.66	-0.66	0.25	0.53	1.08
13	8	9717	3483	36.9076	3065	40.5442	418	10.2416	434	430	4	362	0.358444	0.315427	0.0430174	87.9989	12.0011	60.7522	65.7749	12.4605	14.0294	83.4101	5	2	M08	F-005981-00	CTGTGGAATAAGCCATTGGT, AATGCAGTCGATATCCTGGG, ATTACCCACTGCAATATCGA, GTGGGTGTGAACCACTGTAT	OSGEP	296	sample	0.13	0.47	1.21	0.61	0.85	-0.9	0.4	1.11	1.11	0.67	1.2	-0.32	0	-0.41	0.66	-0.66	0.25	0.53	1.08
13	8	8818	2339	34.9072	1985	39.3244	354	10.1384	194	194	0	162	0.265253	0.225108	0.0401452	84.8653	15.1347	56.9047	63.8287	8.29414	9.7733	83.5052	5	3	M08	F-005981-00	CTGTGGAATAAGCCATTGGT, AATGCAGTCGATATCCTGGG, ATTACCCACTGCAATATCGA, GTGGGTGTGAACCACTGTAT	OSGEP	296	sample	0.13	0.47	1.21	0.61	0.85	-0.9	0.4	1.11	1.11	0.67	1.2	-0.32	0	-0.41	0.66	-0.66	0.25	0.53	1.08
13	9	10125	2852	34.8685	2460	38.8402	392	9.94388	246	246	0	202	0.281679	0.242963	0.038716	86.2553	13.7447	55.8906	61.5854	8.62553	10	82.1138	5	1	M09	F-010760-00	CTCCAGGCATCGTAATACGT, TACCATGGAGGCTTATTCTA, CACAGGTTCCACTACCTGGT, ACTACTTGGCACTTGTGGGT	ANXA7	297	sample	0.24	0.67	0.19	0.69	0.48	-0.14	-2.46	0.69	0.7	0.67	0.67	-0.3	-0.1	-0.55	0.68	-0.68	-0.09	-0.27	0.59
13	9	9635	2729	35.2521	2327	39.6528	402	9.77861	219	217	2	190	0.283238	0.241515	0.0417229	85.2693	14.7307	55.2583	61.2376	8.02492	9.32531	86.758	5	2	M09	F-010760-00	CTCCAGGCATCGTAATACGT, TACCATGGAGGCTTATTCTA, CACAGGTTCCACTACCTGGT, ACTACTTGGCACTTGTGGGT	ANXA7	297	sample	0.24	0.67	0.19	0.69	0.48	-0.14	-2.46	0.69	0.7	0.67	0.67	-0.3	-0.1	-0.55	0.68	-0.68	-0.09	-0.27	0.59
13	9	9800	3217	34.9531	2810	38.5875	407	9.85995	349	347	2	288	0.328265	0.286735	0.0415306	87.3485	12.6515	57.8178	62.8114	10.8486	12.3488	82.5215	5	3	M09	F-010760-00	CTCCAGGCATCGTAATACGT, TACCATGGAGGCTTATTCTA, CACAGGTTCCACTACCTGGT, ACTACTTGGCACTTGTGGGT	ANXA7	297	sample	0.24	0.67	0.19	0.69	0.48	-0.14	-2.46	0.69	0.7	0.67	0.67	-0.3	-0.1	-0.55	0.68	-0.68	-0.09	-0.27	0.59
13	10	9357	2399	34.4606	2036	38.7942	363	10.1543	183	183	0	158	0.256386	0.217591	0.0387945	84.8687	15.1313	58.1492	64.6857	7.62818	8.98821	86.3388	5	1	M10	F-014167-00	TATGGAGCCGAACAACATCG, GTACCTCTCTGGCCTGACGT, GAGATGGCTCGAGACCTCGT, GAGTAGATTGTGTCCGAAGG	TCF25	298	sample	0.24	0.04	0.47	0.05	0.46	-0.51	-0.42	-0.02	-0.02	0.34	0.06	-0.58	-0.46	-1.06	0.37	-0.37	0.98	1.17	0.15
13	10	10546	3237	36.0198	2842	39.5785	395	10.4152	387	384	3	308	0.306941	0.269486	0.037455	87.7973	12.2027	61.1986	66.6784	11.9555	13.5116	79.5866	5	2	M10	F-014167-00	TATGGAGCCGAACAACATCG, GTACCTCTCTGGCCTGACGT, GAGATGGCTCGAGACCTCGT, GAGTAGATTGTGTCCGAAGG	TCF25	298	sample	0.24	0.04	0.47	0.05	0.46	-0.51	-0.42	-0.02	-0.02	0.34	0.06	-0.58	-0.46	-1.06	0.37	-0.37	0.98	1.17	0.15
13	10	9797	2770	35.2812	2391	39.2706	379	10.1135	191	191	0	156	0.28274	0.244054	0.0386853	86.3177	13.6823	59.278	64.7846	6.89531	7.98829	81.6754	5	3	M10	F-014167-00	TATGGAGCCGAACAACATCG, GTACCTCTCTGGCCTGACGT, GAGATGGCTCGAGACCTCGT, GAGTAGATTGTGTCCGAAGG	TCF25	298	sample	0.24	0.04	0.47	0.05	0.46	-0.51	-0.42	-0.02	-0.02	0.34	0.06	-0.58	-0.46	-1.06	0.37	-0.37	0.98	1.17	0.15
13	11	6067	2076	33.7466	1689	39.1889	387	9.99483	92	92	0	75	0.342179	0.278391	0.0637877	81.3584	18.6416	52.5048	60.5684	4.4316	5.44701	81.5217	5	1	M11	F-005884-00	CATGGTGGCAAAGGCCAGCC, CTGGGCAGCGAAGAACTCGG, CTGCTCCGAGCTGTTGAACA, CTGAGGGCAGCCAGAGACAG	GGT1	299	sample	-4.21	-1.76	-0.32	-1.82	0.63	-0.55	-0.05	-1.52	-1.54	0	-1.53	0.75	0.13	3.16	-2.14	2.14	-1.52	-0.74	-1.42
13	11	6440	2045	34.7247	1698	39.7403	347	10.1816	116	115	1	103	0.317547	0.263665	0.053882	83.0318	16.9682	57.0171	64.311	5.67237	6.77267	88.7931	5	2	M11	F-005884-00	CATGGTGGCAAAGGCCAGCC, CTGGGCAGCGAAGAACTCGG, CTGCTCCGAGCTGTTGAACA, CTGAGGGCAGCCAGAGACAG	GGT1	299	sample	-4.21	-1.76	-0.32	-1.82	0.63	-0.55	-0.05	-1.52	-1.54	0	-1.53	0.75	0.13	3.16	-2.14	2.14	-1.52	-0.74	-1.42
13	11	5729	1882	32.5808	1511	38.045	371	10.3261	72	71	1	61	0.328504	0.263746	0.0647582	80.2869	19.7131	51.7535	60.6221	3.82572	4.69887	84.7222	5	3	M11	F-005884-00	CATGGTGGCAAAGGCCAGCC, CTGGGCAGCGAAGAACTCGG, CTGCTCCGAGCTGTTGAACA, CTGAGGGCAGCCAGAGACAG	GGT1	299	sample	-4.21	-1.76	-0.32	-1.82	0.63	-0.55	-0.05	-1.52	-1.54	0	-1.53	0.75	0.13	3.16	-2.14	2.14	-1.52	-0.74	-1.42
13	12	9271	2533	33.8148	2167	37.8413	366	9.97541	172	172	0	152	0.273218	0.23374	0.0394779	85.5507	14.4493	57.9155	63.9132	6.79037	7.93724	88.3721	5	1	M12	F-011977-00	GAACACGACCCGTTCACTTA, TACCAGTCCCTGCAGATCGG, GCTGCTGGTTGAACTTGCAC, GACGAGGCCTCCGATCTGCA	FXYD1	300	sample	-0.01	-0.05	1.39	0	1.72	-1.22	-0.7	-0.09	-0.11	0.34	0.05	-0.51	-0.34	-1.2	0.38	-0.38	0.77	1.34	-0.17
13	12	9615	2602	37.0369	2267	41.0044	335	10.1881	301	300	1	253	0.270619	0.235777	0.0348414	87.1253	12.8747	60.4151	66.3873	11.568	13.2333	84.0532	5	2	M12	F-011977-00	GAACACGACCCGTTCACTTA, TACCAGTCCCTGCAGATCGG, GCTGCTGGTTGAACTTGCAC, GACGAGGCCTCCGATCTGCA	FXYD1	300	sample	-0.01	-0.05	1.39	0	1.72	-1.22	-0.7	-0.09	-0.11	0.34	0.05	-0.51	-0.34	-1.2	0.38	-0.38	0.77	1.34	-0.17
13	12	9236	2729	36.6794	2391	40.4387	338	10.0858	224	222	2	201	0.295474	0.258878	0.0365959	87.6145	12.3855	59.9853	65.5793	8.20813	9.28482	89.7321	5	3	M12	F-011977-00	GAACACGACCCGTTCACTTA, TACCAGTCCCTGCAGATCGG, GCTGCTGGTTGAACTTGCAC, GACGAGGCCTCCGATCTGCA	FXYD1	300	sample	-0.01	-0.05	1.39	0	1.72	-1.22	-0.7	-0.09	-0.11	0.34	0.05	-0.51	-0.34	-1.2	0.38	-0.38	0.77	1.34	-0.17
13	13	8457	2147	33.3456	1815	37.5581	332	10.3163	133	132	1	116	0.253873	0.214615	0.0392574	84.5366	15.4634	54.6344	60.0551	6.19469	7.27273	87.218	5	1	M13	F-003669-00	GGGATGGGTACTCACCTGCC, GACATGCAGAAGGTGACCCT, CTGGACGCCAATGACCTAGA, TCCAGTCTGACTCACCTTCT	FXYD3	301	sample	-0.19	0.16	1.24	0.17	1.31	-0.61	0	0.69	0.7	0.67	0.54	-0.06	0	-0.94	0.41	-0.41	0.72	0.73	0.81
13	13	9815	3265	36.8389	2874	40.4645	391	10.1893	383	381	2	300	0.332654	0.292817	0.039837	88.0245	11.9755	60.3063	65.588	11.7305	13.2568	78.329	5	2	M13	F-003669-00	GGGATGGGTACTCACCTGCC, GACATGCAGAAGGTGACCCT, CTGGACGCCAATGACCTAGA, TCCAGTCTGACTCACCTTCT	FXYD3	301	sample	-0.19	0.16	1.24	0.17	1.31	-0.61	0	0.69	0.7	0.67	0.54	-0.06	0	-0.94	0.41	-0.41	0.72	0.73	0.81
13	13	9450	2830	36.3314	2445	40.472	385	10.0364	311	310	1	266	0.299471	0.25873	0.0407407	86.3958	13.6042	59.0813	64.2127	10.9894	12.6789	85.5305	5	3	M13	F-003669-00	GGGATGGGTACTCACCTGCC, GACATGCAGAAGGTGACCCT, CTGGACGCCAATGACCTAGA, TCCAGTCTGACTCACCTTCT	FXYD3	301	sample	-0.19	0.16	1.24	0.17	1.31	-0.61	0	0.69	0.7	0.67	0.54	-0.06	0	-0.94	0.41	-0.41	0.72	0.73	0.81
13	14	9124	2598	35.0535	2260	38.7513	338	10.3284	251	251	0	216	0.284744	0.247698	0.0370452	86.99	13.01	59.5073	65.3097	9.66128	11.1062	86.0558	5	1	M14	F-016145-00	AATACAGCCTGACCGGACGA, TTGTGCGCAAAGGCAAACGT, TATTCGGGCAAGGGCTACCA, CCCAGAATCCGAATGTGAGA	PUS1	302	sample	0	0.07	0.74	0.16	0.39	-1.12	0.89	0.75	0.75	-0.67	0.86	-0.35	-0.24	-1.36	0.99	-0.99	-0.04	0.3	1.04
13	14	8337	2402	34.7648	2047	38.9995	355	10.3465	218	218	0	181	0.288113	0.245532	0.0425813	85.2206	14.7794	58.2015	64.5823	9.07577	10.6497	83.0275	5	2	M14	F-016145-00	AATACAGCCTGACCGGACGA, TTGTGCGCAAAGGCAAACGT, TATTCGGGCAAGGGCTACCA, CCCAGAATCCGAATGTGAGA	PUS1	302	sample	0	0.07	0.74	0.16	0.39	-1.12	0.89	0.75	0.75	-0.67	0.86	-0.35	-0.24	-1.36	0.99	-0.99	-0.04	0.3	1.04
13	14	9755	2788	36.457	2440	40.1951	348	10.2471	347	347	0	282	0.285802	0.250128	0.035674	87.5179	12.4821	57.066	62.582	12.4462	14.2213	81.268	5	3	M14	F-016145-00	AATACAGCCTGACCGGACGA, TTGTGCGCAAAGGCAAACGT, TATTCGGGCAAGGGCTACCA, CCCAGAATCCGAATGTGAGA	PUS1	302	sample	0	0.07	0.74	0.16	0.39	-1.12	0.89	0.75	0.75	-0.67	0.86	-0.35	-0.24	-1.36	0.99	-0.99	-0.04	0.3	1.04
13	15	9221	2230	32.8448	1814	38.048	416	10.1562	119	117	2	99	0.241839	0.196725	0.0451144	81.3453	18.6547	56.9058	64.333	5.33632	6.44983	83.1933	5	1	M15	F-015293-00	GGCTGCTCTTAAAGAACTAC, TCCAACTCATATACAATTAA, TAGGAAGAGTGTAAGTGGCT, TAAGGGAAGAAGTATCTACA	ASZ1	303	sample	0.38	0	0.58	0.07	0.5	0.29	-0.4	0.49	0.51	1.35	0.65	-0.29	-0.17	-0.43	0.53	-0.53	0.5	0.99	0.64
13	15	9906	3184	36.2038	2804	39.7044	380	10.3737	359	358	1	310	0.321421	0.283061	0.0383606	88.0653	11.9347	59.7676	65.1926	11.2751	12.7675	86.351	5	2	M15	F-015293-00	GGCTGCTCTTAAAGAACTAC, TCCAACTCATATACAATTAA, TAGGAAGAGTGTAAGTGGCT, TAAGGGAAGAAGTATCTACA	ASZ1	303	sample	0.38	0	0.58	0.07	0.5	0.29	-0.4	0.49	0.51	1.35	0.65	-0.29	-0.17	-0.43	0.53	-0.53	0.5	0.99	0.64
13	15	10316	3090	35.4019	2677	39.3089	413	10.0775	333	330	3	274	0.299535	0.2595	0.0400349	86.6343	13.3657	59.3528	64.6993	10.7767	12.3272	82.2823	5	3	M15	F-015293-00	GGCTGCTCTTAAAGAACTAC, TCCAACTCATATACAATTAA, TAGGAAGAGTGTAAGTGGCT, TAAGGGAAGAAGTATCTACA	ASZ1	303	sample	0.38	0	0.58	0.07	0.5	0.29	-0.4	0.49	0.51	1.35	0.65	-0.29	-0.17	-0.43	0.53	-0.53	0.5	0.99	0.64
13	16	10549	2914	34.3034	2495	38.3467	419	10.2267	228	226	2	189	0.276235	0.236515	0.0397194	85.6211	14.3789	57.4468	62.7255	7.8243	9.05812	82.8947	5	1	M16				304	empty
13	16	11340	3315	35.2169	2864	39.1453	451	10.2705	427	426	1	351	0.292328	0.252557	0.0397707	86.3952	13.6048	59.1855	64.8045	12.8808	14.8743	82.2014	5	2	M16				304	empty
13	16	10729	2922	36.3943	2573	39.9087	349	10.4842	324	321	3	264	0.272346	0.239817	0.0325287	88.0561	11.9439	59.822	65.2546	11.0883	12.4757	81.4815	5	3	M16				304	empty
13	17	11114	3399	36.0338	3020	39.2894	379	10.0923	409	409	0	326	0.30583	0.271729	0.0341011	88.8497	11.1503	59.5763	64.2053	12.033	13.543	79.7066	5	1	M17				305	empty
13	17	11081	3229	35.8148	2840	39.3183	389	10.2365	425	423	2	339	0.2914	0.256295	0.0351051	87.9529	12.0471	60.6689	65.7746	13.162	14.8944	79.7647	5	2	M17				305	empty
13	17	10895	3372	37.2186	3000	40.5897	372	10.0323	433	431	2	341	0.3095	0.275356	0.0341441	88.968	11.032	60.7948	65.5667	12.841	14.3667	78.7529	5	3	M17				305	empty
13	18	11018	3968	36.3947	3580	39.2218	388	10.3093	546	546	0	436	0.360138	0.324923	0.0352151	90.2218	9.77823	60.0806	64.4693	13.7601	15.2514	79.8535	5	1	M18				306	empty
13	18	11105	3417	36.3117	3009	39.8265	408	10.3897	489	484	5	392	0.307699	0.270959	0.0367402	88.0597	11.9403	59.3503	64.2074	14.3108	16.0851	80.1636	5	2	M18				306	empty
13	18	10776	3494	36.1397	3063	39.7741	431	10.3109	438	437	1	343	0.324239	0.284243	0.0399963	87.6646	12.3354	59.5879	64.8057	12.5358	14.2671	78.3105	5	3	M18				306	empty
13	19	10970	4167	36.3585	3713	39.5623	454	10.1564	622	620	2	505	0.379854	0.338469	0.0413856	89.1049	10.8951	59.5632	64.153	14.9268	16.6981	81.1897	5	1	M19				307	empty
13	19	10805	3413	35.4755	3006	38.9009	407	10.1769	461	459	2	383	0.315872	0.278205	0.0376677	88.075	11.925	60.211	65.0033	13.5072	15.2695	83.0803	5	2	M19				307	empty
13	19	10817	4174	37.3771	3762	40.3586	412	10.1529	574	570	4	470	0.385874	0.347786	0.0380882	90.1294	9.87063	62.482	66.4806	13.7518	15.1515	81.8815	5	3	M19				307	empty
13	20	10740	3935	36.1301	3555	38.9232	380	10	503	503	0	409	0.366387	0.331006	0.0353817	90.3431	9.65693	59.9238	64.1069	12.7827	14.1491	81.3121	5	1	M20				308	empty
13	20	10997	2983	35.825	2589	39.7416	394	10.0888	407	404	3	348	0.271256	0.235428	0.035828	86.7918	13.2082	60.9789	66.5508	13.644	15.6045	85.5037	5	2	M20				308	empty
13	20	10689	3238	35.8666	2866	39.224	372	10	351	351	0	297	0.302928	0.268126	0.0348021	88.5114	11.4886	61.3959	66.5038	10.84	12.247	84.6154	5	3	M20				308	empty
13	21	11465	3298	34.8914	2882	38.4722	416	10.0841	377	375	2	307	0.287658	0.251374	0.0362843	87.3863	12.6137	59.43	64.8508	11.4312	13.0118	81.4324	5	1	M21				309	empty
13	21	10183	3114	34.3497	2697	38.0864	417	10.1823	312	310	2	265	0.305804	0.264853	0.0409506	86.6089	13.3911	58.4136	64.4049	10.0193	11.4943	84.9359	5	2	M21				309	empty
13	21	10858	3633	35.1511	3169	38.8299	464	10.0259	394	394	0	309	0.334592	0.291859	0.0427335	87.2282	12.7718	60.5835	65.7621	10.845	12.4329	78.4264	5	3	M21				309	empty
13	22	10845	4348	36.8553	3869	40.1631	479	10.1378	617	617	0	475	0.400922	0.356754	0.0441678	88.9834	11.0166	59.3376	63.5306	14.1904	15.9473	76.9854	5	1	M22				310	empty
13	22	10963	3337	35.5232	2917	39.1916	420	10.0452	538	536	2	415	0.304387	0.266077	0.0383107	87.4138	12.5862	58.8852	63.7641	16.1223	18.375	77.1375	5	2	M22				310	empty
13	22	11060	3931	37.3439	3553	40.2387	378	10.1349	599	597	2	460	0.355425	0.321248	0.0341772	90.3841	9.61587	59.0435	62.989	15.2379	16.8027	76.7947	5	3	M22				310	empty
13	23	11033	3551	34.7235	3111	38.2003	440	10.1409	487	486	1	397	0.321853	0.281972	0.0398804	87.6091	12.3909	57.4486	62.7451	13.7144	15.622	81.5195	5	1	M23				311	rf	1.95	0.99	-0.13	0.91	-0.42	0.72	0.44	1.72	1.7	0	1.71	-0.1	-0.1	-0.88	0.36	-0.36	0.56	0.31	1.38
13	23	11129	3365	34.8663	2938	38.4302	427	10.3443	432	431	1	357	0.302363	0.263995	0.0383682	87.3105	12.6895	59.5245	64.6018	12.838	14.6698	82.6389	5	2	M23				311	rf	1.95	0.99	-0.13	0.91	-0.42	0.72	0.44	1.72	1.7	0	1.71	-0.1	-0.1	-0.88	0.36	-0.36	0.56	0.31	1.38
13	23	10969	3241	34.5862	2797	38.4523	444	10.232	385	384	1	319	0.295469	0.254991	0.0404777	86.3005	13.6995	58.809	64.5334	11.879	13.729	82.8571	5	3	M23				311	rf	1.95	0.99	-0.13	0.91	-0.42	0.72	0.44	1.72	1.7	0	1.71	-0.1	-0.1	-0.88	0.36	-0.36	0.56	0.31	1.38
13	24	11162	3587	36.528	3200	39.7103	387	10.2145	501	501	0	407	0.321358	0.286687	0.0346712	89.211	10.789	58.9629	63.25	13.9671	15.6562	81.2375	5	1	M24				312	rf	1.5	0.87	1.68	1.02	1.02	-1.32	0.03	2.87	2.85	-0.67	2.73	-0.14	0.12	-1.83	1.95	-1.95	1.2	1.19	2.83
13	24	10053	2624	35.0088	2267	38.8955	357	10.3277	311	311	0	255	0.261017	0.225505	0.0355118	86.3948	13.6052	60.6707	66.1226	11.8521	13.7186	81.9936	5	2	M24				312	rf	1.5	0.87	1.68	1.02	1.02	-1.32	0.03	2.87	2.85	-0.67	2.73	-0.14	0.12	-1.83	1.95	-1.95	1.2	1.19	2.83
13	24	10812	3180	36.677	2847	39.7914	333	10.0511	487	487	0	394	0.294118	0.263319	0.0307991	89.5283	10.4717	61.9811	66.2803	15.3145	17.1057	80.9035	5	3	M24				312	rf	1.5	0.87	1.68	1.02	1.02	-1.32	0.03	2.87	2.85	-0.67	2.73	-0.14	0.12	-1.83	1.95	-1.95	1.2	1.19	2.83
14	1	10302	2562	33.7584	2170	38.0212	392	10.1607	214	213	1	167	0.24869	0.210639	0.0380509	84.6995	15.3005	53.8251	60.3226	8.35285	9.81567	78.0374	5	1	N01				313	rf	1.7	-0.15	-0.2	-0.19	-0.24	-0.14	1.31	0.33	0.32	1.35	0.18	-1.14	-0.99	-1.19	-0.24	0.24	-0.09	0.01	0.47
14	1	10958	3110	34.8891	2680	38.8205	430	10.386	374	371	3	298	0.283811	0.24457	0.0392407	86.1736	13.8264	58.5531	64.0672	12.0257	13.8433	79.6791	5	2	N01				313	rf	1.7	-0.15	-0.2	-0.19	-0.24	-0.14	1.31	0.33	0.32	1.35	0.18	-1.14	-0.99	-1.19	-0.24	0.24	-0.09	0.01	0.47
14	1	10970	2182	34.6531	1858	38.8924	324	10.3426	188	187	1	153	0.198906	0.169371	0.0295351	85.1512	14.8488	56.9661	62.9171	8.61595	10.0646	81.383	5	3	N01				313	rf	1.7	-0.15	-0.2	-0.19	-0.24	-0.14	1.31	0.33	0.32	1.35	0.18	-1.14	-0.99	-1.19	-0.24	0.24	-0.09	0.01	0.47
14	2	10663	2871	33.1595	2423	37.4086	448	10.1786	293	293	0	238	0.269249	0.227234	0.0420144	84.3957	15.6043	55.3466	61.7416	10.2055	12.0924	81.2287	5	1	N02				314	rf	1.57	-0.34	-0.63	-0.38	-0.91	0.15	0.84	0.43	0.41	1.35	0.37	-1.21	-1.16	-1.15	-0.45	0.45	-0.32	-0.2	0.8
14	2	10921	3012	35.4801	2588	39.6055	424	10.2995	352	347	5	284	0.275799	0.236975	0.0388243	85.923	14.077	60.8234	66.8083	11.6866	13.408	80.6818	5	2	N02				314	rf	1.57	-0.34	-0.63	-0.38	-0.91	0.15	0.84	0.43	0.41	1.35	0.37	-1.21	-1.16	-1.15	-0.45	0.45	-0.32	-0.2	0.8
14	2	9807	2316	33.5298	1963	37.705	353	10.3116	153	152	1	127	0.236158	0.200163	0.0359947	84.7582	15.2418	55.4404	61.029	6.60622	7.74325	83.0065	5	3	N02				314	rf	1.57	-0.34	-0.63	-0.38	-0.91	0.15	0.84	0.43	0.41	1.35	0.37	-1.21	-1.16	-1.15	-0.45	0.45	-0.32	-0.2	0.8
14	3	10202	2994	34.69	2548	39.0051	446	10.0381	256	255	1	203	0.293472	0.249755	0.0437169	85.1035	14.8965	55.8116	61.6954	8.55043	10.0078	79.2969	5	1	N03	F-008853-00	ACTGAGATTTCCTTCATACT, CCTGGTACATGTGCAGAAAT, ACTGATGATCATGTTAGGTT, TTCACACTGATGATCATGTT	FABP4	315	sample	0.73	0.99	-0.06	0.9	0.13	0.83	-0.91	0.8	0.8	0	0.68	0.01	0.08	0.2	0.06	-0.06	-0.78	-0.59	0.27
14	3	9961	2953	34.7589	2501	39.2155	452	10.0996	286	285	1	234	0.296456	0.251079	0.045377	84.6935	15.3065	56.722	63.0148	9.68507	11.3954	81.8182	5	2	N03	F-008853-00	ACTGAGATTTCCTTCATACT, CCTGGTACATGTGCAGAAAT, ACTGATGATCATGTTAGGTT, TTCACACTGATGATCATGTT	FABP4	315	sample	0.73	0.99	-0.06	0.9	0.13	0.83	-0.91	0.8	0.8	0	0.68	0.01	0.08	0.2	0.06	-0.06	-0.78	-0.59	0.27
14	3	10192	3438	34.671	2947	38.7716	491	10.0591	318	317	1	268	0.337323	0.289148	0.048175	85.7184	14.2816	55.2065	60.9433	9.24956	10.7567	84.2767	5	3	N03	F-008853-00	ACTGAGATTTCCTTCATACT, CCTGGTACATGTGCAGAAAT, ACTGATGATCATGTTAGGTT, TTCACACTGATGATCATGTT	FABP4	315	sample	0.73	0.99	-0.06	0.9	0.13	0.83	-0.91	0.8	0.8	0	0.68	0.01	0.08	0.2	0.06	-0.06	-0.78	-0.59	0.27
14	4	6786	2098	34.9404	1747	39.9365	351	10.0741	107	107	0	91	0.309166	0.257442	0.0517241	83.2698	16.7302	55.3384	62.5644	5.1001	6.12479	85.0467	5	1	N04	F-020539-00	TTCTCCACAAGCGGAGACAC, GTGGACATCAAGGCTTACCT, CTGCTGCTCAGAGACGCCGA, ACTGCCAGTTGTACACAGAC	NOC2L	316	sample	-2.39	-1.35	-0.28	-1.43	0.32	-0.88	-1.02	-0.88	-0.88	-0.34	-0.88	0.17	-0.27	1.12	-1.43	1.43	-0.61	0	-0.95
14	4	8137	2356	34.7704	1986	39.3882	370	9.98378	203	202	1	171	0.289542	0.24407	0.0454713	84.2954	15.7046	57.1307	63.0916	8.6163	10.1712	84.2365	5	2	N04	F-020539-00	TTCTCCACAAGCGGAGACAC, GTGGACATCAAGGCTTACCT, CTGCTGCTCAGAGACGCCGA, ACTGCCAGTTGTACACAGAC	NOC2L	316	sample	-2.39	-1.35	-0.28	-1.43	0.32	-0.88	-1.02	-0.88	-0.88	-0.34	-0.88	0.17	-0.27	1.12	-1.43	1.43	-0.61	0	-0.95
14	4	6808	2083	33.7374	1695	39.1398	388	10.1366	115	115	0	100	0.305964	0.248972	0.0569918	81.373	18.627	55.4969	62.8319	5.52088	6.78466	86.9565	5	3	N04	F-020539-00	TTCTCCACAAGCGGAGACAC, GTGGACATCAAGGCTTACCT, CTGCTGCTCAGAGACGCCGA, ACTGCCAGTTGTACACAGAC	NOC2L	316	sample	-2.39	-1.35	-0.28	-1.43	0.32	-0.88	-1.02	-0.88	-0.88	-0.34	-0.88	0.17	-0.27	1.12	-1.43	1.43	-0.61	0	-0.95
14	5	8592	2240	32.1951	1821	37.2328	419	10.3007	98	97	1	89	0.260708	0.211941	0.0487663	81.2946	18.7054	52.7232	60.9006	4.375	5.32674	90.8163	5	1	N05	F-009559-00	GACCCTCGCCGTGGACAAAG, GGCACGCTCTACTCAGCCAT, TCCCGCTTTGTCCACGGCGA, CGCCAGCGTGAAGCCCATGG	TSPO	317	sample	0.32	-0.7	-0.13	-0.81	0.16	0.34	1.63	-0.54	-0.56	1.35	-0.56	-0.83	-0.92	0.55	-0.58	0.58	-0.65	-0.59	-0.09
14	5	9859	2522	35.4374	2164	39.5786	358	10.405	234	231	3	195	0.255807	0.219495	0.036312	85.8049	14.1951	57.613	63.1701	9.27835	10.6747	83.3333	5	2	N05	F-009559-00	GACCCTCGCCGTGGACAAAG, GGCACGCTCTACTCAGCCAT, TCCCGCTTTGTCCACGGCGA, CGCCAGCGTGAAGCCCATGG	TSPO	317	sample	0.32	-0.7	-0.13	-0.81	0.16	0.34	1.63	-0.54	-0.56	1.35	-0.56	-0.83	-0.92	0.55	-0.58	0.58	-0.65	-0.59	-0.09
14	5	10459	3013	34.5865	2548	38.991	465	10.4516	275	273	2	220	0.288077	0.243618	0.0444593	84.5669	15.4331	55.7584	61.6954	9.12712	10.7143	80	5	3	N05	F-009559-00	GACCCTCGCCGTGGACAAAG, GGCACGCTCTACTCAGCCAT, TCCCGCTTTGTCCACGGCGA, CGCCAGCGTGAAGCCCATGG	TSPO	317	sample	0.32	-0.7	-0.13	-0.81	0.16	0.34	1.63	-0.54	-0.56	1.35	-0.56	-0.83	-0.92	0.55	-0.58	0.58	-0.65	-0.59	-0.09
14	6	9008	2019	29.737	1601	34.7933	418	10.3708	74	73	1	66	0.224134	0.177731	0.0464032	79.2967	20.7033	48.1922	57.0893	3.66518	4.55965	89.1892	5	1	N06	F-031961-00	TAGAGGTCTGGGTGCTTAGA, TGTGGAAACGAAGATCTGGT, CTGGTTGGTGAAGGCTCCAT, TTACCTTTCTGAGGTAGTTT	ASAP1	318	sample	-0.53	-1.19	-3.12	-1.33	-3.44	0.32	0.64	-1.64	-1.66	-0.67	-1.68	-1.42	-1.47	0.22	-2.3	2.3	-3.33	-2.36	-1.98
14	6	9220	2446	32.5581	2048	36.9194	398	10.1156	101	101	0	89	0.265293	0.222126	0.043167	83.7285	16.2715	56.0098	62.793	4.12919	4.93164	88.1188	5	2	N06	F-031961-00	TAGAGGTCTGGGTGCTTAGA, TGTGGAAACGAAGATCTGGT, CTGGTTGGTGAAGGCTCCAT, TTACCTTTCTGAGGTAGTTT	ASAP1	318	sample	-0.53	-1.19	-3.12	-1.33	-3.44	0.32	0.64	-1.64	-1.66	-0.67	-1.68	-1.42	-1.47	0.22	-2.3	2.3	-3.33	-2.36	-1.98
14	6	8484	2169	29.8326	1741	34.645	428	10.257	64	64	0	57	0.255658	0.20521	0.0504479	80.2674	19.7326	48.9627	55.5428	2.95067	3.67605	89.0625	5	3	N06	F-031961-00	TAGAGGTCTGGGTGCTTAGA, TGTGGAAACGAAGATCTGGT, CTGGTTGGTGAAGGCTCCAT, TTACCTTTCTGAGGTAGTTT	ASAP1	318	sample	-0.53	-1.19	-3.12	-1.33	-3.44	0.32	0.64	-1.64	-1.66	-0.67	-1.68	-1.42	-1.47	0.22	-2.3	2.3	-3.33	-2.36	-1.98
14	7	6942	2204	32.0735	1771	37.4946	433	9.90069	79	77	2	65	0.317488	0.255114	0.062374	80.3539	19.6461	50	58.1028	3.58439	4.34783	82.2785	5	1	N07	F-019662-00	ACCCGGCACTACCATTTCGA, TAGATTGGCGCTACTTGCTT, AGGCATTCAAGACAGCTTCT, GGAAATCTCTGACATCAAAG	PMF1	319	sample	-2.23	-0.8	-1.42	-0.93	-0.82	-0.33	-1.42	-1.2	-1.22	0	-1.24	-0.19	-0.25	1.53	-1.61	1.61	-2.57	-1.89	-1.61
14	7	8544	2789	34.4317	2386	38.5583	403	10	196	195	1	170	0.326428	0.27926	0.0471676	85.5504	14.4496	57.6192	63.4116	7.02761	8.17267	86.7347	5	2	N07	F-019662-00	ACCCGGCACTACCATTTCGA, TAGATTGGCGCTACTTGCTT, AGGCATTCAAGACAGCTTCT, GGAAATCTCTGACATCAAAG	PMF1	319	sample	-2.23	-0.8	-1.42	-0.93	-0.82	-0.33	-1.42	-1.2	-1.22	0	-1.24	-0.19	-0.25	1.53	-1.61	1.61	-2.57	-1.89	-1.61
14	7	7345	2054	32.702	1695	37.4637	359	10.2201	67	67	0	59	0.279646	0.230769	0.0488768	82.5219	17.4781	50.6329	57.7581	3.26193	3.9528	88.0597	5	3	N07	F-019662-00	ACCCGGCACTACCATTTCGA, TAGATTGGCGCTACTTGCTT, AGGCATTCAAGACAGCTTCT, GGAAATCTCTGACATCAAAG	PMF1	319	sample	-2.23	-0.8	-1.42	-0.93	-0.82	-0.33	-1.42	-1.2	-1.22	0	-1.24	-0.19	-0.25	1.53	-1.61	1.61	-2.57	-1.89	-1.61
14	8	11010	3295	34.9581	2839	38.9369	456	10.1864	401	401	0	345	0.299273	0.257856	0.0414169	86.1608	13.8392	59.393	65.516	12.17	14.1247	86.0349	5	1	N08	F-003471-00	GAGAGCGGCGGCAGACAACA, GTCACCGAGACACCACTGGA, GATGTCCGTCAGAACCCATG, TGCAGGCGCCATGTCAGAAC	CDKN1A	320	sample	1.4	0.11	-0.52	0.18	-0.86	1.01	0.69	0.07	0.06	0.67	0.03	-0.66	-0.57	-0.62	0.64	-0.64	0.06	-0.13	0
14	8	10675	3234	34.1549	2770	38.1542	464	10.2802	308	305	3	251	0.302951	0.259485	0.043466	85.6524	14.3476	58.0396	63.8267	9.52381	11.0108	81.4935	5	2	N08	F-003471-00	GAGAGCGGCGGCAGACAACA, GTCACCGAGACACCACTGGA, GATGTCCGTCAGAACCCATG, TGCAGGCGCCATGTCAGAAC	CDKN1A	320	sample	1.4	0.11	-0.52	0.18	-0.86	1.01	0.69	0.07	0.06	0.67	0.03	-0.66	-0.57	-0.62	0.64	-0.64	0.06	-0.13	0
14	8	10311	2807	34.1382	2451	37.603	356	10.2837	229	228	1	194	0.272234	0.237707	0.0345262	87.3174	12.6826	57.2854	62.5051	8.15818	9.30233	84.7162	5	3	N08	F-003471-00	GAGAGCGGCGGCAGACAACA, GTCACCGAGACACCACTGGA, GATGTCCGTCAGAACCCATG, TGCAGGCGCCATGTCAGAAC	CDKN1A	320	sample	1.4	0.11	-0.52	0.18	-0.86	1.01	0.69	0.07	0.06	0.67	0.03	-0.66	-0.57	-0.62	0.64	-0.64	0.06	-0.13	0
14	9	8455	2819	36.7219	2472	40.4567	347	10.1153	308	308	0	261	0.333412	0.292371	0.0410408	87.6907	12.3093	60.4115	66.5049	10.9259	12.4595	84.7403	5	1	N09	F-005829-00	TGATGTGACCCAGTCATACC, TAGCCATCAGGGTTCATGGA, AGATCCGACCTGCTCCAGGT, CCTCAAAGCAGTTGGTGTGT	CPXM1	321	sample	-0.38	0.6	0.95	0.72	0.98	-0.4	-0.12	1.17	1.15	-0.34	1.14	1.03	1.01	-0.31	0.52	-0.52	1.07	1.32	1.04
14	9	9329	3265	36.4508	2865	40.1197	400	10.1725	403	403	0	344	0.349984	0.307107	0.042877	87.7489	12.2511	60.5513	65.9337	12.343	14.0663	85.3598	5	2	N09	F-005829-00	TGATGTGACCCAGTCATACC, TAGCCATCAGGGTTCATGGA, AGATCCGACCTGCTCCAGGT, CCTCAAAGCAGTTGGTGTGT	CPXM1	321	sample	-0.38	0.6	0.95	0.72	0.98	-0.4	-0.12	1.17	1.15	-0.34	1.14	1.03	1.01	-0.31	0.52	-0.52	1.07	1.32	1.04
14	9	9456	3239	35.4804	2799	39.4602	440	10.1636	336	335	1	277	0.342534	0.296003	0.0465313	86.4156	13.5844	59.4628	65.3448	10.3736	11.9686	82.4405	5	3	N09	F-005829-00	TGATGTGACCCAGTCATACC, TAGCCATCAGGGTTCATGGA, AGATCCGACCTGCTCCAGGT, CCTCAAAGCAGTTGGTGTGT	CPXM1	321	sample	-0.38	0.6	0.95	0.72	0.98	-0.4	-0.12	1.17	1.15	-0.34	1.14	1.03	1.01	-0.31	0.52	-0.52	1.07	1.32	1.04
14	10	8933	2866	36.4358	2501	40.2567	365	10.2548	251	251	0	213	0.320833	0.279973	0.0408597	87.2645	12.7355	59.1417	64.8141	8.75785	10.036	84.8606	5	1	N10	F-008633-00	CATTGATACAGGTAGCGCCT, AAGTGCGGCCAGGGCCAATA, GCCTTTGTGTCCAAGCAGGA, CAATAGGGCGAGGAGTGTGA	BGLAP	322	sample	-0.2	0.31	0.69	0.36	0.42	-0.67	0.34	0.75	0.75	-0.34	0.67	0.14	0.24	-0.71	0.87	-0.87	0.18	-0.32	0.64
14	10	9738	3335	36.0996	2947	39.5205	388	10.116	398	397	1	312	0.342473	0.302629	0.0398439	88.3658	11.6342	59.0105	63.4883	11.934	13.4713	78.392	5	2	N10	F-008633-00	CATTGATACAGGTAGCGCCT, AAGTGCGGCCAGGGCCAATA, GCCTTTGTGTCCAAGCAGGA, CAATAGGGCGAGGAGTGTGA	BGLAP	322	sample	-0.2	0.31	0.69	0.36	0.42	-0.67	0.34	0.75	0.75	-0.34	0.67	0.14	0.24	-0.71	0.87	-0.87	0.18	-0.32	0.64
14	10	8787	2583	33.9094	2221	37.7497	362	10.3481	141	141	0	120	0.293957	0.25276	0.0411972	85.9853	14.0147	56.3686	61.774	5.45877	6.34849	85.1064	5	3	N10	F-008633-00	CATTGATACAGGTAGCGCCT, AAGTGCGGCCAGGGCCAATA, GCCTTTGTGTCCAAGCAGGA, CAATAGGGCGAGGAGTGTGA	BGLAP	322	sample	-0.2	0.31	0.69	0.36	0.42	-0.67	0.34	0.75	0.75	-0.34	0.67	0.14	0.24	-0.71	0.87	-0.87	0.18	-0.32	0.64
14	11	8637	2622	36.2052	2193	41.3174	429	10.0723	187	186	1	143	0.303578	0.253908	0.04967	83.6384	16.3616	54.6529	61.1491	7.13196	8.48153	76.4706	5	1	N11	F-021199-00	CTGGCATAAGCGGTACAGGA, CCCTGGCAGCGTGTCCAAGT, ACACGGTACACATGCTTCAC, AAGTGGGTCCGACTCAACGT	KCTD5	323	sample	-0.59	0.44	1.58	0.36	2.88	0.52	-1.03	0.02	0.02	0	-0.15	0.79	0.72	0.77	-0.06	0.06	0.29	0.41	-0.06
14	11	9063	3398	37.2869	2947	41.4656	451	9.98226	342	342	0	276	0.374931	0.325168	0.0497628	86.7275	13.2725	59.2702	64.8456	10.0647	11.605	80.7018	5	2	N11	F-021199-00	CTGGCATAAGCGGTACAGGA, CCCTGGCAGCGTGTCCAAGT, ACACGGTACACATGCTTCAC, AAGTGGGTCCGACTCAACGT	KCTD5	323	sample	-0.59	0.44	1.58	0.36	2.88	0.52	-1.03	0.02	0.02	0	-0.15	0.79	0.72	0.77	-0.06	0.06	0.29	0.41	-0.06
14	11	9132	3199	38.2867	2792	42.4011	407	10.0614	212	211	1	175	0.350307	0.305738	0.0445685	87.2773	12.7227	58.6121	63.6103	6.62707	7.55731	82.5472	5	3	N11	F-021199-00	CTGGCATAAGCGGTACAGGA, CCCTGGCAGCGTGTCCAAGT, ACACGGTACACATGCTTCAC, AAGTGGGTCCGACTCAACGT	KCTD5	323	sample	-0.59	0.44	1.58	0.36	2.88	0.52	-1.03	0.02	0.02	0	-0.15	0.79	0.72	0.77	-0.06	0.06	0.29	0.41	-0.06
14	12	5165	1726	34.657	1403	40.2566	323	10.3344	41	41	0	38	0.334172	0.271636	0.0625363	81.2862	18.7138	57.9374	66.8567	2.37543	2.92231	92.6829	5	1	N12	F-011794-00	TGCGGCAGTTGACAGCACGA, CATCGGAGCACACATACTTG, TGTGACCACACTTCTTCTTG, ATTTGCCGGCAAACAGCTGG	UBA52	324	sample	-5.07	-1.85	-0.05	-1.8	1.1	-1.38	-2.81	-1.89	-1.93	0.34	-1.95	1.42	0.99	5.03	-1.91	1.91	0.77	2.18	-2.24
14	12	5107	2074	35.0834	1723	40.2403	351	9.76923	71	69	2	63	0.406109	0.33738	0.0687292	83.0762	16.9238	60.6557	68.0789	3.42334	4.00464	88.7324	5	2	N12	F-011794-00	TGCGGCAGTTGACAGCACGA, CATCGGAGCACACATACTTG, TGTGACCACACTTCTTCTTG, ATTTGCCGGCAAACAGCTGG	UBA52	324	sample	-5.07	-1.85	-0.05	-1.8	1.1	-1.38	-2.81	-1.89	-1.93	0.34	-1.95	1.42	0.99	5.03	-1.91	1.91	0.77	2.18	-2.24
14	12	5523	2039	33.9632	1671	39.2813	368	9.81522	43	42	1	42	0.369183	0.302553	0.0666305	81.9519	18.0481	58.0677	65.6493	2.10888	2.51346	97.6744	5	3	N12	F-011794-00	TGCGGCAGTTGACAGCACGA, CATCGGAGCACACATACTTG, TGTGACCACACTTCTTCTTG, ATTTGCCGGCAAACAGCTGG	UBA52	324	sample	-5.07	-1.85	-0.05	-1.8	1.1	-1.38	-2.81	-1.89	-1.93	0.34	-1.95	1.42	0.99	5.03	-1.91	1.91	0.77	2.18	-2.24
14	13	10461	3345	34.9898	2914	38.6232	431	10.4246	359	357	2	286	0.319759	0.278558	0.0412006	87.1151	12.8849	57.8774	63.418	10.7324	12.2512	79.6657	5	1	N13	F-016286-00	TGTGCGAGCTGATCCTAACG, GTTAGGATCAGCTCGCACAG, GCTCTGATGAAAGCCACACA, TTGCAGTGTGAAGCTCATCT	MSRB2	325	sample	1.37	1.11	-0.33	1.01	-0.78	0.56	-0.22	0.97	0.95	0	0.76	0.28	0.23	-0.66	0.35	-0.35	-0.11	-0.37	0.43
14	13	10694	3057	34.7053	2673	38.2424	384	10.0833	321	320	1	263	0.285861	0.249953	0.035908	87.4387	12.5613	58.3252	63.4119	10.5005	11.9716	81.9315	5	2	N13	F-016286-00	TGTGCGAGCTGATCCTAACG, GTTAGGATCAGCTCGCACAG, GCTCTGATGAAAGCCACACA, TTGCAGTGTGAAGCTCATCT	MSRB2	325	sample	1.37	1.11	-0.33	1.01	-0.78	0.56	-0.22	0.97	0.95	0	0.76	0.28	0.23	-0.66	0.35	-0.35	-0.11	-0.37	0.43
14	13	10636	3301	34.1036	2844	37.9532	457	10.1466	318	317	1	249	0.310361	0.267394	0.0429673	86.1557	13.8443	54.953	60.1266	9.63344	11.1463	78.3019	5	3	N13	F-016286-00	TGTGCGAGCTGATCCTAACG, GTTAGGATCAGCTCGCACAG, GCTCTGATGAAAGCCACACA, TTGCAGTGTGAAGCTCATCT	MSRB2	325	sample	1.37	1.11	-0.33	1.01	-0.78	0.56	-0.22	0.97	0.95	0	0.76	0.28	0.23	-0.66	0.35	-0.35	-0.11	-0.37	0.43
14	14	8421	2381	33.6779	1984	38.3332	397	10.4131	132	131	1	120	0.282746	0.235601	0.047144	83.3263	16.6737	57.3709	64.0121	5.54389	6.60282	90.9091	5	1	N14	F-181819-00	GACCCATTACATCAACTACA, AGTCTCTTCCGCTCTCAGGA, GTATCCCTGGGTTGAATACT, AGACCTACCTGCACGATAGT	ANKLE2	326	sample	-1.45	-0.38	-0.26	-0.43	0.42	-0.05	1.52	-0.6	-0.61	-0.67	-0.47	0.03	-0.29	1.1	-0.57	0.57	0.53	1.03	-0.76
14	14	7475	2519	33.8499	2035	39.516	484	10.0269	142	142	0	129	0.33699	0.272241	0.0647492	80.786	19.214	57.3243	65.8477	5.63716	6.97789	90.8451	5	2	N14	F-181819-00	GACCCATTACATCAACTACA, AGTCTCTTCCGCTCTCAGGA, GTATCCCTGGGTTGAATACT, AGACCTACCTGCACGATAGT	ANKLE2	326	sample	-1.45	-0.38	-0.26	-0.43	0.42	-0.05	1.52	-0.6	-0.61	-0.67	-0.47	0.03	-0.29	1.1	-0.57	0.57	0.53	1.03	-0.76
14	14	8439	2692	35.1616	2296	39.426	396	10.4369	233	233	0	202	0.318995	0.27207	0.046925	85.2897	14.7103	60.6241	67.9007	8.65527	10.1481	86.6953	5	3	N14	F-181819-00	GACCCATTACATCAACTACA, AGTCTCTTCCGCTCTCAGGA, GTATCCCTGGGTTGAATACT, AGACCTACCTGCACGATAGT	ANKLE2	326	sample	-1.45	-0.38	-0.26	-0.43	0.42	-0.05	1.52	-0.6	-0.61	-0.67	-0.47	0.03	-0.29	1.1	-0.57	0.57	0.53	1.03	-0.76
14	15	9911	2881	34.6203	2468	38.6682	413	10.431	274	274	0	236	0.290687	0.249016	0.0416709	85.6647	14.3353	56.6817	62.0746	9.51059	11.1021	86.1314	5	1	N15	F-011939-00	TCAAACCAGACATGCCTAAT, AATCTCAGGACATGACTAAT, CTTGTAATCGCAGACATGGA, AGATCATTCATGTACTGCGA	ZFYVE9	327	sample	0.65	0.76	0.85	0.79	0.42	0.13	0.77	1.29	1.32	-0.34	1.49	0.32	0.44	-0.58	1.05	-1.05	0.81	0.37	1.21
14	15	10109	3555	36.4647	3153	39.8018	402	10.291	455	455	0	390	0.351667	0.3119	0.0397665	88.692	11.308	62.0253	66.857	12.7989	14.4307	85.7143	5	2	N15	F-011939-00	TCAAACCAGACATGCCTAAT, AATCTCAGGACATGACTAAT, CTTGTAATCGCAGACATGGA, AGATCATTCATGTACTGCGA	ZFYVE9	327	sample	0.65	0.76	0.85	0.79	0.42	0.13	0.77	1.29	1.32	-0.34	1.49	0.32	0.44	-0.58	1.05	-1.05	0.81	0.37	1.21
14	15	10020	3344	35.7201	2939	39.2327	405	10.2296	388	387	1	316	0.333733	0.293313	0.0404192	87.8888	12.1112	58.9115	63.525	11.6029	13.1677	81.4433	5	3	N15	F-011939-00	TCAAACCAGACATGCCTAAT, AATCTCAGGACATGACTAAT, CTTGTAATCGCAGACATGGA, AGATCATTCATGTACTGCGA	ZFYVE9	327	sample	0.65	0.76	0.85	0.79	0.42	0.13	0.77	1.29	1.32	-0.34	1.49	0.32	0.44	-0.58	1.05	-1.05	0.81	0.37	1.21
14	16	10889	3193	35.1234	2776	38.8779	417	10.1295	354	353	1	288	0.293232	0.254936	0.0382955	86.9402	13.0598	56.6865	61.7435	11.0868	12.7161	81.3559	5	1	N16				328	empty
14	16	10625	3258	34.7495	2809	38.6789	449	10.167	307	306	1	252	0.306635	0.264376	0.0422588	86.2185	13.7815	59.116	64.6137	9.42296	10.8936	82.0847	5	2	N16				328	empty
14	16	10864	3615	35.5887	3156	39.2696	459	10.2789	373	371	2	296	0.33275	0.290501	0.0422496	87.3029	12.6971	57.4274	62.6109	10.3181	11.7554	79.3566	5	3	N16				328	empty
14	17	10324	3172	34.9439	2801	38.2199	371	10.2102	267	267	0	232	0.307245	0.27131	0.0359357	88.3039	11.6961	59.773	64.3342	8.4174	9.53231	86.8914	5	1	N17				329	empty
14	17	10954	3774	37.517	3377	40.7427	397	10.0781	545	543	2	427	0.344532	0.308289	0.0362425	89.4807	10.5193	61.6587	66.3903	14.4409	16.0794	78.3486	5	2	N17				329	empty
14	17	11047	3182	36.1304	2795	39.7242	387	10.1757	389	387	2	313	0.288042	0.25301	0.0350321	87.8378	12.1622	59.6166	64.6512	12.225	13.8462	80.4627	5	3	N17				329	empty
14	18	9961	2923	35.0958	2553	38.7211	370	10.0811	197	196	1	166	0.293444	0.2563	0.0371449	87.3418	12.6582	59.5963	64.9824	6.73965	7.67724	84.264	5	1	N18				330	empty
14	18	10183	3718	36.089	3278	39.576	440	10.1114	448	446	2	369	0.365118	0.321909	0.0432093	88.1657	11.8343	60.4357	65.1312	12.0495	13.6059	82.3661	5	2	N18				330	empty
14	18	10470	3392	35.9396	2986	39.4565	406	10.0739	350	348	2	274	0.323973	0.285196	0.0387775	88.0307	11.9693	59.2571	63.7977	10.3184	11.6544	78.2857	5	3	N18				330	empty
14	19	10590	2941	34.4352	2551	38.1486	390	10.1462	277	274	3	210	0.277715	0.240888	0.0368272	86.7392	13.2608	58.7555	64.6021	9.41857	10.7409	75.8123	5	1	N19				331	empty
14	19	10908	3404	35.7341	2978	39.404	426	10.0798	461	459	2	367	0.312065	0.273011	0.0390539	87.4853	12.5147	59.0482	64.137	13.5429	15.413	79.6095	5	2	N19				331	empty
14	19	10434	3074	35.745	2719	39.0739	355	10.2479	345	344	1	287	0.294614	0.26059	0.0340234	88.4515	11.5485	60.0846	64.6561	11.2232	12.6517	83.1884	5	3	N19				331	empty
14	20	10201	2900	34.5003	2481	38.5873	419	10.3007	255	254	1	218	0.284286	0.243211	0.0410744	85.5517	14.4483	58.2414	64.611	8.7931	10.2378	85.4902	5	1	N20				332	empty
14	20	10378	3636	35.5745	3182	39.1989	454	10.1718	445	442	3	372	0.350357	0.30661	0.0437464	87.5138	12.4862	60.5886	66.0591	12.2387	13.8906	83.5955	5	2	N20				332	empty
14	20	10411	3879	37.8595	3504	40.8082	375	10.3067	619	616	3	505	0.372587	0.336567	0.0360196	90.3326	9.66744	62.7481	67.2089	15.9577	17.5799	81.5832	5	3	N20				332	empty
14	21	10559	3322	33.801	2868	37.5718	454	9.98018	334	333	1	286	0.314613	0.271617	0.0429965	86.3335	13.6665	59.0608	64.5049	10.0542	11.6109	85.6287	5	1	N21				333	empty
14	21	10389	3730	35.7182	3284	39.194	446	10.1256	515	513	2	420	0.359034	0.316104	0.04293	88.0429	11.9571	60.6166	65.4994	13.807	15.6212	81.5534	5	2	N21				333	empty
14	21	10496	4021	36.9072	3588	40.124	433	10.2517	511	509	2	437	0.383098	0.341845	0.0412538	89.2315	10.7685	60.8555	65.2174	12.7083	14.1862	85.5186	5	3	N21				333	empty
14	22	10360	3842	35.6153	3391	38.9912	451	10.2328	442	440	2	342	0.370849	0.327317	0.0435328	88.2613	11.7387	59.0838	63.9045	11.5044	12.9755	77.3756	5	1	N22				334	empty
14	22	11000	3442	37.6505	3089	40.776	353	10.3003	559	557	2	468	0.312909	0.280818	0.0320909	89.7443	10.2557	63.2191	68.145	16.2406	18.0317	83.7209	5	2	N22				334	empty
14	22	10716	3585	36.1227	3190	39.3502	395	10.0582	502	501	1	409	0.334546	0.297686	0.0368608	88.9819	11.0181	58.3264	62.7586	14.0028	15.7053	81.4741	5	3	N22				334	empty
14	23	10105	3354	34.8044	2919	38.4608	435	10.269	313	313	0	258	0.331915	0.288867	0.043048	87.0304	12.9696	61.449	66.6667	9.33214	10.7229	82.4281	5	1	N23				335	rf	1.04	1.16	0.56	1.2	0.11	-0.17	0.44	1.45	1.46	0.34	1.45	0.48	0.6	-1.03	1.38	-1.38	1.35	1.04	0.89
14	23	11454	3672	36.7688	3305	39.7274	367	10.1253	554	551	3	432	0.320587	0.288545	0.0320412	90.0054	9.99455	61.7919	65.8699	15.0871	16.6717	77.9783	5	2	N23				335	rf	1.04	1.16	0.56	1.2	0.11	-0.17	0.44	1.45	1.46	0.34	1.45	0.48	0.6	-1.03	1.38	-1.38	1.35	1.04	0.89
14	23	10440	3323	35.0566	2933	38.3437	390	10.3359	325	325	0	265	0.318295	0.280939	0.0373563	88.2636	11.7364	59.8556	64.6778	9.78032	11.0808	81.5385	5	3	N23				335	rf	1.04	1.16	0.56	1.2	0.11	-0.17	0.44	1.45	1.46	0.34	1.45	0.48	0.6	-1.03	1.38	-1.38	1.35	1.04	0.89
14	24	10203	4003	36.0255	3543	39.3946	460	10.0761	616	613	3	495	0.392336	0.347251	0.0450848	88.5086	11.4914	61.5538	66.5255	15.3885	17.3017	80.3571	5	1	N24				336	rf	1.1	0.58	1.23	0.69	0.66	-1.08	-0.44	1.45	1.47	1.35	1.49	-0.11	0.07	-1.88	1.65	-1.65	0.99	0.64	1.79
14	24	10959	3300	36.8267	2971	39.7789	329	10.1672	475	472	3	390	0.301122	0.271101	0.030021	90.0303	9.9697	60.9394	65.0286	14.3939	15.8869	82.1053	5	2	N24				336	rf	1.1	0.58	1.23	0.69	0.66	-1.08	-0.44	1.45	1.47	1.35	1.49	-0.11	0.07	-1.88	1.65	-1.65	0.99	0.64	1.79
14	24	10293	3037	34.5687	2692	37.7021	345	10.1188	295	295	0	244	0.295055	0.261537	0.0335179	88.6401	11.3599	58.9068	64.0416	9.71353	10.9584	82.7119	5	3	N24				336	rf	1.1	0.58	1.23	0.69	0.66	-1.08	-0.44	1.45	1.47	1.35	1.49	-0.11	0.07	-1.88	1.65	-1.65	0.99	0.64	1.79
15	1	10657	2726	34.3955	2358	38.1522	368	10.3234	294	293	1	239	0.255794	0.221263	0.0345313	86.5004	13.4996	56.2362	61.7048	10.785	12.4258	81.2925	5	1	O01				337	rf	1.22	0.39	0.26	0.45	-0.07	-0.58	0.85	0.96	0.95	0	1.08	-0.96	-0.67	-1.78	0.71	-0.71	0.33	0.46	0.79
15	1	10541	1871	35.3287	1612	39.3288	259	10.4324	152	151	1	129	0.177497	0.152927	0.0245707	86.1571	13.8429	59.38	65.8809	8.124	9.36725	84.8684	5	2	O01				337	rf	1.22	0.39	0.26	0.45	-0.07	-0.58	0.85	0.96	0.95	0	1.08	-0.96	-0.67	-1.78	0.71	-0.71	0.33	0.46	0.79
15	1	10204	3025	35.0357	2631	38.7807	394	10.0279	317	317	0	273	0.296452	0.25784	0.0386123	86.9752	13.0248	58.281	63.702	10.4793	12.0487	86.1199	5	3	O01				337	rf	1.22	0.39	0.26	0.45	-0.07	-0.58	0.85	0.96	0.95	0	1.08	-0.96	-0.67	-1.78	0.71	-0.71	0.33	0.46	0.79
15	2	11232	3272	35.8386	2810	40.0658	462	10.1277	493	491	2	383	0.291311	0.250178	0.0411325	85.8802	14.1198	57.1516	63.2384	15.0672	17.4733	77.6876	5	1	O02				338	rf	1.77	0.56	0.33	0.41	0.59	1.12	0.4	1.47	1.5	0.67	1.42	-0.23	-0.35	-0.67	-0.43	0.43	-0.01	0.17	2.15
15	2	10953	3106	35.6043	2673	39.7026	433	10.3048	477	476	1	383	0.283575	0.244043	0.0395325	86.0592	13.9408	58.5641	64.3472	15.3574	17.8077	80.2935	5	2	O02				338	rf	1.77	0.56	0.33	0.41	0.59	1.12	0.4	1.47	1.5	0.67	1.42	-0.23	-0.35	-0.67	-0.43	0.43	-0.01	0.17	2.15
15	2	10411	3026	34.7426	2561	39.1941	465	10.2258	282	280	2	226	0.290654	0.24599	0.0446643	84.6332	15.3668	55.2545	61.4213	9.31923	10.9332	80.1418	5	3	O02				338	rf	1.77	0.56	0.33	0.41	0.59	1.12	0.4	1.47	1.5	0.67	1.42	-0.23	-0.35	-0.67	-0.43	0.43	-0.01	0.17	2.15
15	3	10004	3549	34.6382	3056	38.5726	493	10.2495	337	335	2	276	0.354758	0.305478	0.0492803	86.1088	13.8912	56.4666	62.3037	9.49563	10.962	81.8991	5	1	O03	F-005277-00	AGCTGAAGGGCAAAGTCTTA, ACTGGCCTATGAGCCGAAGG, GTTGAGCCGGGATCCTGCAA, GCCTGTCATCACCATCGACC	SLC9A1	339	sample	0.9	-0.19	-0.24	-0.21	0.12	0.97	0.3	-0.3	-0.3	0	-0.29	-0.58	-0.62	0	-0.19	0.19	0.15	0.38	-0.33
15	3	10366	3052	34.8267	2592	39.2037	460	10.163	263	263	0	221	0.294424	0.250048	0.0443758	84.9279	15.0721	58.6828	65.3935	8.6173	10.1466	84.0304	5	2	O03	F-005277-00	AGCTGAAGGGCAAAGTCTTA, ACTGGCCTATGAGCCGAAGG, GTTGAGCCGGGATCCTGCAA, GCCTGTCATCACCATCGACC	SLC9A1	339	sample	0.9	-0.19	-0.24	-0.21	0.12	0.97	0.3	-0.3	-0.3	0	-0.29	-0.58	-0.62	0	-0.19	0.19	0.15	0.38	-0.33
15	3	9599	2658	34.0083	2266	38.0874	392	10.4286	196	195	1	171	0.276904	0.236066	0.0408376	85.2521	14.7479	57.5621	63.5481	7.37397	8.60547	87.2449	5	3	O03	F-005277-00	AGCTGAAGGGCAAAGTCTTA, ACTGGCCTATGAGCCGAAGG, GTTGAGCCGGGATCCTGCAA, GCCTGTCATCACCATCGACC	SLC9A1	339	sample	0.9	-0.19	-0.24	-0.21	0.12	0.97	0.3	-0.3	-0.3	0	-0.29	-0.58	-0.62	0	-0.19	0.19	0.15	0.38	-0.33
15	4	10728	2864	35.6697	2436	40.1515	428	10.1612	311	310	1	256	0.266965	0.227069	0.0398956	85.0559	14.9441	56.4246	61.8637	10.8589	12.7258	82.3151	5	1	O04	F-007495-00	ATGGGCAGCCAGTAAAGCAA, GCCATGTTTGTGCTGCAACT, ACCAAACAGCAGTCCCACAT, AGTGTGAAGACATTATACAG	SLC26A7	340	sample	1.48	0.22	0.68	0.14	0.86	0.5	-0.86	1.16	1.16	2.7	1.14	-0.82	-0.74	-0.88	0.11	-0.11	0.13	-0.14	1.56
15	4	10740	3167	36.0811	2756	39.992	411	9.85645	440	435	5	357	0.294879	0.256611	0.0382682	87.0224	12.9776	59.4569	64.4412	13.8933	15.7837	81.1364	5	2	O04	F-007495-00	ATGGGCAGCCAGTAAAGCAA, GCCATGTTTGTGCTGCAACT, ACCAAACAGCAGTCCCACAT, AGTGTGAAGACATTATACAG	SLC26A7	340	sample	1.48	0.22	0.68	0.14	0.86	0.5	-0.86	1.16	1.16	2.7	1.14	-0.82	-0.74	-0.88	0.11	-0.11	0.13	-0.14	1.56
15	4	10784	2861	35.1223	2433	39.5302	428	10.0654	335	335	0	258	0.2653	0.225612	0.0396884	85.0402	14.9598	56.4488	61.6523	11.7092	13.769	77.0149	5	3	O04	F-007495-00	ATGGGCAGCCAGTAAAGCAA, GCCATGTTTGTGCTGCAACT, ACCAAACAGCAGTCCCACAT, AGTGTGAAGACATTATACAG	SLC26A7	340	sample	1.48	0.22	0.68	0.14	0.86	0.5	-0.86	1.16	1.16	2.7	1.14	-0.82	-0.74	-0.88	0.11	-0.11	0.13	-0.14	1.56
15	5	8883	3171	33.6887	2718	37.585	453	10.3113	264	263	1	219	0.356974	0.305978	0.0509963	85.7143	14.2857	54.7777	61.1111	8.32545	9.67623	82.9545	5	1	O05	F-007530-00	CCAATATATGGATGACTACA, TTGGGTGTGGGCACCTTATT, GCTCCGTCTGCGATGCAGGG, TTGCTGTAAATGAACTTCGT	SLC30A9	341	sample	0.98	0.49	0.19	0.42	0.42	0.61	1.24	0.9	0.89	0	0.9	-0.3	-0.33	-0.16	0.03	-0.03	-0.13	0.11	0.76
15	5	10433	2951	35.4138	2534	39.5166	417	10.482	342	341	1	275	0.282852	0.242883	0.0399693	85.8692	14.1308	58.692	64.7593	11.5893	13.457	80.4094	5	2	O05	F-007530-00	CCAATATATGGATGACTACA, TTGGGTGTGGGCACCTTATT, GCTCCGTCTGCGATGCAGGG, TTGCTGTAAATGAACTTCGT	SLC30A9	341	sample	0.98	0.49	0.19	0.42	0.42	0.61	1.24	0.9	0.89	0	0.9	-0.3	-0.33	-0.16	0.03	-0.03	-0.13	0.11	0.76
15	5	10397	2994	36.013	2565	40.308	429	10.3333	349	348	1	281	0.287968	0.246706	0.0412619	85.6713	14.3287	56.8804	63.0409	11.6566	13.5673	80.5158	5	3	O05	F-007530-00	CCAATATATGGATGACTACA, TTGGGTGTGGGCACCTTATT, GCTCCGTCTGCGATGCAGGG, TTGCTGTAAATGAACTTCGT	SLC30A9	341	sample	0.98	0.49	0.19	0.42	0.42	0.61	1.24	0.9	0.89	0	0.9	-0.3	-0.33	-0.16	0.03	-0.03	-0.13	0.11	0.76
15	6	9568	3609	33.7368	3056	38.0124	553	10.1085	336	335	1	294	0.377195	0.319398	0.0577968	84.6772	15.3228	56.0266	62.2709	9.31006	10.962	87.5	5	1	O06	F-021030-00	AGCTTCATCCGTGCTAGCGG, GATGCAGAACCGTGTTTATC, GGTCATGTGACTATTCACAC, TAGTAGTGATGCAGCTACCT	CDKN2AIP	342	sample	0.78	1.1	-0.8	0.8	-0.32	2.75	-1.19	-0.2	-0.2	0	-0.36	0.39	0.09	2.14	-1.21	1.21	-1.05	-0.62	-0.9
15	6	10207	3108	33.8974	2600	38.5604	508	10.0315	208	207	1	167	0.304497	0.254727	0.0497698	83.6551	16.3449	56.0811	62.9615	6.69241	7.96154	80.2885	5	2	O06	F-021030-00	AGCTTCATCCGTGCTAGCGG, GATGCAGAACCGTGTTTATC, GGTCATGTGACTATTCACAC, TAGTAGTGATGCAGCTACCT	CDKN2AIP	342	sample	0.78	1.1	-0.8	0.8	-0.32	2.75	-1.19	-0.2	-0.2	0	-0.36	0.39	0.09	2.14	-1.21	1.21	-1.05	-0.62	-0.9
15	6	10462	3293	33.8166	2743	38.5997	550	9.96182	214	214	0	167	0.314758	0.262187	0.0525712	83.2979	16.7021	53.9022	60.1531	6.49863	7.80168	78.0374	5	3	O06	F-021030-00	AGCTTCATCCGTGCTAGCGG, GATGCAGAACCGTGTTTATC, GGTCATGTGACTATTCACAC, TAGTAGTGATGCAGCTACCT	CDKN2AIP	342	sample	0.78	1.1	-0.8	0.8	-0.32	2.75	-1.19	-0.2	-0.2	0	-0.36	0.39	0.09	2.14	-1.21	1.21	-1.05	-0.62	-0.9
15	7	9908	3428	36.0397	2977	39.9557	451	10.1907	335	333	2	300	0.345983	0.300464	0.0455188	86.8436	13.1564	59.9475	66.0732	9.77246	11.1858	89.5522	5	1	O07	F-004695-00	GACCTACTGACTGACATCCT, TGTCTGACAGGCCAAGTATA, TGTTCCAGCTGAGCTCAATA, CTACATCAACAGGTGTTGAA	SNF8	343	sample	0.9	1.95	1.23	1.91	1.56	0.92	-0.15	1.7	1.68	1.35	2.03	1.35	1.39	0.07	0.93	-0.93	1.16	1.81	1.74
15	7	10296	2616	36.6961	2244	41.0691	372	10.3172	382	382	0	317	0.254079	0.217949	0.0361305	85.7798	14.2202	61.3532	68.0927	14.6024	17.0232	82.9843	5	2	O07	F-004695-00	GACCTACTGACTGACATCCT, TGTCTGACAGGCCAAGTATA, TGTTCCAGCTGAGCTCAATA, CTACATCAACAGGTGTTGAA	SNF8	343	sample	0.9	1.95	1.23	1.91	1.56	0.92	-0.15	1.7	1.68	1.35	2.03	1.35	1.39	0.07	0.93	-0.93	1.16	1.81	1.74
15	7	10532	3716	36.1566	3263	39.7747	453	10.0949	473	470	3	389	0.352829	0.309818	0.0430118	87.8095	12.1905	59.5264	64.9709	12.7287	14.4039	82.241	5	3	O07	F-004695-00	GACCTACTGACTGACATCCT, TGTCTGACAGGCCAAGTATA, TGTTCCAGCTGAGCTCAATA, CTACATCAACAGGTGTTGAA	SNF8	343	sample	0.9	1.95	1.23	1.91	1.56	0.92	-0.15	1.7	1.68	1.35	2.03	1.35	1.39	0.07	0.93	-0.93	1.16	1.81	1.74
15	8	10100	2931	34.7615	2534	38.6077	397	10.2116	260	260	0	213	0.290198	0.250891	0.0393069	86.4551	13.5449	56.8407	62.3915	8.87069	10.2605	81.9231	5	1	O08	F-008847-00	GAACTTGGTGATGATATCGT, CATCATAGGCACCTTCACGG, ATGCCTAAACGCTTCATCAT, GTGCCTATGATGAAGCGTTT	SERPINA1	344	sample	1	0.85	0.53	0.79	0.25	-0.05	0.01	1.97	1.92	0.67	1.98	-0.08	0.11	-0.98	0.77	-0.77	0.3	0.1	1.72
15	8	11163	3438	36.5137	3043	39.9303	395	10.1924	575	574	1	474	0.307982	0.272597	0.0353848	88.5108	11.4892	60.8202	65.0016	16.7248	18.863	82.4348	5	2	O08	F-008847-00	GAACTTGGTGATGATATCGT, CATCATAGGCACCTTCACGG, ATGCCTAAACGCTTCATCAT, GTGCCTATGATGAAGCGTTT	SERPINA1	344	sample	1	0.85	0.53	0.79	0.25	-0.05	0.01	1.97	1.92	0.67	1.98	-0.08	0.11	-0.98	0.77	-0.77	0.3	0.1	1.72
15	8	10320	3206	34.8203	2739	39.035	467	10.1006	407	404	3	339	0.310659	0.265407	0.0452519	85.4336	14.5664	55.3026	61.4458	12.6949	14.7499	83.2924	5	3	O08	F-008847-00	GAACTTGGTGATGATATCGT, CATCATAGGCACCTTCACGG, ATGCCTAAACGCTTCATCAT, GTGCCTATGATGAAGCGTTT	SERPINA1	344	sample	1	0.85	0.53	0.79	0.25	-0.05	0.01	1.97	1.92	0.67	1.98	-0.08	0.11	-0.98	0.77	-0.77	0.3	0.1	1.72
15	9	10328	3398	35.5527	2964	39.2588	434	10.2419	318	316	2	258	0.329009	0.286987	0.0420217	87.2278	12.7722	58.8876	64.4737	9.35845	10.6613	81.1321	5	1	O09	F-017578-00	ATCTGTCAGAGAGGGCTCGA, CTCCACCGGAGGCTCGAAGT, GCATGTTCTCTCTCATTACC, GCTCAGAGATGGTTTCAGGT	TDP2	345	sample	1.23	1.89	1.1	1.88	0.88	0.22	0.24	1.73	1.75	1.35	1.9	0.92	1.07	-0.91	1.33	-1.33	1.17	1.06	1.23
15	9	10676	3945	36.5341	3518	39.755	427	9.99766	508	505	3	429	0.36952	0.329524	0.0399963	89.1762	10.8238	60.5577	65.2075	12.8771	14.3547	84.4488	5	2	O09	F-017578-00	ATCTGTCAGAGAGGGCTCGA, CTCCACCGGAGGCTCGAAGT, GCATGTTCTCTCTCATTACC, GCTCAGAGATGGTTTCAGGT	TDP2	345	sample	1.23	1.89	1.1	1.88	0.88	0.22	0.24	1.73	1.75	1.35	1.9	0.92	1.07	-0.91	1.33	-1.33	1.17	1.06	1.23
15	9	10520	3767	37.5163	3373	40.7017	394	10.2462	492	489	3	378	0.35808	0.320627	0.0374525	89.5407	10.4593	60.2602	64.8384	13.0608	14.4975	76.8293	5	3	O09	F-017578-00	ATCTGTCAGAGAGGGCTCGA, CTCCACCGGAGGCTCGAAGT, GCATGTTCTCTCTCATTACC, GCTCAGAGATGGTTTCAGGT	TDP2	345	sample	1.23	1.89	1.1	1.88	0.88	0.22	0.24	1.73	1.75	1.35	1.9	0.92	1.07	-0.91	1.33	-1.33	1.17	1.06	1.23
15	10	8173	2440	32.5996	2002	37.5175	438	10.121	92	92	0	87	0.298544	0.244953	0.0535911	82.0492	17.9508	53.9344	61.8382	3.77049	4.5954	94.5652	5	1	O10	F-012200-00	ATGTACCTCTGCCAGCAGGT, ACATCGATCAGACAACAACA, GACATCCCGGGAGAAGACAC, TTGTCCCAGGAATGGCTTCA	YAP1	346	sample	-0.8	-0.69	-0.65	-0.72	-0.34	-0.13	-0.67	-1.05	-1.05	-0.67	-1.07	-0.82	-0.89	0.27	-1.12	1.12	-0.51	0.2	-1.26
15	10	9014	2659	34.273	2247	38.7098	412	10.0752	162	162	0	141	0.294986	0.249279	0.0457067	84.5055	15.4945	57.3524	64.397	6.09252	7.20961	87.037	5	2	O10	F-012200-00	ATGTACCTCTGCCAGCAGGT, ACATCGATCAGACAACAACA, GACATCCCGGGAGAAGACAC, TTGTCCCAGGAATGGCTTCA	YAP1	346	sample	-0.8	-0.69	-0.65	-0.72	-0.34	-0.13	-0.67	-1.05	-1.05	-0.67	-1.07	-0.82	-0.89	0.27	-1.12	1.12	-0.51	0.2	-1.26
15	10	9258	2412	34.0999	2030	38.5985	382	10.1937	143	143	0	115	0.260531	0.21927	0.0412616	84.1625	15.8375	57.67	63.8916	5.92869	7.04433	80.4196	5	3	O10	F-012200-00	ATGTACCTCTGCCAGCAGGT, ACATCGATCAGACAACAACA, GACATCCCGGGAGAAGACAC, TTGTCCCAGGAATGGCTTCA	YAP1	346	sample	-0.8	-0.69	-0.65	-0.72	-0.34	-0.13	-0.67	-1.05	-1.05	-0.67	-1.07	-0.82	-0.89	0.27	-1.12	1.12	-0.51	0.2	-1.26
15	11	10471	3346	35.694	2903	39.5987	443	10.1061	442	440	2	347	0.319549	0.277242	0.0423073	86.7603	13.2397	58.1889	64.0717	13.2098	15.1567	78.5068	5	1	O11	F-021007-00	ATTCTTACCTGAGCCCTCGA, TTGAATGGCTGCTCTATCTT, TTTCCAAGCGCTGCGCTTCA, AGATGTGTCGAACATTGCAG	TFB1M	347	sample	1.18	-0.58	0.83	-0.51	0.87	-1.24	-0.42	-0.08	-0.09	0.67	0.05	-1.31	-1.2	-1.78	0.4	-0.4	0.87	0.88	0.24
15	11	10509	2656	36.2779	2325	40	331	10.1329	270	270	0	233	0.252736	0.221239	0.0314968	87.5377	12.4623	61.3328	66.8387	10.1657	11.6129	86.2963	5	2	O11	F-021007-00	ATTCTTACCTGAGCCCTCGA, TTGAATGGCTGCTCTATCTT, TTTCCAAGCGCTGCGCTTCA, AGATGTGTCGAACATTGCAG	TFB1M	347	sample	1.18	-0.58	0.83	-0.51	0.87	-1.24	-0.42	-0.08	-0.09	0.67	0.05	-1.31	-1.2	-1.78	0.4	-0.4	0.87	0.88	0.24
15	11	9914	2464	35.3255	2127	39.3004	337	10.2374	225	223	2	197	0.248537	0.214545	0.0339923	86.3231	13.6769	58.1981	64.0339	9.13149	10.4843	87.5556	5	3	O11	F-021007-00	ATTCTTACCTGAGCCCTCGA, TTGAATGGCTGCTCTATCTT, TTTCCAAGCGCTGCGCTTCA, AGATGTGTCGAACATTGCAG	TFB1M	347	sample	1.18	-0.58	0.83	-0.51	0.87	-1.24	-0.42	-0.08	-0.09	0.67	0.05	-1.31	-1.2	-1.78	0.4	-0.4	0.87	0.88	0.24
15	12	9725	3072	36.1592	2694	39.8085	378	10.1508	277	277	0	237	0.315887	0.277018	0.0388689	87.6953	12.3047	58.2031	63.6971	9.01693	10.2821	85.5596	5	1	O12	F-019130-00	TGGAAGTGTCAAACCGACAT, CTGCAGAAGCGGCCCATAAA, TATCCAAAGCATACTTCCAT, GTATGGGCACCTTGACATGG	FEM1C	348	sample	0.31	0.35	0.92	0.27	0.6	-0.4	-0.44	-0.28	-0.27	-0.67	-0.33	0.26	0.15	-1.05	1.15	-1.15	0.88	0.71	-0.33
15	12	9857	2900	36.4048	2577	39.7132	323	10.0093	250	250	0	205	0.294207	0.261439	0.0327686	88.8621	11.1379	61.7931	65.5801	8.62069	9.7012	82	5	2	O12	F-019130-00	TGGAAGTGTCAAACCGACAT, CTGCAGAAGCGGCCCATAAA, TATCCAAAGCATACTTCCAT, GTATGGGCACCTTGACATGG	FEM1C	348	sample	0.31	0.35	0.92	0.27	0.6	-0.4	-0.44	-0.28	-0.27	-0.67	-0.33	0.26	0.15	-1.05	1.15	-1.15	0.88	0.71	-0.33
15	12	9436	2922	34.3463	2494	38.4972	428	10.1589	207	207	0	169	0.309665	0.264307	0.0453582	85.3525	14.6475	56.9131	62.6704	7.08419	8.29992	81.6425	5	3	O12	F-019130-00	TGGAAGTGTCAAACCGACAT, CTGCAGAAGCGGCCCATAAA, TATCCAAAGCATACTTCCAT, GTATGGGCACCTTGACATGG	FEM1C	348	sample	0.31	0.35	0.92	0.27	0.6	-0.4	-0.44	-0.28	-0.27	-0.67	-0.33	0.26	0.15	-1.05	1.15	-1.15	0.88	0.71	-0.33
15	13	10054	3498	35.9957	3033	39.9931	465	9.92258	305	305	0	270	0.347921	0.301671	0.0462502	86.7067	13.2933	62.0926	68.1503	8.71927	10.0561	88.5246	5	1	O13	F-008001-00	GAGGCTGAGAAGACGCCCGT, ACTGGATCCTGAAGCCTCGA, ATGTCTATAGACCTGATCGT, ATGCCGAGCTGCAGCTGGAC	ITGA2B	349	sample	0.95	-0.07	1.25	-0.01	1.33	-0.86	-0.51	0.16	0.15	0.34	0.16	-0.98	-0.86	-1.56	0.67	-0.67	1.5	1.64	0.18
15	13	10047	2523	35.4748	2153	39.8319	370	10.1216	231	229	2	195	0.25112	0.214293	0.0368269	85.3349	14.6651	58.5414	64.8862	9.15577	10.6363	84.4156	5	2	O13	F-008001-00	GAGGCTGAGAAGACGCCCGT, ACTGGATCCTGAAGCCTCGA, ATGTCTATAGACCTGATCGT, ATGCCGAGCTGCAGCTGGAC	ITGA2B	349	sample	0.95	-0.07	1.25	-0.01	1.33	-0.86	-0.51	0.16	0.15	0.34	0.16	-0.98	-0.86	-1.56	0.67	-0.67	1.5	1.64	0.18
15	13	10395	2717	36.1748	2361	40.075	356	10.309	246	245	1	205	0.261376	0.227128	0.0342472	86.8973	13.1027	60.3975	65.9466	9.0541	10.377	83.3333	5	3	O13	F-008001-00	GAGGCTGAGAAGACGCCCGT, ACTGGATCCTGAAGCCTCGA, ATGTCTATAGACCTGATCGT, ATGCCGAGCTGCAGCTGGAC	ITGA2B	349	sample	0.95	-0.07	1.25	-0.01	1.33	-0.86	-0.51	0.16	0.15	0.34	0.16	-0.98	-0.86	-1.56	0.67	-0.67	1.5	1.64	0.18
15	14	10174	3309	35.4989	2904	39.0227	405	10.2321	301	300	1	251	0.325241	0.285433	0.0398074	87.7607	12.2393	58.5978	63.5675	9.0964	10.3306	83.3887	5	1	O14	F-031733-00	AATGACCATCAGCATCAAAC, ATAGAAGTTCTCCATTTCGT, ACACTGATGACCCTCAACGT, TACCTTCAAGGAAAGTGTCT	KCTD4	350	sample	1.33	1.69	1.06	1.74	0.78	0.97	0.11	1.31	1.31	0	1.35	0.82	1.03	-0.28	1.33	-1.33	1.04	0.65	1.18
15	14	10686	3275	35.7215	2815	39.9083	460	10.1	417	416	1	327	0.306476	0.263429	0.043047	85.9542	14.0458	58.3206	63.8366	12.7328	14.778	78.4173	5	2	O14	F-031733-00	AATGACCATCAGCATCAAAC, ATAGAAGTTCTCCATTTCGT, ACACTGATGACCCTCAACGT, TACCTTCAAGGAAAGTGTCT	KCTD4	350	sample	1.33	1.69	1.06	1.74	0.78	0.97	0.11	1.31	1.31	0	1.35	0.82	1.03	-0.28	1.33	-1.33	1.04	0.65	1.18
15	14	10672	4188	37.1297	3738	40.3729	450	10.1889	638	638	0	516	0.392429	0.350262	0.0421664	89.255	10.745	61.3658	65.9444	15.234	17.068	80.8777	5	3	O14	F-031733-00	AATGACCATCAGCATCAAAC, ATAGAAGTTCTCCATTTCGT, ACACTGATGACCCTCAACGT, TACCTTCAAGGAAAGTGTCT	KCTD4	350	sample	1.33	1.69	1.06	1.74	0.78	0.97	0.11	1.31	1.31	0	1.35	0.82	1.03	-0.28	1.33	-1.33	1.04	0.65	1.18
15	15	10020	2773	34.9647	2362	39.257	411	10.2968	260	260	0	221	0.276747	0.235729	0.041018	85.1785	14.8215	57.0862	62.9975	9.37613	11.0076	85	5	1	O15	F-006691-00	AAATCTGGTTGAGGCCACGT, TCTGAACATACCTACATACC, CGTCTGCTTGTTGATCACAT, ACAGTTAAGACACCACTCTA	FXN	351	sample	0.92	0.49	0.67	0.46	0.67	0.2	0.65	0.91	0.94	-0.34	0.93	-0.23	-0.16	-0.69	0.32	-0.32	0.42	0.39	1.09
15	15	10130	3286	36.0636	2872	39.781	414	10.2754	410	410	0	331	0.324383	0.283514	0.0408687	87.4011	12.5989	61.0469	66.1908	12.4772	14.2758	80.7317	5	2	O15	F-006691-00	AAATCTGGTTGAGGCCACGT, TCTGAACATACCTACATACC, CGTCTGCTTGTTGATCACAT, ACAGTTAAGACACCACTCTA	FXN	351	sample	0.92	0.49	0.67	0.46	0.67	0.2	0.65	0.91	0.94	-0.34	0.93	-0.23	-0.16	-0.69	0.32	-0.32	0.42	0.39	1.09
15	15	10428	3222	35.3479	2810	39.0701	412	9.96117	368	367	1	301	0.308976	0.269467	0.039509	87.2129	12.7871	58.0695	63.3808	11.4215	13.0605	81.7935	5	3	O15	F-006691-00	AAATCTGGTTGAGGCCACGT, TCTGAACATACCTACATACC, CGTCTGCTTGTTGATCACAT, ACAGTTAAGACACCACTCTA	FXN	351	sample	0.92	0.49	0.67	0.46	0.67	0.2	0.65	0.91	0.94	-0.34	0.93	-0.23	-0.16	-0.69	0.32	-0.32	0.42	0.39	1.09
15	16	11072	3304	35.2191	2883	38.871	421	10.2114	357	356	1	288	0.29841	0.260387	0.0380238	87.2579	12.7421	58.6864	64.0652	10.8051	12.3482	80.6723	5	1	O16				352	empty
15	16	11463	3545	36.4116	3135	39.8459	410	10.1512	583	581	2	443	0.309256	0.273489	0.0357673	88.4344	11.5656	60.7052	65.2951	16.4457	18.5327	75.9863	5	2	O16				352	empty
15	16	10957	3303	35.6073	2892	39.2168	411	10.2092	401	399	2	312	0.301451	0.263941	0.0375103	87.5568	12.4432	59.5519	64.9032	12.1405	13.7967	77.8055	5	3	O16				352	empty
15	17	10912	3985	35.46	3561	38.4403	424	10.4292	535	534	1	431	0.365194	0.326338	0.0388563	89.3601	10.6399	58.67	63.1845	13.4253	14.9958	80.5607	5	1	O17				353	empty
15	17	11263	3645	36.1023	3215	39.6044	430	9.9186	601	601	0	477	0.323626	0.285448	0.0381781	88.203	11.797	59.8903	64.3857	16.4883	18.6936	79.3677	5	2	O17				353	empty
15	17	11154	3205	35.8867	2854	39.0533	351	10.1396	425	422	3	338	0.287341	0.255872	0.0314685	89.0484	10.9516	58.8456	63.1395	13.2605	14.7863	79.5294	5	3	O17				353	empty
15	18	11205	3873	34.9293	3403	38.3391	470	10.2404	405	404	1	333	0.345649	0.303704	0.0419456	87.8647	12.1353	59.4888	64.1493	10.457	11.8719	82.2222	5	1	O18				354	empty
15	18	11326	3872	35.8267	3426	39.1816	446	10.0561	487	486	1	390	0.341868	0.30249	0.0393784	88.4814	11.5186	59.4267	63.7478	12.5775	14.1856	80.0821	5	2	O18				354	empty
15	18	10868	3079	36.1829	2749	39.2801	330	10.3818	347	347	0	276	0.283309	0.252944	0.0303644	89.2822	10.7178	60.1819	64.5326	11.2699	12.6228	79.5389	5	3	O18				354	empty
15	19	10777	4431	36.3807	3998	39.2209	433	10.157	616	616	0	503	0.411153	0.370975	0.0401782	90.2279	9.77206	62.0627	65.8079	13.9021	15.4077	81.6558	5	1	O19				355	empty
15	19	11260	3878	36.4471	3443	39.7534	435	10.2782	620	618	2	495	0.344405	0.305773	0.0386323	88.7829	11.2171	61.0624	65.1757	15.9876	17.9495	79.8387	5	2	O19				355	empty
15	19	10915	4032	36.749	3609	39.8443	423	10.3404	576	574	2	457	0.3694	0.330646	0.038754	89.5089	10.4911	59.4246	63.5079	14.2857	15.9047	79.3403	5	3	O19				355	empty
15	20	10307	3925	35.506	3480	38.7287	445	10.3034	487	484	3	386	0.380809	0.337635	0.0431745	88.6624	11.3376	58.828	63.3908	12.4076	13.908	79.2608	5	1	O20				356	empty
15	20	10667	3824	36.393	3388	39.7745	436	10.117	584	582	2	467	0.358489	0.317615	0.0408737	88.5983	11.4017	59.4665	64.0791	15.272	17.1783	79.9658	5	2	O20				356	empty
15	20	10405	3559	36.8165	3159	40.1564	400	10.44	451	451	0	383	0.342047	0.303604	0.0384431	88.7609	11.2391	61.7027	65.9702	12.6721	14.2767	84.9224	5	3	O20				356	empty
15	21	10361	3920	36.2143	3495	39.3797	425	10.1835	498	496	2	409	0.378342	0.337323	0.0410192	89.1582	10.8418	61.6327	66.4092	12.7041	14.1917	82.1285	5	1	O21				357	empty
15	21	10536	3546	36.264	3115	39.8546	431	10.3132	435	432	3	354	0.33656	0.295653	0.0409074	87.8455	12.1545	60.5471	66.1637	12.2673	13.8684	81.3793	5	2	O21				357	empty
15	21	10465	3922	35.2165	3458	38.583	464	10.1272	479	475	4	387	0.374773	0.330435	0.0443383	88.1693	11.8307	58.9495	63.823	12.2132	13.7363	80.7933	5	3	O21				357	empty
15	22	10101	3629	34.377	3156	37.9788	473	10.3446	374	374	0	318	0.359271	0.312444	0.046827	86.9661	13.0339	59.3001	64.2586	10.3059	11.8504	85.0267	5	1	O22				358	empty
15	22	10890	4003	36.3705	3603	39.3067	400	9.9225	602	600	2	484	0.367585	0.330854	0.0367309	90.0075	9.99251	61.7537	66.1671	15.0387	16.6528	80.3987	5	2	O22				358	empty
15	22	11045	4033	37.5594	3689	40.1111	344	10.1948	606	602	4	480	0.365143	0.333997	0.0311453	91.4704	8.52963	62.6829	66.5492	15.026	16.3188	79.2079	5	3	O22				358	empty
15	23	10717	4160	35.851	3688	39.1494	472	10.0784	486	484	2	388	0.388168	0.344126	0.0440422	88.6538	11.3462	58.9663	63.6931	11.6827	13.1236	79.8354	5	1	O23				359	rf	1.9	1.13	0.29	1.17	0.75	0.83	-0.32	2.06	2.05	0.67	1.9	-0.06	0.09	-0.69	1.37	-1.37	1.2	0.74	1.67
15	23	11067	3114	35.5462	2660	39.8733	454	10.1938	438	436	2	366	0.281377	0.240354	0.0410229	85.4207	14.5793	59.6018	65.3383	14.0655	16.391	83.5616	5	2	O23				359	rf	1.9	1.13	0.29	1.17	0.75	0.83	-0.32	2.06	2.05	0.67	1.9	-0.06	0.09	-0.69	1.37	-1.37	1.2	0.74	1.67
15	23	11131	3307	35.036	2918	38.3557	389	10.1337	415	415	0	333	0.297098	0.262151	0.0349474	88.2371	11.7629	60.3266	65.0103	12.5491	14.2221	80.241	5	3	O23				359	rf	1.9	1.13	0.29	1.17	0.75	0.83	-0.32	2.06	2.05	0.67	1.9	-0.06	0.09	-0.69	1.37	-1.37	1.2	0.74	1.67
15	24	8823	3216	34.3467	2801	37.915	415	10.2627	312	312	0	256	0.364502	0.317466	0.0470362	87.0958	12.9042	57.4627	63.0132	9.70149	11.1389	82.0513	5	1	O24				360	rf	1.18	1.04	0.29	1.09	-0.42	-0.33	0.39	1.76	1.78	0.67	1.77	0.25	0.38	-1.29	1.34	-1.34	0.99	0.49	1.76
15	24	10901	3406	35.5552	3038	38.6458	368	10.0408	512	509	3	416	0.312448	0.27869	0.0337584	89.1955	10.8045	61.4504	64.9111	15.0323	16.7544	81.25	5	2	O24				360	rf	1.18	1.04	0.29	1.09	-0.42	-0.33	0.39	1.76	1.78	0.67	1.77	0.25	0.38	-1.29	1.34	-1.34	0.99	0.49	1.76
15	24	10558	3263	35.0736	2881	38.3575	382	10.3063	417	416	1	355	0.309055	0.272874	0.0361811	88.293	11.707	59.3013	64.1097	12.7797	14.4394	85.1319	5	3	O24				360	rf	1.18	1.04	0.29	1.09	-0.42	-0.33	0.39	1.76	1.78	0.67	1.77	0.25	0.38	-1.29	1.34	-1.34	0.99	0.49	1.76
16	1	9991	1939	32.41	1642	36.4093	297	10.2997	131	130	1	107	0.194075	0.164348	0.0297268	84.6828	15.3172	51.212	57.5518	6.75606	7.91717	81.6794	5	1	P01				361	rf	0.38	-1.65	-2.29	-1.69	-1.88	-1.5	0.67	-1.21	-1.2	-0.67	-1.29	-2.68	-2.73	-1.82	-2.32	2.32	-2.72	-2.36	-0.94
16	1	9898	1816	30.5672	1464	35.4139	352	10.4091	99	99	0	85	0.183471	0.147909	0.0355627	80.6167	19.3833	52.0925	59.7678	5.45154	6.7623	85.8586	5	2	P01				361	rf	0.38	-1.65	-2.29	-1.69	-1.88	-1.5	0.67	-1.21	-1.2	-0.67	-1.29	-2.68	-2.73	-1.82	-2.32	2.32	-2.72	-2.36	-0.94
16	1	9912	1937	32.1027	1572	37.1794	365	10.2384	124	124	0	99	0.19542	0.158596	0.0368241	81.1564	18.8436	51.0067	58.3333	6.40165	7.88804	79.8387	5	3	P01				361	rf	0.38	-1.65	-2.29	-1.69	-1.88	-1.5	0.67	-1.21	-1.2	-0.67	-1.29	-2.68	-2.73	-1.82	-2.32	2.32	-2.72	-2.36	-0.94
16	2	10155	2425	33.5167	2066	37.5174	359	10.493	176	176	0	149	0.238799	0.203447	0.035352	85.1959	14.8041	54.3093	60.5518	7.25773	8.51888	84.6591	5	1	P02				362	rf	1.05	-1.38	-0.37	-1.31	-0.56	-1.28	-0.09	-0.1	-0.1	-0.34	-0.15	-2.08	-1.97	-2.19	-0.72	0.72	-1.38	-1.12	-0.01
16	2	10749	2499	34.7203	2138	38.8644	361	10.1773	292	291	1	234	0.232487	0.198902	0.0335845	85.5542	14.4458	54.7819	60.0094	11.6847	13.6109	80.137	5	2	P02				362	rf	1.05	-1.38	-0.37	-1.31	-0.56	-1.28	-0.09	-0.1	-0.1	-0.34	-0.15	-2.08	-1.97	-2.19	-0.72	0.72	-1.38	-1.12	-0.01
16	2	10425	2045	33.6973	1710	38.324	335	10.0806	148	148	0	126	0.196163	0.164029	0.0321343	83.6186	16.3814	54.1809	60.7018	7.23716	8.65497	85.1351	5	3	P02				362	rf	1.05	-1.38	-0.37	-1.31	-0.56	-1.28	-0.09	-0.1	-0.1	-0.34	-0.15	-2.08	-1.97	-2.19	-0.72	0.72	-1.38	-1.12	-0.01
16	3	5585	1484	33.8982	1217	39.0994	267	10.191	60	60	0	53	0.265712	0.217905	0.0478066	82.0081	17.9919	54.5148	62.0378	4.04313	4.93016	88.3333	5	1	P03	F-013386-00	AGTGGTTGCTGCTGCCACCT, CTCCACCGCCGCCTCCACCT, TTTAACAAAGGCCAAGACCA, AGCAGCAACCACTTCCGAGG	GAR1	363	sample	-3.62	-2.51	-0.1	-2.35	0.73	-2.93	-0.14	-1.9	-1.88	-0.67	-1.87	-1.3	-1.4	-0.08	-1.21	1.21	-0.67	-0.3	-1.75
16	3	7040	1450	34.3883	1222	38.9026	228	10.193	69	69	0	55	0.205966	0.17358	0.0323864	84.2759	15.7241	57.1724	63.5025	4.75862	5.64648	79.7101	5	2	P03	F-013386-00	AGTGGTTGCTGCTGCCACCT, CTCCACCGCCGCCTCCACCT, TTTAACAAAGGCCAAGACCA, AGCAGCAACCACTTCCGAGG	GAR1	363	sample	-3.62	-2.51	-0.1	-2.35	0.73	-2.93	-0.14	-1.9	-1.88	-0.67	-1.87	-1.3	-1.4	-0.08	-1.21	1.21	-0.67	-0.3	-1.75
16	3	6076	1514	35.1863	1261	40.3006	253	9.69565	63	63	0	56	0.249177	0.207538	0.0416392	83.2893	16.7107	54.2933	62.2522	4.16116	4.99603	88.8889	5	3	P03	F-013386-00	AGTGGTTGCTGCTGCCACCT, CTCCACCGCCGCCTCCACCT, TTTAACAAAGGCCAAGACCA, AGCAGCAACCACTTCCGAGG	GAR1	363	sample	-3.62	-2.51	-0.1	-2.35	0.73	-2.93	-0.14	-1.9	-1.88	-0.67	-1.87	-1.3	-1.4	-0.08	-1.21	1.21	-0.67	-0.3	-1.75
16	4	9858	2297	33.7989	1953	37.9299	344	10.3459	174	174	0	146	0.233009	0.198113	0.0348955	85.0239	14.9761	54.3317	60.1639	7.5751	8.90937	83.908	5	1	P04	F-013426-00	GCTTTCCAGCACGTCATAGT, GCGGATCACTGTCACATTCA, GGAGCTGATGCGGCGCAAGG, ACTGCATAACATTGGCAGTG	PSMD9	364	sample	0.75	-0.87	-0.17	-0.84	-0.4	-1.01	0.54	-0.12	-0.12	0	-0.11	-1.54	-1.35	-1.72	0.15	-0.15	-0.75	-0.93	0.13
16	4	10148	2752	33.1737	2313	37.5404	439	10.1663	236	235	1	196	0.271186	0.227927	0.0432598	84.048	15.952	54.0334	60.1383	8.57558	10.16	83.0508	5	2	P04	F-013426-00	GCTTTCCAGCACGTCATAGT, GCGGATCACTGTCACATTCA, GGAGCTGATGCGGCGCAAGG, ACTGCATAACATTGGCAGTG	PSMD9	364	sample	0.75	-0.87	-0.17	-0.84	-0.4	-1.01	0.54	-0.12	-0.12	0	-0.11	-1.54	-1.35	-1.72	0.15	-0.15	-0.75	-0.93	0.13
16	4	10366	2292	34.8159	1972	38.8032	320	10.2438	234	233	1	195	0.221107	0.190237	0.0308702	86.0384	13.9616	57.4171	62.8296	10.2094	11.8154	83.3333	5	3	P04	F-013426-00	GCTTTCCAGCACGTCATAGT, GCGGATCACTGTCACATTCA, GGAGCTGATGCGGCGCAAGG, ACTGCATAACATTGGCAGTG	PSMD9	364	sample	0.75	-0.87	-0.17	-0.84	-0.4	-1.01	0.54	-0.12	-0.12	0	-0.11	-1.54	-1.35	-1.72	0.15	-0.15	-0.75	-0.93	0.13
16	5	8563	1909	32.3557	1561	37.2716	348	10.3046	139	139	0	110	0.222936	0.182296	0.04064	81.7706	18.2294	52.9073	60.6022	7.2813	8.90455	79.1367	5	1	P05	F-009314-00	GCTGTCCAGCGGGAGCAGGT, ATGCCTCACCAAGTCCTTGG, ATGAATCAGGTCCTGCATCC, TAGCTCCAACTGCTCCACCT	NRIP2	365	sample	-0.58	-1.44	-1.22	-1.43	-0.75	-0.94	0.67	-0.52	-0.52	-0.67	-0.61	-1.69	-1.7	-0.42	-1.24	1.24	-1.21	-0.27	0
16	5	8275	2085	33.2815	1713	38.2773	372	10.2769	128	128	0	110	0.251964	0.207009	0.0449547	82.1583	17.8417	55.6835	63.5727	6.13909	7.47227	85.9375	5	2	P05	F-009314-00	GCTGTCCAGCGGGAGCAGGT, ATGCCTCACCAAGTCCTTGG, ATGAATCAGGTCCTGCATCC, TAGCTCCAACTGCTCCACCT	NRIP2	365	sample	-0.58	-1.44	-1.22	-1.43	-0.75	-0.94	0.67	-0.52	-0.52	-0.67	-0.61	-1.69	-1.7	-0.42	-1.24	1.24	-1.21	-0.27	0
16	5	9480	2502	34.9353	2122	39.3822	380	10.1026	274	274	0	224	0.263924	0.22384	0.0400844	84.8122	15.1878	57.2342	63.902	10.9512	12.9123	81.7518	5	3	P05	F-009314-00	GCTGTCCAGCGGGAGCAGGT, ATGCCTCACCAAGTCCTTGG, ATGAATCAGGTCCTGCATCC, TAGCTCCAACTGCTCCACCT	NRIP2	365	sample	-0.58	-1.44	-1.22	-1.43	-0.75	-0.94	0.67	-0.52	-0.52	-0.67	-0.61	-1.69	-1.7	-0.42	-1.24	1.24	-1.21	-0.27	0
16	6	9604	2230	33.4386	1880	37.7729	350	10.1571	129	129	0	114	0.232195	0.195752	0.0364431	84.3049	15.6951	54.3049	60.8511	5.78475	6.8617	88.3721	5	1	P06	F-018709-00	ATGTCCACCCGCCTACACAA, AATGCATTCACTTACTGGGA, TCATCAGCTTGGCCCGAGGT, GGTTAGCTCAGACACCAGGT	ABRA	366	sample	0.49	-1.52	-0.43	-1.36	-0.56	-1.38	0.26	-0.63	-0.63	-0.67	-0.58	-1.61	-1.46	-2.09	-0.15	0.15	-0.76	-0.61	-0.4
16	6	9498	2431	35.7664	2113	39.6105	318	10.2233	232	232	0	193	0.255949	0.222468	0.0334807	86.919	13.081	59.3994	65.3573	9.5434	10.9796	83.1897	5	2	P06	F-018709-00	ATGTCCACCCGCCTACACAA, AATGCATTCACTTACTGGGA, TCATCAGCTTGGCCCGAGGT, GGTTAGCTCAGACACCAGGT	ABRA	366	sample	0.49	-1.52	-0.43	-1.36	-0.56	-1.38	0.26	-0.63	-0.63	-0.67	-0.58	-1.61	-1.46	-2.09	-0.15	0.15	-0.76	-0.61	-0.4
16	6	10122	1919	32.666	1589	37.309	330	10.3091	147	147	0	122	0.189587	0.156985	0.0326023	82.8035	17.1965	51.6415	58.0868	7.66024	9.2511	82.9932	5	3	P06	F-018709-00	ATGTCCACCCGCCTACACAA, AATGCATTCACTTACTGGGA, TCATCAGCTTGGCCCGAGGT, GGTTAGCTCAGACACCAGGT	ABRA	366	sample	0.49	-1.52	-0.43	-1.36	-0.56	-1.38	0.26	-0.63	-0.63	-0.67	-0.58	-1.61	-1.46	-2.09	-0.15	0.15	-0.76	-0.61	-0.4
16	7	10089	2598	34.4199	2264	37.9823	334	10.2725	238	238	0	203	0.257508	0.224403	0.0331054	87.144	12.856	57.1209	62.3675	9.16089	10.5124	85.2941	5	1	P07	F-006682-00	GTGGATTCGGCCAGACAACA, ACTGTGCAGTCCAGTCACGA, CTGGGTTCTGCCAGATTACT, CGTGCAGTAGCAGCTCAGGA	MAGED1	367	sample	0.79	0.1	-1.02	0	-0.69	-0.01	0.47	0.5	0.51	-0.34	0.56	-0.92	-0.59	-0.26	-0.58	0.58	0.14	0.09	0.6
16	7	10215	3231	33.7728	2772	37.6833	459	10.1569	360	359	1	302	0.3163	0.271366	0.0449339	85.7939	14.2061	58.5887	63.8528	11.1421	12.9509	83.8889	5	2	P07	F-006682-00	GTGGATTCGGCCAGACAACA, ACTGTGCAGTCCAGTCACGA, CTGGGTTCTGCCAGATTACT, CGTGCAGTAGCAGCTCAGGA	MAGED1	367	sample	0.79	0.1	-1.02	0	-0.69	-0.01	0.47	0.5	0.51	-0.34	0.56	-0.92	-0.59	-0.26	-0.58	0.58	0.14	0.09	0.6
16	7	9747	2257	33.2778	1859	38.2006	398	10.2839	164	164	0	145	0.231558	0.190725	0.0408331	82.366	17.634	57.4657	64.2819	7.26628	8.82195	88.4146	5	3	P07	F-006682-00	GTGGATTCGGCCAGACAACA, ACTGTGCAGTCCAGTCACGA, CTGGGTTCTGCCAGATTACT, CGTGCAGTAGCAGCTCAGGA	MAGED1	367	sample	0.79	0.1	-1.02	0	-0.69	-0.01	0.47	0.5	0.51	-0.34	0.56	-0.92	-0.59	-0.26	-0.58	0.58	0.14	0.09	0.6
16	8	9065	2117	33.8592	1779	38.3283	338	10.3373	122	122	0	107	0.233536	0.196249	0.0372863	84.034	15.966	57.2036	63.294	5.76287	6.85779	87.7049	5	1	P08	F-016828-00	AATAGACGGAAAGCTCTTCC, GATGACTGTACGTGTATCTT, GACTCCACTGATGTGTCTAA, GCTCTTCGTGCTTGATGCGG	FAM172A	368	sample	0.13	-1.04	-0.17	-0.94	-0.36	-1.12	-0.16	-0.53	-0.52	-0.67	-0.64	-1.53	-1.33	-1.32	-0.27	0.27	-0.13	-0.42	-0.25
16	8	9745	2667	34.9243	2315	38.6886	352	10.1676	236	236	0	188	0.273679	0.237558	0.0361211	86.8016	13.1984	58.2677	63.3261	8.84889	10.1944	79.661	5	2	P08	F-016828-00	AATAGACGGAAAGCTCTTCC, GATGACTGTACGTGTATCTT, GACTCCACTGATGTGTCTAA, GCTCTTCGTGCTTGATGCGG	FAM172A	368	sample	0.13	-1.04	-0.17	-0.94	-0.36	-1.12	-0.16	-0.53	-0.52	-0.67	-0.64	-1.53	-1.33	-1.32	-0.27	0.27	-0.13	-0.42	-0.25
16	8	9706	2190	33.4731	1830	38.1137	360	9.88333	187	187	0	148	0.225634	0.188543	0.0370905	83.5616	16.4384	53.9269	59.6721	8.53881	10.2186	79.1444	5	3	P08	F-016828-00	AATAGACGGAAAGCTCTTCC, GATGACTGTACGTGTATCTT, GACTCCACTGATGTGTCTAA, GCTCTTCGTGCTTGATGCGG	FAM172A	368	sample	0.13	-1.04	-0.17	-0.94	-0.36	-1.12	-0.16	-0.53	-0.52	-0.67	-0.64	-1.53	-1.33	-1.32	-0.27	0.27	-0.13	-0.42	-0.25
16	9	9932	2543	34.0173	2153	38.2996	390	10.3769	210	208	2	179	0.256041	0.216774	0.039267	84.6638	15.3362	56.3114	63.2141	8.25796	9.66094	85.2381	5	1	P09	F-011505-00	CTTGGAATCTCTTCGCAGGT, GATAGGCGCAGCTATGAGGT, ACACTCCCAGGCAAGATAGT, CTTGTATTTCAGGTACTATT	SKAP1	369	sample	0.83	-0.19	-0.32	-0.3	-0.06	-0.18	0.36	0.28	0.27	0	0.35	-0.95	-0.86	-0.98	-0.49	0.49	-0.33	0.23	0.43
16	9	10474	3087	34.7224	2627	39.0099	460	10.237	374	373	1	317	0.29473	0.250812	0.0439183	85.0988	14.9012	57.7907	64.4461	12.1153	14.1987	84.7594	5	2	P09	F-011505-00	CTTGGAATCTCTTCGCAGGT, GATAGGCGCAGCTATGAGGT, ACACTCCCAGGCAAGATAGT, CTTGTATTTCAGGTACTATT	SKAP1	369	sample	0.83	-0.19	-0.32	-0.3	-0.06	-0.18	0.36	0.28	0.27	0	0.35	-0.95	-0.86	-0.98	-0.49	0.49	-0.33	0.23	0.43
16	9	9967	2198	34.0664	1861	38.4068	337	10.0979	152	151	1	122	0.220528	0.186716	0.0338116	84.6679	15.3321	55.2775	61.0425	6.91538	8.11392	80.2632	5	3	P09	F-011505-00	CTTGGAATCTCTTCGCAGGT, GATAGGCGCAGCTATGAGGT, ACACTCCCAGGCAAGATAGT, CTTGTATTTCAGGTACTATT	SKAP1	369	sample	0.83	-0.19	-0.32	-0.3	-0.06	-0.18	0.36	0.28	0.27	0	0.35	-0.95	-0.86	-0.98	-0.49	0.49	-0.33	0.23	0.43
16	10	8849	2675	32.7507	2281	36.6396	394	10.236	248	247	1	205	0.302294	0.257769	0.0445248	85.271	14.729	56.0374	62.1657	9.27103	10.8286	82.6613	5	1	P10	F-010230-00	GAAGATGTCATCCTTCACGT, GCAGCCATCGCAGATCACAT, TTCGGATTCTGGCATCTGTA, GCACTCACCCAGAGGGCTAA	SQSTM1	370	sample	-0.22	0.27	0.66	0.27	0.45	-0.35	0.49	0.71	0.71	0.67	0.71	0.23	0.3	-0.38	0.67	-0.67	-0.03	0	1.1
16	10	9453	3356	36.0498	2954	39.5603	402	10.2537	420	418	2	349	0.35502	0.312493	0.0425262	88.0215	11.9785	59.8629	64.9289	12.5149	14.1503	83.0952	5	2	P10	F-010230-00	GAAGATGTCATCCTTCACGT, GCAGCCATCGCAGATCACAT, TTCGGATTCTGGCATCTGTA, GCACTCACCCAGAGGGCTAA	SQSTM1	370	sample	-0.22	0.27	0.66	0.27	0.45	-0.35	0.49	0.71	0.71	0.67	0.71	0.23	0.3	-0.38	0.67	-0.67	-0.03	0	1.1
16	10	9817	2292	35.5541	1999	39.2576	293	10.2867	275	275	0	209	0.233473	0.203626	0.0298462	87.2164	12.7836	56.3264	61.931	11.9983	13.7569	76	5	3	P10	F-010230-00	GAAGATGTCATCCTTCACGT, GCAGCCATCGCAGATCACAT, TTCGGATTCTGGCATCTGTA, GCACTCACCCAGAGGGCTAA	SQSTM1	370	sample	-0.22	0.27	0.66	0.27	0.45	-0.35	0.49	0.71	0.71	0.67	0.71	0.23	0.3	-0.38	0.67	-0.67	-0.03	0	1.1
16	11	9321	2480	33.4685	2107	37.5852	373	10.2145	152	151	1	119	0.266066	0.226049	0.0400172	84.9597	15.0403	56.2903	61.794	6.12903	7.16659	78.2895	5	1	P11	F-011321-00	CATGGCTTGAGTGGACACGG, CACCTACCTCAACCTCAGGT, GGACCCTGAACCTGTCTAAC, GTGCCCTGGAGGAGATCCGA	LRCH4	371	sample	-0.05	-0.16	-0.41	-0.14	-0.26	-0.35	0.03	-0.31	-0.31	0	-0.44	-0.7	-0.54	-0.47	0.1	-0.1	0.07	0.18	0.04
16	11	9128	2721	34.4458	2306	38.7997	415	10.253	262	261	1	207	0.298094	0.252629	0.0454645	84.7483	15.2517	60.4557	66.6522	9.62881	11.3183	79.0076	5	2	P11	F-011321-00	CATGGCTTGAGTGGACACGG, CACCTACCTCAACCTCAGGT, GGACCCTGAACCTGTCTAAC, GTGCCCTGGAGGAGATCCGA	LRCH4	371	sample	-0.05	-0.16	-0.41	-0.14	-0.26	-0.35	0.03	-0.31	-0.31	0	-0.44	-0.7	-0.54	-0.47	0.1	-0.1	0.07	0.18	0.04
16	11	9561	2683	34.8818	2302	38.9709	381	10.1759	256	256	0	218	0.280619	0.24077	0.0398494	85.7995	14.2005	57.1748	63.1625	9.54156	11.1208	85.1562	5	3	P11	F-011321-00	CATGGCTTGAGTGGACACGG, CACCTACCTCAACCTCAGGT, GGACCCTGAACCTGTCTAAC, GTGCCCTGGAGGAGATCCGA	LRCH4	371	sample	-0.05	-0.16	-0.41	-0.14	-0.26	-0.35	0.03	-0.31	-0.31	0	-0.44	-0.7	-0.54	-0.47	0.1	-0.1	0.07	0.18	0.04
16	12	8826	2524	34.1276	2151	38.2743	373	10.2145	140	139	1	125	0.285973	0.243712	0.0422615	85.2219	14.7781	57.9635	64.0632	5.54675	6.46211	89.2857	5	1	P12	F-009979-00	AACCATCAGTCTTCAGATCA, ACTCATGAACATTCTCAATA, CTTCCGCCCGCAGGACATGG, TACTGCAAATGGTCCCTGAT	CAPNS1	372	sample	0.26	-0.42	-0.01	-0.34	-0.3	-1.16	0.03	-0.51	-0.52	0	-0.4	-1.09	-0.98	-1.63	0.24	-0.24	-0.28	-0.27	-0.76
16	12	9818	2492	34.2091	2134	38.2381	358	10.1927	173	173	0	142	0.25382	0.217356	0.0364636	85.634	14.366	56.8218	63.1678	6.94222	8.10684	82.0809	5	2	P12	F-009979-00	AACCATCAGTCTTCAGATCA, ACTCATGAACATTCTCAATA, CTTCCGCCCGCAGGACATGG, TACTGCAAATGGTCCCTGAT	CAPNS1	372	sample	0.26	-0.42	-0.01	-0.34	-0.3	-1.16	0.03	-0.51	-0.52	0	-0.4	-1.09	-0.98	-1.63	0.24	-0.24	-0.28	-0.27	-0.76
16	12	9899	2546	34.7274	2205	38.566	341	9.90616	221	220	1	182	0.257198	0.22275	0.0344479	86.6064	13.3936	56.5593	62.3129	8.68028	9.97732	82.3529	5	3	P12	F-009979-00	AACCATCAGTCTTCAGATCA, ACTCATGAACATTCTCAATA, CTTCCGCCCGCAGGACATGG, TACTGCAAATGGTCCCTGAT	CAPNS1	372	sample	0.26	-0.42	-0.01	-0.34	-0.3	-1.16	0.03	-0.51	-0.52	0	-0.4	-1.09	-0.98	-1.63	0.24	-0.24	-0.28	-0.27	-0.76
16	13	8213	2623	33.6687	2245	37.6245	378	10.1746	165	165	0	146	0.319372	0.273347	0.0460246	85.589	14.411	55.0515	60.6682	6.29051	7.34967	88.4848	5	1	P13	F-003880-00	TTGGACTGGACCGTTTGCAT, GCCACCACCAGGTCTATAAC, GGACTTGACAGTCATTACTA, GTGAACACTGACCTGTGAAT	DCC	373	sample	0.39	-0.58	-0.65	-0.53	-1.06	-0.83	-0.79	-0.69	-0.7	-0.34	-0.75	-1.06	-0.96	-1.47	0.09	-0.09	-0.22	-0.69	-0.76
16	13	10225	2896	34.2804	2515	37.9459	381	10.084	216	215	1	177	0.283227	0.245966	0.0372616	86.8439	13.1561	58.2182	62.6243	7.45856	8.54871	81.9444	5	2	P13	F-003880-00	TTGGACTGGACCGTTTGCAT, GCCACCACCAGGTCTATAAC, GGACTTGACAGTCATTACTA, GTGAACACTGACCTGTGAAT	DCC	373	sample	0.39	-0.58	-0.65	-0.53	-1.06	-0.83	-0.79	-0.69	-0.7	-0.34	-0.75	-1.06	-0.96	-1.47	0.09	-0.09	-0.22	-0.69	-0.76
16	13	9915	2316	33.3938	1987	37.2698	329	9.9848	149	149	0	128	0.233585	0.200403	0.033182	85.7945	14.2055	56.6926	62.154	6.43351	7.49874	85.906	5	3	P13	F-003880-00	TTGGACTGGACCGTTTGCAT, GCCACCACCAGGTCTATAAC, GGACTTGACAGTCATTACTA, GTGAACACTGACCTGTGAAT	DCC	373	sample	0.39	-0.58	-0.65	-0.53	-1.06	-0.83	-0.79	-0.69	-0.7	-0.34	-0.75	-1.06	-0.96	-1.47	0.09	-0.09	-0.22	-0.69	-0.76
16	14	9548	2784	33.6562	2385	37.5572	399	10.3383	186	186	0	162	0.291579	0.249791	0.0417889	85.6681	14.3319	56.5014	62.1803	6.68103	7.79874	87.0968	5	1	P14	F-010545-00	CTTGCAGGTAGGATCCAACA, GTGCCAGCAGAGGCACAACT, TTCATCTTGGCCTTGCAGGT, GATGAAGGCCCACAAACCTT	TGFBR3	374	sample	0.52	0.52	-0.27	0.51	-0.76	0.25	-0.38	0.01	0.02	0.67	0.11	-0.04	0.08	-0.22	0.33	-0.33	0.08	-0.36	-0.11
16	14	10305	3687	34.8725	3223	38.4449	464	10.0582	379	376	3	315	0.357787	0.312761	0.0450267	87.4152	12.5848	58.7741	63.4192	10.2794	11.6661	83.1135	5	2	P14	F-010545-00	CTTGCAGGTAGGATCCAACA, GTGCCAGCAGAGGCACAACT, TTCATCTTGGCCTTGCAGGT, GATGAAGGCCCACAAACCTT	TGFBR3	374	sample	0.52	0.52	-0.27	0.51	-0.76	0.25	-0.38	0.01	0.02	0.67	0.11	-0.04	0.08	-0.22	0.33	-0.33	0.08	-0.36	-0.11
16	14	10024	2706	32.9483	2295	37.0353	411	10.1265	226	225	1	190	0.269952	0.228951	0.0410016	84.8115	15.1885	54.2868	59.9564	8.35181	9.80392	84.0708	5	3	P14	F-010545-00	CTTGCAGGTAGGATCCAACA, GTGCCAGCAGAGGCACAACT, TTCATCTTGGCCTTGCAGGT, GATGAAGGCCCACAAACCTT	TGFBR3	374	sample	0.52	0.52	-0.27	0.51	-0.76	0.25	-0.38	0.01	0.02	0.67	0.11	-0.04	0.08	-0.22	0.33	-0.33	0.08	-0.36	-0.11
16	15	9310	2399	34.3306	2101	37.7539	298	10.1946	173	172	1	148	0.25768	0.225671	0.0320086	87.5782	12.4218	56.8987	61.3993	7.21134	8.18658	85.5491	5	1	P15	F-014292-00	GTCATCCGGAAGCAGCAGCT, GCTGCTTCCGGATGACTTTA, GCACCTGTGCACATCGATGT, TTGAAGAGGCGGCTTATCCT	KCTD15	375	sample	0.01	-0.34	-0.01	-0.16	-0.57	-1.83	0.91	-0.24	-0.24	-0.67	-0.42	-0.91	-0.55	-2.21	0.81	-0.81	-0.02	-0.55	-0.34
16	15	9624	3179	34.3378	2764	37.941	415	10.3398	270	270	0	209	0.33032	0.287199	0.0431214	86.9456	13.0544	58.5404	63.097	8.49324	9.76845	77.4074	5	2	P15	F-014292-00	GTCATCCGGAAGCAGCAGCT, GCTGCTTCCGGATGACTTTA, GCACCTGTGCACATCGATGT, TTGAAGAGGCGGCTTATCCT	KCTD15	375	sample	0.01	-0.34	-0.01	-0.16	-0.57	-1.83	0.91	-0.24	-0.24	-0.67	-0.42	-0.91	-0.55	-2.21	0.81	-0.81	-0.02	-0.55	-0.34
16	15	9454	2329	34.7248	2030	38.3236	299	10.291	182	182	0	153	0.246351	0.214724	0.0316268	87.1619	12.8381	56.0756	61.7241	7.81451	8.96552	84.0659	5	3	P15	F-014292-00	GTCATCCGGAAGCAGCAGCT, GCTGCTTCCGGATGACTTTA, GCACCTGTGCACATCGATGT, TTGAAGAGGCGGCTTATCCT	KCTD15	375	sample	0.01	-0.34	-0.01	-0.16	-0.57	-1.83	0.91	-0.24	-0.24	-0.67	-0.42	-0.91	-0.55	-2.21	0.81	-0.81	-0.02	-0.55	-0.34
16	16	11120	3143	35.6837	2787	38.9071	356	10.4494	391	391	0	305	0.282644	0.250629	0.0320144	88.6732	11.3268	59.5927	63.3656	12.4403	14.0294	78.0051	5	1	P16				376	empty
16	16	11141	3186	34.635	2774	38.2513	412	10.2864	372	371	1	300	0.285971	0.24899	0.0369805	87.0684	12.9316	58.0665	63.4102	11.6761	13.3742	80.6452	5	2	P16				376	empty
16	16	10935	2855	34.6179	2478	38.3749	377	9.92308	270	268	2	221	0.261088	0.226612	0.0344765	86.7951	13.2049	58.634	63.6804	9.45709	10.8152	81.8519	5	3	P16				376	empty
16	17	9791	2348	33.7381	2001	37.7976	347	10.3285	182	181	1	149	0.239812	0.204371	0.0354407	85.2215	14.7785	57.6235	63.918	7.75128	9.04548	81.8681	5	1	P17				377	empty
16	17	10903	2418	35.1481	2096	39.0052	322	10.0404	284	283	1	239	0.221774	0.192241	0.0295332	86.6832	13.3168	60.5873	65.4103	11.7452	13.5019	84.1549	5	2	P17				377	empty
16	17	11493	3012	35.5458	2648	39.0423	364	10.1099	417	417	0	325	0.262073	0.230401	0.0316715	87.915	12.085	56.8725	61.4426	13.8446	15.7477	77.9376	5	3	P17				377	empty
16	18	10796	3376	34.7897	2983	38.0282	393	10.2087	439	438	1	348	0.312708	0.276306	0.0364024	88.359	11.641	57.4052	62.3869	13.0036	14.6832	79.2711	5	1	P18				378	empty
16	18	10924	2694	35.4555	2332	39.3486	362	10.3757	435	435	0	348	0.246613	0.213475	0.033138	86.5627	13.4373	58.6488	64.0652	16.147	18.6535	80	5	2	P18				378	empty
16	18	11125	2462	36.0179	2153	39.6818	309	10.4887	277	276	1	216	0.221303	0.193528	0.0277753	87.4492	12.5508	57.2705	62.5174	11.251	12.8193	77.9783	5	3	P18				378	empty
16	19	10837	3217	35.3454	2846	38.6152	371	10.2615	372	370	2	293	0.296853	0.262619	0.0342346	88.4675	11.5325	57.4759	62.298	11.5636	13.0007	78.7634	5	1	P19				379	empty
16	19	11218	2652	34.9732	2328	38.4442	324	10.034	324	324	0	254	0.236406	0.207524	0.0288822	87.7828	12.2172	56.825	61.8557	12.2172	13.9175	78.3951	5	2	P19				379	empty
16	19	10454	2779	34.4448	2455	37.6232	324	10.3611	324	324	0	235	0.265831	0.234838	0.0309929	88.3411	11.6589	57.7906	62.8106	11.6589	13.1976	72.5309	5	3	P19				379	empty
16	20	10950	3451	34.6508	3068	37.6741	383	10.4334	476	473	3	366	0.31516	0.280183	0.0349772	88.9018	11.0982	58.7366	62.9074	13.7931	15.4172	76.8908	5	1	P20				380	empty
16	20	11142	2904	35.1739	2539	38.7838	365	10.063	373	373	0	299	0.260635	0.227877	0.0327589	87.4311	12.5689	59.2631	65.1438	12.8444	14.6908	80.1609	5	2	P20				380	empty
16	20	11155	3260	34.8479	2877	38.1429	383	10.0966	408	407	1	330	0.292246	0.257911	0.0343344	88.2515	11.7485	57.6687	62.3219	12.5153	14.1467	80.8824	5	3	P20				380	empty
16	21	10629	3098	36.6691	2757	39.9282	341	10.3196	391	390	1	319	0.291467	0.259385	0.032082	88.9929	11.0071	60.8134	65.6873	12.621	14.1458	81.5857	5	1	P21				381	empty
16	21	10586	2725	37.5508	2400	41.2375	325	10.3262	468	468	0	374	0.257415	0.226715	0.0307009	88.0734	11.9266	59.7064	65	17.1743	19.5	79.9145	5	2	P21				381	empty
16	21	10985	2195	34.7995	1877	38.9648	318	10.2138	275	274	1	223	0.199818	0.170869	0.0289486	85.5125	14.4875	56.9476	62.5999	12.5285	14.5978	81.0909	5	3	P21				381	empty
16	22	9499	2362	33.9378	2060	37.4417	302	10.0364	242	240	2	205	0.248658	0.216865	0.0317928	87.2142	12.7858	58.7214	63.932	10.2456	11.6505	84.7107	5	1	P22				382	empty
16	22	11019	2987	34.1195	2604	37.6448	383	10.1514	363	362	1	288	0.271077	0.236319	0.0347581	87.1778	12.8222	56.6455	61.9432	12.1527	13.9017	79.3388	5	2	P22				382	empty
16	22	11139	2740	34.5336	2405	37.9331	335	10.1284	351	351	0	272	0.245983	0.215908	0.0300745	87.7737	12.2263	58.9781	63.9917	12.8102	14.5946	77.4929	5	3	P22				382	empty
16	23	9248	2439	34.959	2119	38.6739	320	10.3594	245	245	0	201	0.263733	0.229131	0.0346021	86.8799	13.1201	57.6466	63.0014	10.0451	11.5621	82.0408	5	1	P23				383	rf	1.41	-0.25	0.67	-0.11	0.32	-1.44	1.12	0.68	0.69	1.01	0.65	-1.21	-1.02	-2.38	0.95	-0.95	0.64	0.39	1.26
16	23	11331	2365	34.7805	2033	38.7698	332	10.3524	367	365	2	299	0.208719	0.179419	0.0293002	85.9619	14.0381	59.2812	64.7319	15.518	17.9538	81.4714	5	2	P23				383	rf	1.41	-0.25	0.67	-0.11	0.32	-1.44	1.12	0.68	0.69	1.01	0.65	-1.21	-1.02	-2.38	0.95	-0.95	0.64	0.39	1.26
16	23	10743	2715	36.1326	2379	39.8033	336	10.1429	315	312	3	254	0.252723	0.221447	0.0312762	87.6243	12.3757	58.8214	64.7331	11.6022	13.1148	80.6349	5	3	P23				383	rf	1.41	-0.25	0.67	-0.11	0.32	-1.44	1.12	0.68	0.69	1.01	0.65	-1.21	-1.02	-2.38	0.95	-0.95	0.64	0.39	1.26
16	24	8435	2245	33.9693	1969	37.2748	276	10.3877	203	202	1	176	0.266153	0.233432	0.0327208	87.706	12.294	56.7929	61.7572	9.04232	10.259	86.6995	5	1	P24				384	rf	0.75	-0.69	-0.12	-0.47	-1.12	-2.23	0.92	0.2	0.2	-0.67	0.31	-0.69	-0.35	-2.09	1.3	-1.3	0.28	-0.28	0.77
16	24	10187	1831	33.8585	1590	37.4277	241	10.3112	164	164	0	128	0.179739	0.156081	0.0236576	86.8378	13.1622	55.598	61.0063	8.95685	10.3145	78.0488	5	2	P24				384	rf	0.75	-0.69	-0.12	-0.47	-1.12	-2.23	0.92	0.2	0.2	-0.67	0.31	-0.69	-0.35	-2.09	1.3	-1.3	0.28	-0.28	0.77
16	24	10664	3186	34.5998	2816	37.8022	370	10.227	409	409	0	326	0.298762	0.264066	0.0346962	88.3867	11.6133	57.941	62.2869	12.8374	14.5241	79.7066	5	3	P24				384	rf	0.75	-0.69	-0.12	-0.47	-1.12	-2.23	0.92	0.2	0.2	-0.67	0.31	-0.69	-0.35	-2.09	1.3	-1.3	0.28	-0.28	0.77
[truncated: 2 more columns]
