# Supplementary material for: The essential host genome for Cryptosporidium survival exposes metabolic dependencies that can be leveraged for treatment
Source: Cell. Author manuscript; Available in PMC 2026 Mar 30. (PMC7618951; doi:10.1016/j.cell.2025.07.001)
Supplement: Table S5 [file EMS213015-supplement-Table_S5.xlsx]

## Sheet: Essential genes comparison
Gene ID	% viability median z-score (this Crypto CRISPR screen)	Essential genes (Depmap)	CRISPR-inferred common essentials ("Integrated CRISPR; Broad and Sanger)
PLK1	-12.6957		Crispr inferred common essentials		Genes highlighted in blue were excluded from downstream analyses (parasite growth/sexual development/actin pedestal formation.)
RPL23A	-12.3683	DepMap essential	Crispr inferred common essentials
HIST1H2BF	-11.2819
HIST1H2BC	-11.2605
DDX56	-11.1296		Crispr inferred common essentials
HIST1H2AK	-10.8434
ZNF195	-10.7453
HIST1H2BD	-10.6734
ESPL1	-10.6649		Crispr inferred common essentials
COPB2	-10.4478		Crispr inferred common essentials
CDC20	-10.4157		Crispr inferred common essentials
MCM10	-10.1292		Crispr inferred common essentials
DONSON	-10.0915		Crispr inferred common essentials
PSMC6	-10.0158		Crispr inferred common essentials
CCND1	-9.94379
RPL3	-9.83919	DepMap essential	Crispr inferred common essentials
NUP205	-9.74735	DepMap essential	Crispr inferred common essentials
NUTF2	-9.72076		Crispr inferred common essentials
CASP8AP2	-9.65312
HIST1H2AG	-9.64373
PRPF3	-9.60317	DepMap essential	Crispr inferred common essentials
AURKB	-9.44348		Crispr inferred common essentials
PSMB4	-9.4273		Crispr inferred common essentials
RPS6	-9.38639	DepMap essential	Crispr inferred common essentials
RPL18	-9.35663	DepMap essential	Crispr inferred common essentials
VPRBP	-9.34793
RPL30	-9.29148	DepMap essential	Crispr inferred common essentials
RPL23	-9.24405		Crispr inferred common essentials
PSMB3	-9.21573	DepMap essential	Crispr inferred common essentials
COPA	-9.13194	DepMap essential	Crispr inferred common essentials
RPL7	-9.11864	DepMap essential	Crispr inferred common essentials
WEE1	-9.05869		Crispr inferred common essentials
PSMD2	-9.02099		Crispr inferred common essentials
ZNF234	-9.01427
ARCN1	-8.97925	DepMap essential	Crispr inferred common essentials
RPS24	-8.93638	DepMap essential	Crispr inferred common essentials
BIRC5	-8.90158		Crispr inferred common essentials
RPL8	-8.88453		Crispr inferred common essentials
ANLN	-8.83539		Crispr inferred common essentials
PSMD3	-8.80634		Crispr inferred common essentials
HIST2H2AB	-8.77251
POLR2A	-8.76588
SUPT6H	-8.74246	DepMap essential	Crispr inferred common essentials
HIST1H2AC	-8.71792
RACGAP1	-8.69436		Crispr inferred common essentials
GOLPH3	-8.67724
TOP2A	-8.67374		Crispr inferred common essentials
PSMD1	-8.64712	DepMap essential	Crispr inferred common essentials
CTDSPL	-8.59068
XAB2	-8.58714	DepMap essential	Crispr inferred common essentials
SNRPD2	-8.57672	DepMap essential	Crispr inferred common essentials
CCNB1	-8.57145		Crispr inferred common essentials
PSMA6	-8.55294	DepMap essential	Crispr inferred common essentials
BOP1	-8.52171		Crispr inferred common essentials
RPL36	-8.5053	DepMap essential	Crispr inferred common essentials
CDC27	-8.47671		Crispr inferred common essentials
BUB1	-8.47491		Crispr inferred common essentials
PRPF31	-8.47345	DepMap essential	Crispr inferred common essentials
TPX2	-8.43093		Crispr inferred common essentials
RPS10	-8.42724		Crispr inferred common essentials
SNRPD3	-8.40203		Crispr inferred common essentials
RPL19	-8.34589	DepMap essential	Crispr inferred common essentials
RPL9	-8.32584		Crispr inferred common essentials
SFPQ	-8.30498	DepMap essential	Crispr inferred common essentials
PTMA	-8.29538
DDX21	-8.26268		Crispr inferred common essentials
RRS1	-8.24879		Crispr inferred common essentials
RPS29	-8.24413		Crispr inferred common essentials
PSMC2	-8.22696	DepMap essential	Crispr inferred common essentials
BUB1B	-8.21951		Crispr inferred common essentials
RPS9	-8.21308	DepMap essential	Crispr inferred common essentials
LSM2	-8.20699		Crispr inferred common essentials
SF3B3	-8.1373	DepMap essential	Crispr inferred common essentials
KIF23	-8.12668		Crispr inferred common essentials
RPL11	-8.1242	DepMap essential	Crispr inferred common essentials
MDM2	-8.11019
SF3A2	-8.09724	DepMap essential	Crispr inferred common essentials
VCP	-8.06446	DepMap essential	Crispr inferred common essentials
CDCA5	-8.05091		Crispr inferred common essentials
RPL35	-8.05073	DepMap essential	Crispr inferred common essentials
RPS4X	-8.04385		Crispr inferred common essentials
PCNA	-8.0219		Crispr inferred common essentials
CDC6	-8.0146		Crispr inferred common essentials
RFC1	-7.97021		Crispr inferred common essentials
DDX23	-7.96512		Crispr inferred common essentials
RPS16	-7.96303		Crispr inferred common essentials
NXF1	-7.92691	DepMap essential	Crispr inferred common essentials
RPL10A	-7.92393	DepMap essential	Crispr inferred common essentials
CLSPN	-7.89153		Crispr inferred common essentials
CNOT3	-7.88007		Crispr inferred common essentials
RRN3	-7.85773		Crispr inferred common essentials
PTTG1	-7.80524		Crispr inferred common essentials
HIST2H2AC	-7.80349
RPL10	-7.78384		Crispr inferred common essentials
RPL4	-7.78244	DepMap essential	Crispr inferred common essentials
RPL37A	-7.76284	DepMap essential	Crispr inferred common essentials
CTNNB1	-7.76066
HSPA5	-7.72705		Crispr inferred common essentials
RRM1	-7.72133	DepMap essential	Crispr inferred common essentials
PSMA1	-7.70896	DepMap essential	Crispr inferred common essentials
SF3B1	-7.69908	DepMap essential	Crispr inferred common essentials
RPS3A	-7.69358	DepMap essential	Crispr inferred common essentials
PSMD6	-7.66738		Crispr inferred common essentials
RBX1	-7.6626		Crispr inferred common essentials
MYBL2	-7.66141
PRPF18	-7.65973	DepMap essential	Crispr inferred common essentials
PRPF8	-7.65806	DepMap essential	Crispr inferred common essentials
RPA2	-7.65603	DepMap essential	Crispr inferred common essentials
MAD2L1	-7.65287		Crispr inferred common essentials
ZNF616	-7.64572
RPL15	-7.63696
RPL13A	-7.62313	DepMap essential	Crispr inferred common essentials
IK	-7.62281		Crispr inferred common essentials
TWISTNB	-7.59589
PRIM1	-7.52594		Crispr inferred common essentials
NUP160	-7.5049		Crispr inferred common essentials
POLR2I	-7.47878	DepMap essential	Crispr inferred common essentials
RBM8A	-7.46756		Crispr inferred common essentials
SF3B5	-7.45954	DepMap essential	Crispr inferred common essentials
RRM2	-7.45804		Crispr inferred common essentials
TYMS	-7.45142
RPL31	-7.44433	DepMap essential	Crispr inferred common essentials
PSMA3	-7.43131	DepMap essential	Crispr inferred common essentials
CDT1	-7.41754		Crispr inferred common essentials
RPL13	-7.35153	DepMap essential	Crispr inferred common essentials
RPS4Y2	-7.25534
CHAF1A	-7.2153		Crispr inferred common essentials
POLR2C	-7.21294		Crispr inferred common essentials
POLR2J	-7.20571
RPS19	-7.20472	DepMap essential	Crispr inferred common essentials
SIK2	-7.1948
PSMC5	-7.18992		Crispr inferred common essentials
CDCA8	-7.17402		Crispr inferred common essentials
RPL26L1	-7.13126
MTBP	-7.11001		Crispr inferred common essentials
SART1	-7.10976		Crispr inferred common essentials
RPL38	-7.09134	DepMap essential	Crispr inferred common essentials
KIF11	-7.06847		Crispr inferred common essentials
BUB3	-7.0671		Crispr inferred common essentials
SLBP	-7.05652		Crispr inferred common essentials
OR10C1	-7.04437
RPS15A	-7.04115	DepMap essential	Crispr inferred common essentials
SMU1	-6.99405		Crispr inferred common essentials
MFAP1	-6.98262		Crispr inferred common essentials
SF3B4	-6.97557	DepMap essential	Crispr inferred common essentials
CUL1	-6.96588		Crispr inferred common essentials
CKAP5	-6.95861		Crispr inferred common essentials
PSMA4	-6.9579		Crispr inferred common essentials
GOSR2	-6.943		Crispr inferred common essentials
RPS5	-6.94098	DepMap essential	Crispr inferred common essentials
RUVBL1	-6.89739	DepMap essential	Crispr inferred common essentials
NFYA	-6.89683
PSMD7	-6.89349	DepMap essential	Crispr inferred common essentials
RHOC	-6.87233
FDPS	-6.87024		Crispr inferred common essentials
RPL14	-6.85945	DepMap essential	Crispr inferred common essentials
RUVBL2	-6.84671	DepMap essential	Crispr inferred common essentials
AQR	-6.82379	DepMap essential	Crispr inferred common essentials
RAD51	-6.79389		Crispr inferred common essentials
POLA2	-6.77878		Crispr inferred common essentials
HSPA8	-6.77876		Crispr inferred common essentials
GOLGA2	-6.75738
NKAP	-6.75527		Crispr inferred common essentials
GAPDH	-6.74945		Crispr inferred common essentials
EIF2S3	-6.74061		Crispr inferred common essentials
MAT2A	-6.72157		Crispr inferred common essentials
DHX8	-6.68814		Crispr inferred common essentials
PSMD4	-6.67894		Crispr inferred common essentials
PSMD14	-6.62688		Crispr inferred common essentials
PSMD8	-6.61236		Crispr inferred common essentials
PSMB6	-6.59436		Crispr inferred common essentials
RPS17	-6.54934	DepMap essential	Crispr inferred common essentials
POLE2	-6.5396		Crispr inferred common essentials
PSMD12	-6.53486		Crispr inferred common essentials
RPL17	-6.51747		Crispr inferred common essentials
CHEK1	-6.5051		Crispr inferred common essentials
CNOT2	-6.49857
KPNB1	-6.48835	DepMap essential	Crispr inferred common essentials
MPHOSPH10	-6.48379		Crispr inferred common essentials
HIST1H2AB	-6.47412
HIST1H2AJ	-6.45833
PSMA7	-6.45333		Crispr inferred common essentials
IMP4	-6.44333		Crispr inferred common essentials
INCENP	-6.43246		Crispr inferred common essentials
RPS27A	-6.42658	DepMap essential	Crispr inferred common essentials
PES1	-6.42656		Crispr inferred common essentials
SNRPD1	-6.41172	DepMap essential	Crispr inferred common essentials
RPS8	-6.40172	DepMap essential	Crispr inferred common essentials
NUP93	-6.39953	DepMap essential	Crispr inferred common essentials
ABT1	-6.37373		Crispr inferred common essentials
HIST1H2AD	-6.35877
COPZ1	-6.32879	DepMap essential	Crispr inferred common essentials
SPC24	-6.32639		Crispr inferred common essentials
SRRM2	-6.30924		Crispr inferred common essentials
RPL12	-6.30629	DepMap essential	Crispr inferred common essentials
RPS21	-6.30517		Crispr inferred common essentials
SEC61A1	-6.30329		Crispr inferred common essentials
TTK	-6.29753		Crispr inferred common essentials
USP37	-6.29563		Crispr inferred common essentials
SF3A3	-6.29312		Crispr inferred common essentials
SNRPB	-6.28502		Crispr inferred common essentials
SF3A1	-6.28276	DepMap essential	Crispr inferred common essentials
PHF5A	-6.26412	DepMap essential	Crispr inferred common essentials
RPL27	-6.22771	DepMap essential	Crispr inferred common essentials
PSMA5	-6.22678		Crispr inferred common essentials
MCM7	-6.21831		Crispr inferred common essentials
CHAF1B	-6.20586		Crispr inferred common essentials
PSMB2	-6.20261	DepMap essential	Crispr inferred common essentials
RPA1	-6.17868	DepMap essential	Crispr inferred common essentials
CSNK1D	-6.14193
DDX51	-6.13999	DepMap essential	Crispr inferred common essentials
CSE1L	-6.12651	DepMap essential	Crispr inferred common essentials
CDC7	-6.11581		Crispr inferred common essentials
XPO1	-6.10813	DepMap essential	Crispr inferred common essentials
FBXO5	-6.10049		Crispr inferred common essentials
CCNA2	-6.09592		Crispr inferred common essentials
PABPN1	-6.08808	DepMap essential	Crispr inferred common essentials
RPS13	-6.0871	DepMap essential	Crispr inferred common essentials
PSMB5	-6.0792		Crispr inferred common essentials
ASF1B	-6.0752
RPS2	-6.06031		Crispr inferred common essentials
HIST1H4B	-6.05707
THOC2	-6.04878		Crispr inferred common essentials
PSMB1	-6.04577		Crispr inferred common essentials
POLR1B	-6.0418		Crispr inferred common essentials
CDK6	-6.03188
RPL37	-6.00809	DepMap essential	Crispr inferred common essentials
POLD1	-6.00057		Crispr inferred common essentials
RPL5	-5.97694	DepMap essential	Crispr inferred common essentials
RPS23	-5.96121		Crispr inferred common essentials
BYSL	-5.94642		Crispr inferred common essentials
RPS14	-5.92857	DepMap essential	Crispr inferred common essentials
GLTSCR2	-5.91859
FTH1	-5.90498		Crispr inferred common essentials
LSM4	-5.90013	DepMap essential	Crispr inferred common essentials
DDX54	-5.88925		Crispr inferred common essentials
RPS3	-5.88846	DepMap essential	Crispr inferred common essentials
HEATR1	-5.8703	DepMap essential	Crispr inferred common essentials
ETF1	-5.87027	DepMap essential	Crispr inferred common essentials
UBL5	-5.86907		Crispr inferred common essentials
PAFAH1B3	-5.85913
MSH5	-5.85594
RPS4Y1	-5.84707
DDX24	-5.7926		Crispr inferred common essentials
EIF1AX	-5.78393		Crispr inferred common essentials
MED28	-5.77663		Crispr inferred common essentials
AQP7	-5.77651
SENP6	-5.76796		Crispr inferred common essentials
HIST1H2BN	-5.7406
FAM32A	-5.69508		Crispr inferred common essentials
PSMB7	-5.66644		Crispr inferred common essentials
EXOSC6	-5.65474		Crispr inferred common essentials
RPLP2	-5.62489	DepMap essential	Crispr inferred common essentials
SCD	-5.62129		Crispr inferred common essentials
RPS28	-5.6075		Crispr inferred common essentials
CTBP2	-5.59967
H3F3B	-5.59258
RPL27A	-5.57825		Crispr inferred common essentials
DDX47	-5.57721		Crispr inferred common essentials
NUP98	-5.55224	DepMap essential	Crispr inferred common essentials
PCF11	-5.54669		Crispr inferred common essentials
ATP5G1	-5.54064
PSMC1	-5.53857	DepMap essential	Crispr inferred common essentials
PLRG1	-5.49734		Crispr inferred common essentials
SNIP1	-5.48702		Crispr inferred common essentials
RPL18A	-5.47617	DepMap essential	Crispr inferred common essentials
CCT3	-5.47192	DepMap essential	Crispr inferred common essentials
RBM19	-5.47043		Crispr inferred common essentials
ZNF221	-5.45683
RNF113A	-5.43529		Crispr inferred common essentials
RPL7A	-5.42811	DepMap essential	Crispr inferred common essentials
GBF1	-5.40887		Crispr inferred common essentials
SNRPE	-5.4049		Crispr inferred common essentials
PSMD13	-5.38684		Crispr inferred common essentials
THOC1	-5.38359		Crispr inferred common essentials
ZNF253	-5.38214
UFD1L	-5.36139
LCE1B	-5.36101
FBL	-5.35339		Crispr inferred common essentials
RFC2	-5.35262		Crispr inferred common essentials
LSM5	-5.3373		Crispr inferred common essentials
HIST1H2BJ	-5.32917
SUPV3L1	-5.30467	DepMap essential	Crispr inferred common essentials
TOMM22	-5.28686		Crispr inferred common essentials
RPS12	-5.27764		Crispr inferred common essentials
IGBP1	-5.27362		Crispr inferred common essentials
KRTAP5-1	-5.26323
DDB1	-5.25578	DepMap essential	Crispr inferred common essentials
AMD1	-5.25409
POLR2H	-5.2521		Crispr inferred common essentials
RPLP0	-5.23257	DepMap essential	Crispr inferred common essentials
HIST1H3I	-5.21229
POLR2G	-5.21095		Crispr inferred common essentials
HIST1H2BL	-5.18148
POLR2B	-5.1767		Crispr inferred common essentials
GATM	-5.12729
AFG3L2	-5.10778		Crispr inferred common essentials
CCT5	-5.0991		Crispr inferred common essentials
CSNK1A1	-5.09202		Crispr inferred common essentials
RPS7	-5.0914	DepMap essential	Crispr inferred common essentials
MORF4L1	-5.08349
ZNF610	-5.08323
TOPBP1	-5.07901		Crispr inferred common essentials
ABCE1	-5.0666		Crispr inferred common essentials
ZNF14	-5.05833
USP7	-5.05399		Crispr inferred common essentials
CCT7	-5.03202	DepMap essential	Crispr inferred common essentials
OR10H2	-5.01137
DDX18	-5.00421	DepMap essential	Crispr inferred common essentials
PPAN	-5.00315		Crispr inferred common essentials
RAB18	-4.96065
PPP1R15B	-4.92878		Crispr inferred common essentials
RPS15	-4.92733	DepMap essential	Crispr inferred common essentials
DDX27	-4.92437		Crispr inferred common essentials
NAPA	-4.91336	DepMap essential	Crispr inferred common essentials
FTSJ3	-4.91235	DepMap essential	Crispr inferred common essentials
SDAD1	-4.90924	DepMap essential	Crispr inferred common essentials
POLR2K	-4.89598		Crispr inferred common essentials
HSPB7	-4.89149
TRAPPC6B	-4.88797
ZNF222	-4.88699
ERH	-4.8764	DepMap essential	Crispr inferred common essentials
NCL	-4.87399		Crispr inferred common essentials
TERF2	-4.85747		Crispr inferred common essentials
SLC36A2	-4.85262
GMNN	-4.84852
RPS11	-4.82761	DepMap essential	Crispr inferred common essentials
DHX38	-4.82677		Crispr inferred common essentials
LIN9	-4.81562		Crispr inferred common essentials
ZNF154	-4.80477
PKD1	-4.8015
ZNF283	-4.79728
AATF	-4.79353		Crispr inferred common essentials
RAD21	-4.78589		Crispr inferred common essentials
GSPT1	-4.77972		Crispr inferred common essentials
SAP18	-4.77671		Crispr inferred common essentials
EIF2S1	-4.77049		Crispr inferred common essentials
SUPT5H	-4.76248	DepMap essential	Crispr inferred common essentials
PPIB	-4.75668
UBE2D3	-4.7468
KRT18	-4.73209
RNPS1	-4.72504		Crispr inferred common essentials
FAU	-4.72352		Crispr inferred common essentials
KRT5	-4.71994
POP4	-4.71596		Crispr inferred common essentials
RPF1	-4.68876		Crispr inferred common essentials
ZNF607	-4.68603
RPS18	-4.66001	DepMap essential	Crispr inferred common essentials
POLR2L	-4.64768		Crispr inferred common essentials
SNRPC	-4.64641		Crispr inferred common essentials
RPA3	-4.64606		Crispr inferred common essentials
HIST1H2AH	-4.64594
CENPE	-4.63285		Crispr inferred common essentials
BTG2	-4.62864
SLC25A5	-4.61474
DDX10	-4.60833		Crispr inferred common essentials
KRT15	-4.59808
AAMP	-4.5833		Crispr inferred common essentials
UMPS	-4.58144
NPAT	-4.57913		Crispr inferred common essentials
HIST1H3F	-4.57268
USP10	-4.56359		Crispr inferred common essentials
TFRC	-4.55845
SKP2	-4.54895
HIST1H2AE	-4.53879
ACACA	-4.5279
SF1	-4.52279		Crispr inferred common essentials
CDC40	-4.50498	DepMap essential	Crispr inferred common essentials
OTOP1	-4.50293
MDN1	-4.49898		Crispr inferred common essentials
TIMM23	-4.46765		Crispr inferred common essentials
PSG9	-4.46102
PANK3	-4.4502
APC	-4.42368
MT2A	-4.39011
NUP54	-4.37608	DepMap essential	Crispr inferred common essentials
SIRT4	-4.36157
RAN	-4.35951	DepMap essential	Crispr inferred common essentials
LCE2C	-4.353
WDR3	-4.33877		Crispr inferred common essentials
LSM6	-4.32529	DepMap essential	Crispr inferred common essentials
ATP5J2	-4.32426
HIST1H2BH	-4.32081
MT1A	-4.30913
ZNF180	-4.29742
CYCS	-4.29342		Crispr inferred common essentials
TIMM13	-4.29092		Crispr inferred common essentials
FOXD1	-4.29083
HIST1H3C	-4.27262
CEP192	-4.27091		Crispr inferred common essentials
ARIH1	-4.27007		Crispr inferred common essentials
ISCU	-4.25728		Crispr inferred common essentials
LRP10	-4.2484
PLK4	-4.23527		Crispr inferred common essentials
NDUFV2	-4.22825
POLR3E	-4.22476		Crispr inferred common essentials
IQCB1	-4.21615
RPL36A	-4.21511		Crispr inferred common essentials
WDR70	-4.20829		Crispr inferred common essentials
CCT6A	-4.20449	DepMap essential	Crispr inferred common essentials
RCL1	-4.2017		Crispr inferred common essentials
POM121	-4.20018
HMGA1	-4.19791		Crispr inferred common essentials
HAX1	-4.19492
UTP14A	-4.18511
NANOG	-4.17634
SNRPA1	-4.17415		Crispr inferred common essentials
ADSL	-4.17316
ZNF578	-4.16814
SUPT16H	-4.16011		Crispr inferred common essentials
NDUFB9	-4.14484		Crispr inferred common essentials
NVL	-4.14426		Crispr inferred common essentials
LSM8	-4.13206		Crispr inferred common essentials
DMAP1	-4.127		Crispr inferred common essentials
U2AF2	-4.12267	DepMap essential	Crispr inferred common essentials
LARS	-4.12244
MYC	-4.10311		Crispr inferred common essentials
EIF2B2	-4.09813		Crispr inferred common essentials
DRD5	-4.09294
HMGCS1	-4.09018		Crispr inferred common essentials
CIC	-4.08913
TFDP1	-4.08696
HIST1H3A	-4.08185
ALOX5	-4.07379
ZNF506	-4.06762
GTF2A1	-4.0629		Crispr inferred common essentials
ZNF573	-4.049
ZNF350	-4.0457
RPL35A	-4.04404	DepMap essential	Crispr inferred common essentials
PIP5K1A	-4.03633		Crispr inferred common essentials
ATP6V0D1	-4.03576		Crispr inferred common essentials
ZNF630	-4.03444
MVD	-4.03416
RANBP2	-4.03291		Crispr inferred common essentials
CCT8	-4.03176	DepMap essential	Crispr inferred common essentials
BCL2L1	-4.03103		Crispr inferred common essentials
EBNA1BP2	-4.02512		Crispr inferred common essentials
HIST1H3G	-4.02141
CAD	-4.01499
FASN	-4.00998
PDCD7	-4.00789		Crispr inferred common essentials
RPL28	-3.97784		Crispr inferred common essentials
PDCD11	-3.97621		Crispr inferred common essentials
RFC4	-3.96876		Crispr inferred common essentials
ZNF225	-3.96256
ZNF83	-3.95578
MED31	-3.95239		Crispr inferred common essentials
CCT2	-3.94804		Crispr inferred common essentials
VDAC1	-3.94357		Crispr inferred common essentials
ZNF215	-3.9435
GLI2	-3.92142
UBE2D4	-3.91748
DDX46	-3.91295	DepMap essential	Crispr inferred common essentials
USP39	-3.90969	DepMap essential	Crispr inferred common essentials
TBL3	-3.90535		Crispr inferred common essentials
MRPS26	-3.89844
EEF1A1	-3.89816		Crispr inferred common essentials
ASGR2	-3.89323
SLAMF1	-3.8777
ZNF528	-3.87744
FOXD3	-3.86713
MGA	-3.86526
MR1	-3.86383
ATP6V1B1	-3.86374
ATP1A2	-3.86001
GTF2A2	-3.85986		Crispr inferred common essentials
NFYC	-3.85411		Crispr inferred common essentials
SLU7	-3.85348		Crispr inferred common essentials
KCMF1	-3.85063		Crispr inferred common essentials
CA11	-3.84741
TUBA8	-3.84554
NUP107	-3.84293		Crispr inferred common essentials
SEC61G	-3.84194		Crispr inferred common essentials
SUSD2	-3.8376
DGCR14	-3.83731
BTF3	-3.83513		Crispr inferred common essentials
APOA4	-3.82314
ANAPC1	-3.82112		Crispr inferred common essentials
LSM3	-3.81986		Crispr inferred common essentials
EGR3	-3.81694
CTAG2	-3.80961
IDI1	-3.79847
WDR12	-3.79816	DepMap essential	Crispr inferred common essentials
ANKRD31	-3.79673
CSNK1A1L	-3.7865
DDX41	-3.78582		Crispr inferred common essentials
PRC1	-3.78342		Crispr inferred common essentials
HIST1H4I	-3.7769
ELL3	-3.76908
CEACAM5	-3.75603
KRT14	-3.74656
OTP	-3.74442
SLC6A8	-3.73806
FGF18	-3.73453
ATP5G2	-3.73075
CHD4	-3.72762	DepMap essential	Crispr inferred common essentials
UBE2V2	-3.71368
RAD17	-3.708		Crispr inferred common essentials
DUT	-3.70777		Crispr inferred common essentials
MCM3	-3.70255		Crispr inferred common essentials
CDK2	-3.70176		Crispr inferred common essentials
EIF2S2	-3.69727	DepMap essential	Crispr inferred common essentials
UVRAG	-3.69525
PRPF4B	-3.69172
POLR3A	-3.68744		Crispr inferred common essentials
RAB27B	-3.66999
SKIV2L2	-3.66169
RBM28	-3.66145		Crispr inferred common essentials
SPC25	-3.65855		Crispr inferred common essentials
TCEB1	-3.65649
MCM4	-3.64947		Crispr inferred common essentials
PC	-3.64858
TUBG2	-3.64585
CTCF	-3.64109		Crispr inferred common essentials
HIST1H2BI	-3.63583
CPLX2	-3.63377
GAL3ST3	-3.62086
CDC23	-3.61343		Crispr inferred common essentials
TRRAP	-3.61283		Crispr inferred common essentials
PPP4C	-3.60481		Crispr inferred common essentials
ST8SIA2	-3.59866
HIST1H2BG	-3.59805
SCFD1	-3.59179		Crispr inferred common essentials
ATP5A1	-3.57809
NINJ2	-3.57121
SSBP3	-3.56861
QARS	-3.56539	DepMap essential
KRT76	-3.55915
EIF2B4	-3.54559	DepMap essential	Crispr inferred common essentials
ZNF157	-3.53418
ATP5B	-3.52428
ILF2	-3.50617		Crispr inferred common essentials
HIST1H1B	-3.50563
NDUFS8	-3.49372
CCNK	-3.47318		Crispr inferred common essentials
WDHD1	-3.4683		Crispr inferred common essentials
MRPS30	-3.4671
ELL	-3.46521		Crispr inferred common essentials
ISG20L2	-3.44585		Crispr inferred common essentials
H2AFJ	-3.43534
SRP54	-3.42893		Crispr inferred common essentials
KRT8	-3.42578		Crispr inferred common essentials
CNTNAP3	-3.42269
PPIL2	-3.41655		Crispr inferred common essentials
TRIM43	-3.4094
EHD4	-3.40517
FN3K	-3.39402
MAFA	-3.388
SLC29A2	-3.38648
IL4R	-3.38307
LTA	-3.38252
COPS5	-3.37908		Crispr inferred common essentials
ESRRA	-3.36906
SLC11A2	-3.3578
HCN3	-3.34672
ZNF433	-3.33705
TRPM3	-3.32822
OR5F1	-3.32537
HOXB7	-3.32246
H2AFZ	-3.31634
CCT4	-3.31136	DepMap essential	Crispr inferred common essentials
BDP1	-3.2997		Crispr inferred common essentials
CDK4	-3.2819		Crispr inferred common essentials
LSM7	-3.28146		Crispr inferred common essentials
ADCK1	-3.27954
DLEC1	-3.27729
FXYD4	-3.27638
SIN3A	-3.26946		Crispr inferred common essentials
FOXM1	-3.26589
SMPDL3B	-3.26483
CREBBP	-3.26365
TAF1L	-3.26185
MTHFR	-3.25112
GATA6	-3.2438
CYP11B1	-3.23337
NRBF2	-3.23245
RDH5	-3.23201
RNF183	-3.22818
TIMELESS	-3.2199		Crispr inferred common essentials
HIST1H2BO	-3.21646
TBCC	-3.18216		Crispr inferred common essentials
MDM4	-3.17933
PRTFDC1	-3.17115
HMGCR	-3.1701		Crispr inferred common essentials
UBE2I	-3.16724		Crispr inferred common essentials
EXOSC2	-3.14888		Crispr inferred common essentials
DYNC1H1	-3.14081	DepMap essential	Crispr inferred common essentials
DDX3X	-3.13762
GTF2I	-3.13682
CALM2	-3.13446
ACVR1	-3.13136
KLF15	-3.1307
TPM3	-3.1296
PPIG	-3.12761
PHB	-3.11491	DepMap essential
SRM	-3.11322
PSG1	-3.10682
EIF2B5	-3.10348		Crispr inferred common essentials
NEDD1	-3.09651		Crispr inferred common essentials
BANP	-3.0922		Crispr inferred common essentials
MCM3AP	-3.09004		Crispr inferred common essentials
NFYB	-3.08993		Crispr inferred common essentials
KRTCAP2	-3.08609
PTX3	-3.08033
ST6GALNAC1	-3.07855
FAIM2	-3.07763
RBBP6	-3.07556		Crispr inferred common essentials
EEF1D	-3.07382
HCFC1	-3.0581		Crispr inferred common essentials
TUBG1	-3.05643		Crispr inferred common essentials
POLR1A	-3.05617		Crispr inferred common essentials
JDP2	-3.05187
CACNA2D3	-3.04963
PSG5	-3.03686
GTPBP4	-3.03175		Crispr inferred common essentials
MTHFD1	-3.02977
PNPT1	-3.02769		Crispr inferred common essentials
TFIP11	-3.02765	DepMap essential	Crispr inferred common essentials
ZNF626	-3.02569
ATF5	-3.01727
SMARCC1	-3.01705
MT1B	-3.01348		Crispr inferred common essentials
EIF4G1	-3.01323		Crispr inferred common essentials
PAFAH1B1	-3.0128		Crispr inferred common essentials
WBP11	-3.01238		Crispr inferred common essentials
POLR2E	-3.00595		Crispr inferred common essentials
TAF6	-3.00529		Crispr inferred common essentials
FGFR3	-3.00466
OR3A3	-3.00461
USHBP1	-3.00446
SF3B2	-3.0005	DepMap essential	Crispr inferred common essentials
RABGGTA	-2.99964		Crispr inferred common essentials
MTA1	-2.9996
ZNF845	-2.99936
RFC5	-2.99868		Crispr inferred common essentials
GRM1	-2.99753
MCM2	-2.99443		Crispr inferred common essentials
PNN	-2.98543		Crispr inferred common essentials
MPHOSPH6	-2.98154
RPL41	-2.97893
BMP2K	-2.97872
MBD6	-2.97824
DDX28	-2.9711
F2	-2.96722
ITGA10	-2.96532
MARK2	-2.96366
PDPR	-2.95018
ACTR2	-2.94856		Crispr inferred common essentials
WBSCR22	-2.94487
RASIP1	-2.93991
VPREB1	-2.93389
SSX7	-2.93288
GALNT8	-2.93069
ZNF471	-2.92047
RIOK2	-2.91865		Crispr inferred common essentials
DNAJC11	-2.91378
ZNF594	-2.90861
STAT5B	-2.90639
MDK	-2.90315
SALL1	-2.90161
RHOA	-2.90056
MRPS9	-2.90033
ZNF43	-2.89562
RBM17	-2.88888	DepMap essential	Crispr inferred common essentials
HUWE1	-2.88431		Crispr inferred common essentials
BBS1	-2.88253
RARG	-2.88088
LAX1	-2.87887
DAD1	-2.8664		Crispr inferred common essentials
ACSL6	-2.86467
ACSL6	-2.86467
UBA2	-2.8646		Crispr inferred common essentials
TAF1	-2.86383		Crispr inferred common essentials
EXOSC8	-2.85703		Crispr inferred common essentials
CTSK	-2.85604
CDH3	-2.85386
ANAPC2	-2.84439		Crispr inferred common essentials
CRHBP	-2.8438
CDH1	-2.8413
SRRM1	-2.83657		Crispr inferred common essentials
COX7C	-2.83623
ZNF207	-2.83457	DepMap essential	Crispr inferred common essentials
SARS2	-2.83215		Crispr inferred common essentials
CLTC	-2.82637	DepMap essential	Crispr inferred common essentials
KCNN4	-2.82556
TFAP4	-2.82493
REV3L	-2.82338		Crispr inferred common essentials
EXOSC4	-2.8194		Crispr inferred common essentials
TCF7L2	-2.81439
MDC1	-2.80576
PPOX	-2.79871
SKIV2L	-2.79843
BRD2	-2.79314
RBM14	-2.79083		Crispr inferred common essentials
ALG2	-2.78873		Crispr inferred common essentials
PTPN11	-2.78439		Crispr inferred common essentials
MYH6	-2.78429
TMOD4	-2.77911
NRF1	-2.77428		Crispr inferred common essentials
CDC25A	-2.77371
HIST4H4	-2.77252
ZCCHC4	-2.76947
UQCRC2	-2.76848
LILRB1	-2.76713
RPAP1	-2.76583		Crispr inferred common essentials
EIF2B1	-2.75527		Crispr inferred common essentials
OGDH	-2.74869		Crispr inferred common essentials
ZNF430	-2.74294
ATP2A2	-2.74246		Crispr inferred common essentials
PIK3CA	-2.73576
LEF1	-2.72859
CS	-2.72815
KARS	-2.72322	DepMap essential
ODC1	-2.72189
ACO2	-2.71893		Crispr inferred common essentials
FTL	-2.7184
EXOSC3	-2.71461		Crispr inferred common essentials
TUBGCP3	-2.71403		Crispr inferred common essentials
LTK	-2.71397
RASL12	-2.71242
POLR2F	-2.71062	DepMap essential	Crispr inferred common essentials
COPS4	-2.7041	DepMap essential	Crispr inferred common essentials
NDUFB8	-2.70365
MARK4	-2.70138
PCDHGA5	-2.70086
NAP1L3	-2.69924
BRF2	-2.69795		Crispr inferred common essentials
SURF6	-2.69685		Crispr inferred common essentials
ACLY	-2.69369
ZNF514	-2.69188
WDR36	-2.69063		Crispr inferred common essentials
KIF9	-2.68643
NCF1	-2.68567
NDUFB10	-2.68375		Crispr inferred common essentials
SAFB	-2.68116
RBM25	-2.67947		Crispr inferred common essentials
TRIM4	-2.67733
PLG	-2.67709
CLCN2	-2.67512
SHFM1	-2.67501	DepMap essential
PIGS	-2.67319
PAK6	-2.67003
IMPDH2	-2.66935		Crispr inferred common essentials
IPMK	-2.66476
POLD2	-2.65983		Crispr inferred common essentials
KLRG1	-2.65745
ZNF124	-2.65638
POLR2D	-2.65434	DepMap essential	Crispr inferred common essentials
DPF3	-2.65357
PROP1	-2.64951
ZNF441	-2.63779
PPAT	-2.63563		Crispr inferred common essentials
EXOSC9	-2.63426		Crispr inferred common essentials
UGT2B4	-2.6342
RARS	-2.62649
HYPK	-2.62516		Crispr inferred common essentials
SLC35B2	-2.61979
EIF5B	-2.6148	DepMap essential	Crispr inferred common essentials
UGT2B7	-2.61365
PMPCA	-2.61059		Crispr inferred common essentials
SLC8A2	-2.60782
USP19	-2.60385
CYP2C9	-2.60374
CLK3	-2.60334
DTYMK	-2.6011		Crispr inferred common essentials
CSNK1E	-2.60033
ZNF629	-2.59866
MRPL37	-2.59699
FIP1L1	-2.58996		Crispr inferred common essentials
CIT	-2.57997
IGSF6	-2.57962
IL23A	-2.57441
MED25	-2.57358
AQP10	-2.57164
LILRA2	-2.57087
HIST1H3H	-2.56662
LENG8	-2.56489
CDC5L	-2.56268	DepMap essential	Crispr inferred common essentials
NUDT10	-2.56247
MRC1	-2.55743
DDX6	-2.55584		Crispr inferred common essentials
STX1A	-2.5519
RNF8	-2.54334		Crispr inferred common essentials
RNASE3	-2.54265
TUB	-2.54252
ZNF224	-2.54123
ZNF224	-2.54123
ZNF85	-2.53528
DOK1	-2.53381
ATP4A	-2.53344
HIBCH	-2.53243
ALDH7A1	-2.53043
TLR9	-2.52877
MRPL49	-2.52802		Crispr inferred common essentials
ZNF213	-2.52475
MAP3K11	-2.52416
NFATC3	-2.52343
MRPL42	-2.51541
ZNF28	-2.51529
UGT2B10	-2.51459
NUP214	-2.49804		Crispr inferred common essentials
NDUFV1	-2.49764
NELL1	-2.49231
SACM1L	-2.49206		Crispr inferred common essentials
ZNF257	-2.49195
HSD17B4	-2.49064
OR5K2	-2.48729
FOXD4	-2.48341		Crispr inferred common essentials
NOL7	-2.48301		Crispr inferred common essentials
TERF2IP	-2.48271
OGT	-2.47878		Crispr inferred common essentials
MRPL4	-2.4778
SATB2	-2.46645
DHDDS	-2.465		Crispr inferred common essentials
CRTC2	-2.46375
MANBAL	-2.4615
ZNF32	-2.45846
NUP155	-2.45805		Crispr inferred common essentials
PPP2R1A	-2.45323	DepMap essential
SARS	-2.45291
ALAS1	-2.44652
BAGE2	-2.44496
ZNF211	-2.4446
LCE3D	-2.44338
ATP6V0C	-2.44		Crispr inferred common essentials
UBE2M	-2.43703		Crispr inferred common essentials
WDR5	-2.43417		Crispr inferred common essentials
CRTC1	-2.43119
PRODH	-2.42761
KCNC3	-2.42229
COX5A	-2.42106		Crispr inferred common essentials
NID2	-2.42033
ISYNA1	-2.41938
FRG1	-2.41844
PRPF19	-2.41548	DepMap essential	Crispr inferred common essentials
MYH7	-2.41402
KCNN3	-2.41207
SRF	-2.40872
CHST6	-2.40571
DNAJA1	-2.40249
YME1L1	-2.40096
PBXIP1	-2.39795
HIST3H2A	-2.39789
CNGB1	-2.39713
BCL3	-2.3948
CDK9	-2.39448		Crispr inferred common essentials
HMGN1	-2.3931
MRPS21	-2.38977		Crispr inferred common essentials
UHRF1	-2.38972
RTEL1	-2.38467		Crispr inferred common essentials
KRTAP4-7	-2.38226
PSPC1	-2.3819
SULT1A2	-2.37805
DND1	-2.37699
TOR3A	-2.37254
CDX2	-2.37183
MARS	-2.36866
PKD2L1	-2.35956
WASF3	-2.35943
SIGLEC10	-2.35804
MRPL32	-2.35745		Crispr inferred common essentials
LPGAT1	-2.3539
MAFK	-2.3517
HARS	-2.34885
PLXNB1	-2.34854
PAK1IP1	-2.34722		Crispr inferred common essentials
EIF4B	-2.34621		Crispr inferred common essentials
CHRNA2	-2.34174
MRPL22	-2.3413
ALDH1B1	-2.3403
SETDB1	-2.33593
MRPL24	-2.33372
EXOSC7	-2.33173		Crispr inferred common essentials
DEXI	-2.32873
PRPF4	-2.3263		Crispr inferred common essentials
NDUFB7	-2.32424
KRT6B	-2.32229
MRPL19	-2.32227
PTK2	-2.31901
CXCL3	-2.31779
SLC13A2	-2.3167
HIST1H4A	-2.31656
NAGPA	-2.31488
TCP1	-2.31443		Crispr inferred common essentials
PRKAR2A	-2.31232
SPINT2	-2.31097
DHX37	-2.31064		Crispr inferred common essentials
TRIM26	-2.30845
SULT1A1	-2.30839
ITGB5	-2.30649
ABI3BP	-2.30493
ZNF256	-2.29859
SLC27A5	-2.28982
RFWD2	-2.2898
MRPS24	-2.28666
CHERP	-2.28551		Crispr inferred common essentials
CTNND1	-2.28429
NCOA4	-2.28226
MS4A4A	-2.28053
SLC5A9	-2.27906
MRPL51	-2.2755
GCC2	-2.27371
LRRFIP1	-2.26806
GTF2B	-2.26487		Crispr inferred common essentials
PHF7	-2.26037
HIST1H2AM	-2.25938
WIZ	-2.25585
KCNC2	-2.25503
DNAJB12	-2.25021
MRPL9	-2.24794
ZNF273	-2.24708
WBSCR17	-2.2419
SPINT1	-2.24166
PTCHD3	-2.23963
TOR1B	-2.23854
CEBPZ	-2.23686		Crispr inferred common essentials
NOL6	-2.23379		Crispr inferred common essentials
TACR1	-2.23377
SLC35A3	-2.22943
MKNK2	-2.22686
HIST1H3E	-2.22041
PTPN13	-2.21917
TACR2	-2.21722
MAP2K5	-2.21252
COPE	-2.21112		Crispr inferred common essentials
ATF1	-2.21041
SIGLEC9	-2.20933
RB1CC1	-2.20623
CLIC1	-2.20417
SPHK2	-2.20219
CAMP	-2.20045
MRPS34	-2.19918
PRM3	-2.19898
PCDHB5	-2.19735
EFNA4	-2.19732
SUPT4H1	-2.19705
EP400	-2.192		Crispr inferred common essentials
RFPL3	-2.18807
ALDOA	-2.18703		Crispr inferred common essentials
UNC13C	-2.18689
ABCA1	-2.18618
CYBA	-2.18202
ZBTB11	-2.17711		Crispr inferred common essentials
SLMAP	-2.17264
KBTBD4	-2.17041
SLC16A1	-2.16896
BECN1	-2.16385
ERCC2	-2.1634		Crispr inferred common essentials
GLS	-2.1589
LRRC43	-2.15835
NEDD8	-2.15702	DepMap essential	Crispr inferred common essentials
MRPL28	-2.1541
SLC9A5	-2.15367
ZNF598	-2.15177
CGB1	-2.14914
DCP2	-2.14749
RBBP8	-2.14411		Crispr inferred common essentials
KIAA1211	-2.1375
IPO7	-2.13724		Crispr inferred common essentials
EEF1G	-2.13423		Crispr inferred common essentials
MRPL16	-2.13398
BTC	-2.13362
NDUFB4	-2.13167
MAP3K12	-2.13097
SIX5	-2.12973
CDCA3	-2.12562
ARL4A	-2.1245
STRN4	-2.12409
ANKRD17	-2.11999
PDP2	-2.11556
PRPH	-2.1134
ASNS	-2.11328
RNF123	-2.11241
SS18L2	-2.11226		Crispr inferred common essentials
ZNF568	-2.11224
AASDH	-2.11062
PPIA	-2.10763		Crispr inferred common essentials
RNF17	-2.10317
YTHDF3	-2.10012
HAPLN2	-2.09808		Crispr inferred common essentials
IRX5	-2.09799
RALGPS2	-2.09784
GSTA5	-2.09693
PSG8	-2.09414
HCN2	-2.094
PSG6	-2.09115
RAP1A	-2.08853
MCM6	-2.08849		Crispr inferred common essentials
PRKAR1B	-2.08653
ADCY3	-2.08594
BSCL2	-2.08412
CYP2A7	-2.08023
CLSTN3	-2.08007
ATP6V1G1	-2.07897		Crispr inferred common essentials
KCND3	-2.07774
PROS1	-2.07729
GRPEL1	-2.07649		Crispr inferred common essentials
TCEB2	-2.0748
TSSC4	-2.07393
ABCC10	-2.07264
GGN	-2.07151
STX18	-2.0695		Crispr inferred common essentials
ADA	-2.06855
LYZ	-2.06834
TUFM	-2.06748
AARS	-2.0668
LYPLA1	-2.06589
FPGS	-2.06364
KLK13	-2.06281
DCTN3	-2.06158		Crispr inferred common essentials
DDX49	-2.06073	DepMap essential	Crispr inferred common essentials
AP3S1	-2.05881
NRAS	-2.05609
SSX5	-2.05442
TAF3	-2.05385
ZNF132	-2.0514
SSR2	-2.05098
RHPN2	-2.04939
GMPPB	-2.04919		Crispr inferred common essentials
ATP5D	-2.04839
RFX5	-2.04766
AMY2B	-2.04607
KCNK4	-2.04489
PARG	-2.04368
PAICS	-2.04207
CDC42	-2.04111		Crispr inferred common essentials
NCKAP1	-2.03746
TFPI2	-2.03527
AQP6	-2.03404
INHBE	-2.0333
CCNC	-2.03214
GRM2	-2.03149
CXADR	-2.03145
SNAI3	-2.02846
MTX2	-2.02755
DHX15	-2.02701		Crispr inferred common essentials
PIK3R1	-2.02697
TUBGCP5	-2.02679		Crispr inferred common essentials
ACTB	-2.02241
CDC25B	-2.02046
HYDIN	-2.01995
NUP153	-2.01981		Crispr inferred common essentials
ZNF574	-2.01879		Crispr inferred common essentials
SIX2	-2.01815
UAP1	-2.01486
RHBG	-2.01254
ACTA1	-2.00987
UBE2NL	-2.00581
MRPS11	-2.00474
POLE	-2.00202		Crispr inferred common essentials
TRPM4	-2.00139
PPP1R16A	-2.00125
TCERG1	-2.00106		Crispr inferred common essentials
RBMX	-2.00052		Crispr inferred common essentials
